# Supplementary material for: Exploring Novel Therapeutic Targets in Breast Cancer via Comprehensive Omics Profiling and Experimental Verification
Source: Biology (Basel). 2025 Apr 11;14(4):405. doi: 10.3390/biology14040405 (PMC12025194; doi:10.3390/biology14040405)
Supplement: Supplementary file 1 [file biology-14-00405-s001.zip › Supplementary Table S1.xlsx]

## Sheet: Sheet1
Supplementary table 1 Differential gene expression profile in breast cancer
id	logFC	AveExpr	t	P.Value	adj.P.Val	B
ADAMTS5	-2.40925	4.09591	-17.085	9.97428e-37	1.33655e-32	72.8543
CAV1	-2.619	3.92921	-16.4216	4.60092e-35	3.08262e-31	69.0828
IGFBP6	-2.33973	3.62156	-16.2977	9.46254e-35	4.2266e-31	68.3727
FIGF	-4.33203	3.75498	-15.8772	1.10609e-33	3.70541e-30	65.9508
SDPR	-2.81545	3.16439	-15.5224	8.92528e-33	2.39198e-29	63.8933
TGFBR2	-1.58844	4.75496	-15.2391	4.77142e-32	1.06562e-28	62.241
SPRY2	-2.24023	2.94559	-15.1741	7.01705e-32	1.34326e-28	61.8608
MAMDC2	-2.35965	3.45158	-14.7949	6.70139e-31	1.099e-27	59.6359
CHRDL1	-3.32407	4.43167	-14.7787	7.38135e-31	1.099e-27	59.5406
LPL	-3.09122	4.33072	-14.7127	1.09508e-30	1.4674e-27	59.1516
IGSF10	-2.54664	2.33068	-14.6292	1.80399e-30	2.19759e-27	58.6593
PDK4	-2.94413	3.77558	-14.6082	2.04483e-30	2.28339e-27	58.5357
LEPR	-1.66572	2.85793	-14.4959	4.00668e-30	4.12996e-27	57.8723
ADH1B	-4.31891	4.6962	-14.4104	6.68753e-30	6.40093e-27	57.3671
EDNRB	-1.82973	2.51061	-14.3894	7.58848e-30	6.54166e-27	57.2424
GPD1	-2.7306	3.77727	-14.3846	7.81094e-30	6.54166e-27	57.2139
SH3BGRL2	-1.96464	3.65814	-14.1749	2.75332e-29	2.17027e-26	55.9711
PLSCR4	-2.02398	4.17582	-14.1564	3.07689e-29	2.29057e-26	55.8615
UBE2T	2.22518	2.07193	14.0722	5.1082e-29	3.60262e-26	55.3614
SRPX	-1.85795	3.34012	-14.0293	6.6121e-29	4.4301e-26	55.1068
PPAP2B	-1.67687	4.35477	-14.0094	7.45665e-29	4.75805e-26	54.9882
ADH1C	-3.45892	4.50518	-13.9887	8.44843e-29	5.14586e-26	54.865
CAV2	-1.88287	3.77281	-13.7466	3.64207e-28	2.1219e-25	53.4234
DTL	2.04542	1.82764	13.7247	4.15663e-28	2.32078e-25	53.293
CLDN11	-2.40662	4.40226	-13.6513	6.4813e-28	3.47398e-25	52.8546
TXNIP	-1.81064	5.56951	-13.635	7.1504e-28	3.6852e-25	52.7577
NUSAP1	2.03092	1.53438	13.6043	8.60979e-28	4.27301e-25	52.5744
LDB2	-2.10746	4.26136	-13.5939	9.17289e-28	4.38988e-25	52.5119
CFD	-2.65679	4.98944	-13.5411	1.26276e-27	5.83483e-25	52.1965
ABCA8	-2.95807	3.14257	-13.5337	1.31993e-27	5.89567e-25	52.1528
NR3C2	-2.32285	3.62691	-13.5026	1.59379e-27	6.88928e-25	51.9667
ADH1A	-3.52067	4.34838	-13.49	1.72017e-27	7.15239e-25	51.8914
SPRY1	-1.33649	4.09018	-13.4861	1.76141e-27	7.15239e-25	51.8681
HN1	1.82936	3.23568	13.479	1.83901e-27	7.24787e-25	51.8255
METTL7A	-1.66391	4.09692	-13.4621	2.0378e-27	7.80185e-25	51.7242
TNXB	-1.96962	3.96444	-13.3954	3.05244e-27	1.13619e-24	51.3255
UHRF1	1.71853	1.74324	13.3702	3.5555e-27	1.28767e-24	51.1749
ADIPOQ	-3.73222	4.33357	-13.3326	4.4676e-27	1.57542e-24	50.9495
BUB1B	2.12206	1.19673	13.2278	8.438e-27	2.89921e-24	50.322
PDE2A	-1.36681	3.05647	-13.1624	1.25468e-26	4.11089e-24	49.9304
FGF2	-2.58428	2.3952	-13.162	1.25781e-26	4.11089e-24	49.928
CACHD1	-1.92953	3.12241	-13.0764	2.1161e-26	6.75137e-24	49.4145
ALDH1A1	-2.03779	3.83858	-13.0702	2.19784e-26	6.84909e-24	49.3771
GPR146	-1.84057	2.96493	-13.048	2.51513e-26	7.65972e-24	49.244
CIDEC	-2.54998	3.62441	-13.021	2.96386e-26	8.82572e-24	49.082
MEOX2	-2.40188	4.0045	-13.0075	3.21678e-26	9.37062e-24	49.0012
GPAM	-2.01551	3.39056	-12.9725	3.9794e-26	1.13455e-23	48.7912
SCARA5	-2.2018	3.64525	-12.9553	4.41743e-26	1.2332e-23	48.6881
CEP55	2.38863	1.25221	12.9431	4.75768e-26	1.30108e-23	48.6149
FABP4	-4.71652	5.47157	-12.9245	5.33001e-26	1.42844e-23	48.5028
LEP	-2.90945	3.44578	-12.9149	5.64815e-26	1.48402e-23	48.4456
BUB1	2.37855	1.14334	12.9097	5.82916e-26	1.50213e-23	48.4144
SCN4B	-2.13814	3.74781	-12.8936	6.4298e-26	1.62565e-23	48.3176
IGF1	-2.681	5.46813	-12.7765	1.31146e-25	3.25437e-23	47.6141
PCDH18	-1.93137	4.5024	-12.7678	1.38247e-25	3.3682e-23	47.562
CDO1	-1.92078	3.04084	-12.7516	1.52652e-25	3.62339e-23	47.4642
KIAA0101	1.80475	1.87092	12.7473	1.56624e-25	3.62339e-23	47.4388
ARHGAP20	-2.11426	2.77413	-12.7471	1.56833e-25	3.62339e-23	47.4375
TGFBR3	-2.63026	3.73797	-12.729	1.75132e-25	3.97757e-23	47.3286
PI16	-2.67104	3.82745	-12.6572	2.71178e-25	6.05631e-23	46.897
ABCA6	-1.98018	3.09488	-12.6538	2.76882e-25	6.07441e-23	46.8765
TUSC5	-2.04352	3.05497	-12.6513	2.81055e-25	6.07441e-23	46.8617
ITM2A	-1.79854	2.95556	-12.6339	3.1253e-25	6.64747e-23	46.7569
TOP2A	2.67491	1.38306	12.6131	3.54675e-25	7.41571e-23	46.632
SEMA3G	-1.8664	3.99842	-12.6108	3.59717e-25	7.41571e-23	46.6181
FXYD1	-1.45948	3.47878	-12.5718	4.56161e-25	9.26146e-23	46.3837
KIF4A	1.84859	1.51429	12.5644	4.77184e-25	9.54368e-23	46.3392
MMRN1	-3.51507	3.38144	-12.5441	5.40316e-25	1.06474e-22	46.2165
CD36	-2.9346	5.11536	-12.4929	7.38205e-25	1.43362e-22	45.9085
FREM1	-1.55087	2.77756	-12.4713	8.41769e-25	1.61139e-22	45.7789
PLEKHH2	-1.97728	2.66705	-12.4073	1.24386e-24	2.34757e-22	45.3935
LMOD1	-2.06788	3.51151	-12.38	1.46833e-24	2.73273e-22	45.2297
KIF20A	2.02512	1.54425	12.3294	1.99978e-24	3.67083e-22	44.9248
OLR1	2.0541	3.1751	12.291	2.52777e-24	4.57732e-22	44.6935
PDGFRA	-1.51236	3.78207	-12.2784	2.72843e-24	4.87479e-22	44.6181
ACACB	-2.02038	3.74981	-12.2478	3.28873e-24	5.79855e-22	44.4337
ANKRD29	-1.90299	2.71425	-12.2287	3.69593e-24	6.43187e-22	44.3185
PPARG	-1.86113	3.1063	-12.2195	3.90815e-24	6.71401e-22	44.2634
PTTG1	1.83744	1.99078	12.2117	4.09993e-24	6.95431e-22	44.2161
CDKN3	1.7669	1.42919	12.2072	4.21426e-24	7.05888e-22	44.1889
PALMD	-1.44521	3.71853	-12.1201	7.16702e-24	1.18566e-21	43.6647
CENPF	2.17248	1.55047	12.0821	9.03711e-24	1.4768e-21	43.4359
NR3C1	-1.12193	3.32914	-12.0783	9.2511e-24	1.49355e-21	43.4128
CCNA2	2.1619	1.63789	12.0593	1.03876e-23	1.65707e-21	43.2984
CBX7	-1.46437	4.11418	-12.0267	1.26716e-23	1.99086e-21	43.1022
CAT	-1.4606	4.2726	-12.0253	1.27772e-23	1.99086e-21	43.094
EGR1	-2.5438	4.84072	-11.9982	1.50778e-23	2.32233e-21	42.9306
MME	-1.48924	3.19224	-11.9858	1.62636e-23	2.4765e-21	42.8559
SFRP1	-3.48772	3.77398	-11.9679	1.8134e-23	2.73029e-21	42.7484
MATN2	-2.29384	3.70674	-11.9383	2.17337e-23	3.2359e-21	42.5697
HLF	-2.46425	1.96315	-11.931	2.27115e-23	3.34433e-21	42.5262
ABCA10	-2.34195	2.90313	-11.9281	2.31217e-23	3.36773e-21	42.5085
GPX3	-1.7896	4.15218	-11.9094	2.59141e-23	3.73385e-21	42.396
ITIH5	-1.4615	3.49593	-11.8879	2.95494e-23	4.21237e-21	42.2664
MMP11	3.09731	4.23881	11.8468	3.79753e-23	5.35651e-21	42.0188
PELI2	-1.61041	2.56155	-11.8278	4.26442e-23	5.95242e-21	41.9043
PBK	2.40839	0.741979	11.8174	4.54296e-23	6.27585e-21	41.8418
GLTSCR2	-1.17893	4.43827	-11.8013	5.01119e-23	6.85203e-21	41.745
GPR124	-1.638	4.33642	-11.7991	5.07875e-23	6.87427e-21	41.7318
JAM2	-1.48901	4.20774	-11.7366	7.43612e-23	9.9644e-21	41.3554
TSPAN7	-2.21424	3.15012	-11.7113	8.67587e-23	1.15106e-20	41.2032
SLC19A3	-2.59601	3.26056	-11.6747	1.0851e-22	1.42552e-20	40.9824
HSPB6	-1.56764	3.69734	-11.6636	1.16071e-22	1.51005e-20	40.9159
MFAP4	-2.43317	3.84503	-11.6588	1.19543e-22	1.54026e-20	40.8868
TPX2	2.12014	1.67308	11.6521	1.2449e-22	1.58873e-20	40.8468
EPAS1	-1.47448	4.5962	-11.644	1.30801e-22	1.65352e-20	40.798
KIF11	1.94716	1.03962	11.6192	1.5213e-22	1.90518e-20	40.6489
EZH2	1.26258	2.12002	11.6053	1.65593e-22	2.05458e-20	40.5652
HOXA5	-1.76443	2.91369	-11.5887	1.8328e-22	2.25317e-20	40.465
MAOA	-2.83576	3.8847	-11.5655	2.11182e-22	2.57258e-20	40.3251
ATP1A2	-2.65992	2.65592	-11.5379	2.49792e-22	2.99196e-20	40.1594
NEK2	1.95356	1.90041	11.5377	2.50074e-22	2.99196e-20	40.1583
FN1	1.58917	2.92948	11.5301	2.62032e-22	3.10729e-20	40.1122
GPRASP2	-1.23111	3.00127	-11.5272	2.66653e-22	3.13435e-20	40.0949
GNG11	-1.80252	3.44754	-11.5184	2.81417e-22	3.27912e-20	40.0417
RBP4	-2.5815	2.66987	-11.5065	3.02468e-22	3.49402e-20	39.9705
ABCB1	-1.57048	2.55863	-11.5035	3.08143e-22	3.52916e-20	39.9522
LARP6	-1.25775	3.00325	-11.4962	3.22109e-22	3.65785e-20	39.9084
GSN	-1.2244	4.36989	-11.4778	3.60471e-22	4.05909e-20	39.7973
ALDH1A2	-2.16098	0.862381	-11.4487	4.3043e-22	4.80647e-20	39.6223
SHCBP1	1.88153	1.18875	11.4188	5.16443e-22	5.71929e-20	39.4424
ABI3BP	-1.82357	4.62594	-11.3744	6.76623e-22	7.43176e-20	39.1758
TK1	1.46192	2.44152	11.3669	7.08304e-22	7.71649e-20	39.1306
ZWINT	1.21943	2.13368	11.3569	7.52935e-22	8.13656e-20	39.0703
SLC16A3	1.551	1.94191	11.3406	8.31515e-22	8.91384e-20	38.9723
SYN2	-1.19691	2.7089	-11.3363	8.53687e-22	9.07889e-20	38.9464
TSHZ2	-2.77301	4.31905	-11.2983	1.07567e-21	1.13496e-19	38.7182
FHL1	-1.72291	3.77127	-11.2743	1.24534e-21	1.30371e-19	38.5737
FLRT2	-1.7051	2.66857	-11.2633	1.33122e-21	1.38282e-19	38.5079
LHFP	-1.48573	4.64648	-11.2609	1.35112e-21	1.3927e-19	38.4932
FLVCR1	1.40629	2.12645	11.2323	1.60824e-21	1.64507e-19	38.3213
RAPGEF3	-1.45376	3.33074	-11.2271	1.65966e-21	1.68481e-19	38.2902
ASPM	2.40583	0.893567	11.1836	2.16285e-21	2.17911e-19	38.0288
ZBTB16	-2.14442	4.16001	-11.1591	2.51105e-21	2.51105e-19	37.8815
PPAP2A	-1.2848	4.00747	-11.1519	2.62417e-21	2.60473e-19	37.838
CDCA8	1.88378	1.40819	11.1379	2.85679e-21	2.81478e-19	37.7542
DPYSL2	-1.0485	4.09391	-11.1286	3.02325e-21	2.95705e-19	37.6983
GLYAT	-2.11839	2.56132	-11.1075	3.43713e-21	3.3375e-19	37.5717
CCNB2	1.6711	1.26695	11.0785	4.10044e-21	3.95294e-19	37.3975
OXTR	-2.23511	3.22238	-11.0392	5.20749e-21	4.98431e-19	37.1616
ADAM33	-1.13974	3.09421	-11.0375	5.2613e-21	5.0001e-19	37.1515
NIPSNAP3B	-1.41735	2.7769	-11.0358	5.31662e-21	5.01709e-19	37.1412
OGN	-2.85954	4.09481	-11.0139	6.07283e-21	5.66287e-19	37.0099
CXCL12	-1.46673	4.59768	-11.0136	6.08547e-21	5.66287e-19	37.0079
GJB2	2.64331	3.87087	11.0082	6.28915e-21	5.81204e-19	36.9754
SAV1	-1.05464	3.93764	-10.9931	6.89303e-21	6.32648e-19	36.8849
CDC20	1.61034	2.023	10.9835	7.30983e-21	6.65612e-19	36.827
IL11RA	-0.935644	3.21119	-10.9825	7.35153e-21	6.65612e-19	36.8214
MELK	1.79636	1.07815	10.9767	7.61836e-21	6.85142e-19	36.7862
KIF15	1.86601	1.05328	10.9548	8.69882e-21	7.77094e-19	36.6553
MYH11	-2.56484	4.75125	-10.9122	1.1272e-20	9.93982e-19	36.3996
PROS1	-1.32424	3.33288	-10.9121	1.1275e-20	9.93982e-19	36.3993
PPP1R1A	-2.31075	3.75513	-10.8689	1.46633e-20	1.28424e-18	36.14
NDN	-1.60535	2.72353	-10.8553	1.59241e-20	1.38561e-18	36.0586
CKMT2	-2.06231	3.14067	-10.8541	1.6046e-20	1.3872e-18	36.0511
PRNP	-1.3501	4.29529	-10.8462	1.68322e-20	1.44585e-18	36.0039
ECT2	1.54238	2.06089	10.8433	1.71295e-20	1.46201e-18	35.9866
KLHL13	-2.2192	2.66679	-10.8382	1.76655e-20	1.49821e-18	35.9562
MEOX1	-1.68718	3.3593	-10.8371	1.77832e-20	1.49871e-18	35.9496
ANXA1	-1.45449	5.03875	-10.8295	1.86225e-20	1.55964e-18	35.9041
CASQ2	-1.90644	3.21419	-10.8263	1.89874e-20	1.58031e-18	35.885
KLF11	-0.918282	3.6019	-10.7717	2.64502e-20	2.18785e-18	35.5579
CYYR1	-2.07098	4.6523	-10.7665	2.73065e-20	2.24483e-18	35.5264
TMEM100	-2.28417	1.71946	-10.7591	2.85582e-20	2.33342e-18	35.4822
PER1	-1.4014	3.2903	-10.7515	2.9911e-20	2.42913e-18	35.4365
EPB41L2	-1.10688	3.83013	-10.7417	3.17281e-20	2.5463e-18	35.3783
OIP5	1.3032	1.62161	10.7417	3.17338e-20	2.5463e-18	35.3781
PKD2	-1.30395	3.51665	-10.7259	3.49192e-20	2.78522e-18	35.2838
SASH1	-1.41981	4.09747	-10.724	3.53329e-20	2.80154e-18	35.2721
CLEC3B	-1.86188	3.7453	-10.7117	3.80729e-20	3.00104e-18	35.1984
CCNB1	1.58765	1.54595	10.7074	3.90793e-20	3.06235e-18	35.1727
ID4	-2.00911	3.80628	-10.6935	4.25241e-20	3.30114e-18	35.0893
JAM3	-1.39629	2.84497	-10.6931	4.26191e-20	3.30114e-18	35.0871
RHOU	-1.37919	4.13603	-10.6895	4.35527e-20	3.35406e-18	35.0657
CDCA5	1.70644	1.64321	10.6856	4.4586e-20	3.41401e-18	35.0426
KIF23	1.62037	1.19386	10.6748	4.76075e-20	3.62466e-18	34.9779
TIMP4	-2.5494	3.23275	-10.6734	4.80346e-20	3.63652e-18	34.9691
STIL	1.58345	1.48827	10.6639	5.08588e-20	3.8287e-18	34.9127
ANLN	1.90261	1.69019	10.6404	5.86648e-20	4.39167e-18	34.7718
RUSC1	0.922237	3.50437	10.6316	6.18516e-20	4.60451e-18	34.7196
G0S2	-2.52321	3.65694	-10.6189	6.68268e-20	4.9474e-18	34.6433
TTK	1.97339	1.00774	10.5683	9.08095e-20	6.68597e-18	34.3407
PCOLCE2	-2.47109	2.16967	-10.5647	9.28029e-20	6.7954e-18	34.3193
CENPE	1.67501	0.855166	10.5523	9.99913e-20	7.28198e-18	34.2457
ANK2	-1.22169	2.57218	-10.5154	1.25075e-19	9.0595e-18	34.0249
ADRB2	-1.40473	3.16518	-10.5099	1.29305e-19	9.31549e-18	33.992
SH3BP5	-1.10926	3.64304	-10.4956	1.40932e-19	1.00988e-17	33.9071
ZBTB20	-1.45519	3.98249	-10.49	1.45855e-19	1.03961e-17	33.8732
STX12	-0.789125	4.20038	-10.4756	1.59072e-19	1.12781e-17	33.7876
E2F8	1.61172	1.68167	10.4661	1.68536e-19	1.18414e-17	33.7306
LIPE	-1.51105	3.9163	-10.4658	1.68784e-19	1.18414e-17	33.7292
KCTD12	-1.087	4.7868	-10.4458	1.90535e-19	1.32977e-17	33.6096
HOXA4	-1.20158	2.6829	-10.4317	2.0748e-19	1.44053e-17	33.5255
FZD4	-1.61172	3.63066	-10.4276	2.12628e-19	1.46867e-17	33.5013
GNG2	-1.5656	3.32818	-10.398	2.54347e-19	1.74782e-17	33.3246
FAM107A	-1.64805	3.36217	-10.3964	2.56857e-19	1.75606e-17	33.3149
RAD51	1.43427	1.10068	10.3845	2.75979e-19	1.87722e-17	33.2441
CORO2B	-1.35748	2.21052	-10.3695	3.02205e-19	2.04523e-17	33.1545
MAB21L1	-2.41754	3.32139	-10.3658	3.08976e-19	2.08054e-17	33.1327
KCNIP2	-1.14959	3.00797	-10.3632	3.13802e-19	2.10247e-17	33.1174
DUSP1	-2.18198	5.23991	-10.358	3.23907e-19	2.14992e-17	33.0861
NR2F1	-1.39295	3.26003	-10.3579	3.24093e-19	2.14992e-17	33.0855
LIFR	-1.88705	3.06725	-10.3493	3.41337e-19	2.25316e-17	33.0344
NRN1	-1.72678	2.81496	-10.3147	4.20584e-19	2.76266e-17	32.8284
STAT5B	-0.97284	3.02874	-10.3135	4.23815e-19	2.7703e-17	32.8209
CKS2	1.85699	2.40391	10.2823	5.11429e-19	3.32677e-17	32.6355
TCEAL7	-1.99399	3.78454	-10.2635	5.72973e-19	3.7091e-17	32.5234
KIT	-2.24315	4.58811	-10.2406	6.57767e-19	4.23754e-17	32.3873
GPC3	-2.29727	1.96509	-10.2381	6.6787e-19	4.28204e-17	32.3723
LIX1L	-1.0841	3.13916	-10.2366	6.73718e-19	4.29896e-17	32.3637
GYG2	-2.04341	3.07866	-10.2286	7.07296e-19	4.49183e-17	32.3157
FOXN3	-1.01867	3.60108	-10.2208	7.4126e-19	4.68532e-17	32.2694
ENPP2	-1.60806	3.84633	-10.2	8.40429e-19	5.2872e-17	32.1456
CRIM1	-1.50796	4.04751	-10.1855	9.17077e-19	5.74244e-17	32.0595
FAM111B	1.60705	1.93281	10.1393	1.2114e-18	7.55009e-17	31.7849
APOD	-2.54946	6.29032	-10.1219	1.34467e-18	8.34191e-17	31.682
FOS	-2.74132	4.91993	-10.1099	1.44575e-18	8.92766e-17	31.6105
NAALAD2	-1.53088	1.48885	-10.1083	1.46001e-18	8.97434e-17	31.6008
FOXM1	1.51995	2.45947	10.1047	1.49167e-18	9.12713e-17	31.5797
RECK	-1.42167	3.97494	-10.0551	2.01028e-18	1.22444e-16	31.2854
CD300LG	-2.39127	3.40095	-10.0461	2.12201e-18	1.28665e-16	31.232
DPT	-2.29487	5.27222	-10.034	2.28196e-18	1.3774e-16	31.1604
GRASP	-1.11437	3.57259	-10.0249	2.40953e-18	1.44788e-16	31.1067
KL	-2.13735	2.98503	-10.0242	2.42077e-18	1.44814e-16	31.1021
UACA	-0.897159	3.3143	-10.0099	2.63772e-18	1.57091e-16	31.0175
MKI67	1.69441	1.46536	10.0039	2.7346e-18	1.6214e-16	30.9819
PRC1	1.51932	2.11088	9.99936	2.80989e-18	1.6587e-16	30.9551
SQLE	1.53939	2.58018	9.99195	2.93778e-18	1.72659e-16	30.9112
PCCA	-1.06107	3.01088	-9.98538	3.05612e-18	1.7883e-16	30.8723
DAAM2	-1.5047	2.69853	-9.98428	3.07643e-18	1.79235e-16	30.8658
CDK5	0.862072	2.66311	9.96862	3.37968e-18	1.96051e-16	30.773
MEIS1	-1.00938	3.35833	-9.96188	3.51917e-18	2.02725e-16	30.7332
SERINC1	-0.992714	4.58618	-9.96161	3.52499e-18	2.02725e-16	30.7315
PPP1R14A	-1.14108	2.90158	-9.95982	3.56299e-18	2.04034e-16	30.721
CTHRC1	2.06378	4.22623	9.95211	3.7319e-18	2.12798e-16	30.6753
PDZRN3	-1.16682	3.94042	-9.93182	4.21509e-18	2.39332e-16	30.5552
MARS	0.804679	3.09863	9.90811	4.85927e-18	2.74744e-16	30.415
KLHL3	-0.933648	3.10622	-9.90528	4.94261e-18	2.78281e-16	30.3982
GSTM5	-2.34119	3.33967	-9.89068	5.3947e-18	3.02465e-16	30.3119
GREM2	-1.79933	3.03139	-9.86458	6.3082e-18	3.52208e-16	30.1576
CDC6	1.85255	1.3734	9.85298	6.76244e-18	3.76003e-16	30.0891
CRY2	-1.04206	3.89264	-9.82507	7.99299e-18	4.42587e-16	29.9242
AOC3	-1.4782	3.46066	-9.81918	8.27983e-18	4.56583e-16	29.8895
ANGPTL1	-2.06051	3.11538	-9.81783	8.34701e-18	4.58401e-16	29.8815
TESC	-1.45122	2.63109	-9.79186	9.75073e-18	5.33305e-16	29.7282
TMEM47	-1.52777	4.34318	-9.78434	1.01994e-17	5.55577e-16	29.6839
RELN	-2.28082	1.78795	-9.77918	1.05195e-17	5.70694e-16	29.6534
CCNE2	1.52127	1.99519	9.76029	1.17777e-17	6.36378e-16	29.542
PAQR4	1.54889	2.82569	9.71953	1.50274e-17	8.08705e-16	29.3018
GIPC2	-1.49121	2.24478	-9.71447	1.54894e-17	8.27742e-16	29.2719
KIF14	1.94042	0.642842	9.7143	1.55047e-17	8.27742e-16	29.271
KLF4	-1.6214	3.62216	-9.70961	1.59453e-17	8.47884e-16	29.2433
PDGFD	-1.91275	3.7388	-9.69127	1.77919e-17	9.42338e-16	29.1353
GPRASP1	-1.04691	2.91337	-9.68214	1.87886e-17	9.91212e-16	29.0816
HMMR	1.56824	0.79137	9.68077	1.89433e-17	9.94227e-16	29.0735
SORBS1	-0.949668	3.39406	-9.68032	1.89942e-17	9.94227e-16	29.0708
ESD	-0.756386	3.18027	-9.67899	1.91456e-17	9.95138e-16	29.063
MRGPRF	-1.39511	3.30301	-9.67886	1.91601e-17	9.95138e-16	29.0623
KIF18A	1.79894	0.917075	9.67752	1.93145e-17	9.99285e-16	29.0543
MRAP	-1.58944	2.83529	-9.66214	2.11715e-17	1.09114e-15	28.9639
MOCS1	-1.05056	2.87051	-9.65694	2.18385e-17	1.12121e-15	28.9333
ECM2	-1.92789	4.44623	-9.64204	2.38702e-17	1.22084e-15	28.8456
AKR1C3	-1.92983	2.42117	-9.63937	2.42524e-17	1.23568e-15	28.8299
IL17B	-1.34022	3.13964	-9.63575	2.47817e-17	1.25786e-15	28.8086
BLM	1.28151	1.55236	9.62964	2.57021e-17	1.29965e-15	28.7727
APOLD1	-1.4234	3.88626	-9.62868	2.58495e-17	1.30219e-15	28.767
RFC4	1.02059	2.4306	9.62514	2.6402e-17	1.32504e-15	28.7462
AUH	-0.819422	3.40258	-9.61797	2.75552e-17	1.37776e-15	28.7041
NMT2	-1.06827	2.80407	-9.617	2.77149e-17	1.38059e-15	28.6984
ZNF219	-0.943298	3.21637	-9.61132	2.86685e-17	1.42281e-15	28.665
ATAD2	1.65734	2.02686	9.60491	2.97854e-17	1.47278e-15	28.6273
LRRN3	-1.76801	2.85187	-9.60068	3.05462e-17	1.50485e-15	28.6025
KLB	-2.07779	2.03125	-9.59578	3.1452e-17	1.5438e-15	28.5737
RBP7	-1.79597	4.18625	-9.59193	3.21829e-17	1.57391e-15	28.551
SPP1	2.26363	3.53559	9.58438	3.36623e-17	1.64027e-15	28.5067
RAD51AP1	1.15797	1.81435	9.57261	3.61077e-17	1.75305e-15	28.4376
TRIP13	1.51804	1.4759	9.56194	3.8477e-17	1.86134e-15	28.3749
TIMELESS	0.930416	2.13056	9.56054	3.8801e-17	1.87026e-15	28.3667
AQP1	-1.18515	4.68133	-9.54895	4.15731e-17	1.9967e-15	28.2987
NNAT	-1.28359	2.71826	-9.54656	4.21683e-17	2.01805e-15	28.2847
ASF1B	1.38787	2.15419	9.5419	4.33545e-17	2.06744e-15	28.2573
ARRDC3	-1.11332	4.14589	-9.54017	4.38029e-17	2.08142e-15	28.2472
SYAP1	0.79922	3.45294	9.52016	4.93445e-17	2.33645e-15	28.1297
MRAS	-1.45755	4.20657	-9.50427	5.42348e-17	2.55897e-15	28.0366
TFPI	-1.77996	2.26218	-9.4997	5.57312e-17	2.62034e-15	28.0098
SLIT3	-1.46562	4.28179	-9.49046	5.88782e-17	2.75029e-15	27.9556
CXCL11	1.97138	3.08494	9.49038	5.89055e-17	2.75029e-15	27.9552
TMOD1	-1.49389	2.84838	-9.48629	6.03581e-17	2.80833e-15	27.9312
ANTXR2	-1.00101	3.52872	-9.47246	6.55279e-17	3.03832e-15	27.8502
GNAI1	-1.46001	2.79293	-9.46981	6.65671e-17	3.07586e-15	27.8347
RASD1	-1.74306	3.8849	-9.45071	7.45675e-17	3.43369e-15	27.7228
IRS2	-1.45656	3.1368	-9.41692	9.11376e-17	4.18234e-15	27.525
OLFML2A	-1.34492	4.21275	-9.38081	1.12919e-16	5.16422e-15	27.3139
BACH2	-1.29752	2.76766	-9.37388	1.17656e-16	5.36256e-15	27.2734
YAP1	-1.03113	3.8131	-9.37181	1.19104e-16	5.41015e-15	27.2613
ZWILCH	1.04112	1.64883	9.35783	1.29394e-16	5.85772e-15	27.1796
NAP1L5	-0.914465	2.66751	-9.35244	1.33595e-16	6.02751e-15	27.1482
PLD1	-0.931056	3.19301	-9.35159	1.34272e-16	6.03772e-15	27.1432
KLF15	-1.6489	2.428	-9.34736	1.37681e-16	6.17031e-15	27.1185
PJA2	-0.824346	4.23803	-9.34297	1.4131e-16	6.31186e-15	27.0928
PTGIS	-1.53039	4.08666	-9.33664	1.46709e-16	6.53125e-15	27.0559
TACC1	-1.14546	3.88212	-9.33042	1.52217e-16	6.754e-15	27.0196
FBLN5	-1.81497	4.6851	-9.32633	1.5595e-16	6.89682e-15	26.9957
CXCL10	2.26298	5.01673	9.31904	1.6283e-16	7.17737e-15	26.9532
EGR2	-1.07974	4.24465	-9.30005	1.82201e-16	8.00488e-15	26.8424
GPRC5A	1.7873	3.44361	9.29897	1.83373e-16	8.03006e-15	26.8361
COL11A1	1.7062	2.91676	9.28903	1.94487e-16	8.48903e-15	26.7781
WDHD1	1.15634	1.52117	9.28158	2.03247e-16	8.84256e-15	26.7347
ANGPTL7	-1.94556	2.45272	-9.27942	2.05859e-16	8.92721e-15	26.7221
S100B	-2.1242	2.47307	-9.2722	2.14843e-16	9.28678e-15	26.68
VGLL3	-1.58883	2.24882	-9.2691	2.18822e-16	9.42836e-15	26.6619
SGOL2	1.09613	1.66909	9.26259	2.27404e-16	9.76669e-15	26.624
TNMD	-2.11058	2.5925	-9.26185	2.28403e-16	9.77826e-15	26.6197
RMI1	0.965967	2.19756	9.24357	2.54476e-16	1.08598e-14	26.5132
GDF10	-2.12455	3.42176	-9.24084	2.58614e-16	1.09723e-14	26.4973
SEPP1	-1.7371	4.9418	-9.24075	2.58751e-16	1.09723e-14	26.4968
MGLL	-1.30837	3.58858	-9.22139	2.90104e-16	1.22631e-14	26.3841
DACT2	-1.63133	3.24184	-9.21885	2.94493e-16	1.24094e-14	26.3693
CDH5	-2.20692	5.09399	-9.2177	2.96501e-16	1.24549e-14	26.3626
LRRC15	2.07138	3.10876	9.19287	3.43318e-16	1.43764e-14	26.2182
PCK1	-2.55637	1.9894	-9.1822	3.65618e-16	1.52626e-14	26.1562
BRCA2	1.64778	1.03107	9.17949	3.71509e-16	1.54603e-14	26.1404
HIST1H2BD	1.41182	2.49359	9.16067	4.15143e-16	1.72226e-14	26.031
CTTNBP2	-1.7352	2.17521	-9.14746	4.48769e-16	1.85602e-14	25.9543
PASK	0.997331	2.2828	9.14553	4.53891e-16	1.87143e-14	25.9431
NUP210	1.42696	2.76728	9.13785	4.74903e-16	1.95205e-14	25.8986
MCM10	1.71903	1.19875	9.1253	5.11378e-16	2.09191e-14	25.8257
H2AFX	1.0765	2.55484	9.1247	5.13184e-16	2.09191e-14	25.8222
ANGPTL2	-1.32693	4.21991	-9.12456	5.13612e-16	2.09191e-14	25.8214
WASF3	-1.53161	2.9762	-9.11969	5.28548e-16	2.14622e-14	25.7931
MYLK	-1.01981	4.16068	-9.11912	5.30327e-16	2.14694e-14	25.7898
KLHDC1	-1.40669	3.41275	-9.11376	5.4733e-16	2.2091e-14	25.7587
LMNB1	1.34463	1.704	9.10602	5.72846e-16	2.30515e-14	25.7139
RASIP1	-1.06979	2.69459	-9.09499	6.11274e-16	2.45241e-14	25.6499
COL10A1	3.12261	4.13378	9.09272	6.195e-16	2.478e-14	25.6367
PPP1R15A	-1.06945	3.60411	-9.08107	6.63488e-16	2.64605e-14	25.5692
SNRK	-0.798839	4.17203	-9.07904	6.71466e-16	2.66992e-14	25.5574
CASC5	1.12526	1.642	9.07416	6.90999e-16	2.73946e-14	25.5291
EMCN	-1.7328	4.4426	-9.07167	7.01209e-16	2.77174e-14	25.5147
SLC7A3	-1.15545	1.59715	-9.07062	7.05546e-16	2.78068e-14	25.5086
ASTN1	-1.58652	2.59717	-9.05157	7.8917e-16	3.10114e-14	25.3983
PLK4	1.50841	1.14102	9.04704	8.10468e-16	3.17552e-14	25.3721
RAPGEF2	-0.888487	3.38317	-9.04426	8.23844e-16	3.21851e-14	25.3559
EHBP1	-1.07164	3.13012	-9.04366	8.26744e-16	3.22046e-14	25.3525
FAT4	-1.57992	2.78928	-9.04287	8.30614e-16	3.22615e-14	25.3479
HBB	-2.04905	6.38911	-9.04225	8.33638e-16	3.22854e-14	25.3443
IRX1	-1.95962	4.29477	-9.03916	8.48921e-16	3.27825e-14	25.3264
RCAN1	-1.21208	3.71706	-9.0287	9.02706e-16	3.47321e-14	25.2659
CD34	-1.1953	4.78506	-9.02835	9.04589e-16	3.47321e-14	25.2639
LRIG3	-1.4899	3.88059	-9.02481	9.23562e-16	3.53432e-14	25.2434
MCM4	1.07249	2.68623	9.02441	9.2578e-16	3.53432e-14	25.241
PTPRB	-1.10167	3.30318	-9.02113	9.43751e-16	3.59269e-14	25.2221
ST6GALNAC3	-0.995963	1.98535	-9.01994	9.50384e-16	3.60769e-14	25.2152
PNRC1	-0.875556	4.53327	-9.01906	9.55298e-16	3.61383e-14	25.2101
PIGR	-3.01631	5.271	-9.01869	9.57396e-16	3.61383e-14	25.208
OAF	-1.02589	3.7641	-9.00898	1.0136e-15	3.81522e-14	25.1518
RACGAP1	1.21449	2.24394	9.00343	1.04712e-15	3.93036e-14	25.1197
SPTBN1	-0.990549	3.63962	-8.99809	1.08049e-15	4.0443e-14	25.0888
KDELR3	1.04198	3.31412	8.99223	1.11827e-15	4.17405e-14	25.055
MSRB3	-1.39626	3.64953	-8.98007	1.20099e-15	4.47035e-14	24.9847
BMP6	-1.27326	2.27714	-8.9754	1.23433e-15	4.58172e-14	24.9578
KIF2C	1.30619	1.25709	8.97053	1.27015e-15	4.70167e-14	24.9296
RIC3	-1.5793	2.33691	-8.96966	1.27659e-15	4.71249e-14	24.9246
EHD2	-1.07322	3.77976	-8.96832	1.28667e-15	4.73666e-14	24.9168
CNN1	-1.24403	3.40053	-8.95296	1.40793e-15	5.16884e-14	24.8282
SSPN	-1.08474	4.41255	-8.94365	1.48688e-15	5.44377e-14	24.7744
LAMB3	-1.38557	3.63627	-8.92584	1.65048e-15	6.02301e-14	24.6716
RSPO3	-1.78949	3.20047	-8.92546	1.65408e-15	6.02301e-14	24.6695
MAF	-0.969548	2.88774	-8.91055	1.80504e-15	6.54772e-14	24.5835
NPHP3	-0.89568	3.15778	-8.91027	1.80795e-15	6.54772e-14	24.5819
HELLS	1.52995	1.39996	8.90548	1.85936e-15	6.71575e-14	24.5543
SCN3A	-1.3572	1.96386	-8.90483	1.8665e-15	6.72341e-14	24.5505
PGK1	1.03629	4.15025	8.89939	1.92686e-15	6.92222e-14	24.5192
AOX1	-1.17868	2.72577	-8.88845	2.05422e-15	7.35195e-14	24.4562
A2M	-1.21159	4.93893	-8.88819	2.05745e-15	7.35195e-14	24.4546
SPAG5	1.23815	1.7514	8.86582	2.34492e-15	8.3569e-14	24.3258
HIST1H2AM	1.60992	1.45865	8.86309	2.38273e-15	8.46913e-14	24.3101
PPP2R1B	-0.91481	3.27635	-8.86089	2.41353e-15	8.55591e-14	24.2974
TNFRSF10D	-0.949202	2.40953	-8.85373	2.51664e-15	8.8979e-14	24.2562
PIK3R1	-0.857431	3.90017	-8.84747	2.61049e-15	9.2054e-14	24.2202
PNPLA2	-1.23811	4.29158	-8.84504	2.64771e-15	9.31216e-14	24.2063
SEMA3D	-1.70299	2.78941	-8.84294	2.68036e-15	9.40231e-14	24.1942
DIAPH3	1.3988	1.22836	8.8307	2.87913e-15	1.00732e-13	24.1238
TF	-1.88496	0.288264	-8.8262	2.95578e-15	1.03144e-13	24.0979
RCBTB2	-0.911975	2.43966	-8.82111	3.04483e-15	1.05976e-13	24.0687
SMC4	1.10316	2.42492	8.8206	3.05405e-15	1.06022e-13	24.0657
MMP1	2.9111	1.74236	8.81645	3.12891e-15	1.0834e-13	24.0418
MMP13	2.24763	2.95514	8.80277	3.38892e-15	1.1704e-13	23.9633
EPS8	-1.07418	3.87358	-8.79419	3.5629e-15	1.22732e-13	23.914
PSMD14	0.884976	3.13526	8.78704	3.7145e-15	1.27513e-13	23.8729
GPR133	-1.3505	2.92976	-8.78675	3.72073e-15	1.27513e-13	23.8713
COMP	2.09395	4.12367	8.77451	3.99598e-15	1.36597e-13	23.801
HIST1H2BN	0.924517	1.84012	8.76635	4.19057e-15	1.42767e-13	23.7542
F10	-1.11034	2.48648	-8.76606	4.19777e-15	1.42767e-13	23.7525
IFI30	1.55891	4.68508	8.76435	4.23979e-15	1.43831e-13	23.7427
ASPA	-1.67388	2.24487	-8.76182	4.30285e-15	1.45414e-13	23.7282
TNFSF4	1.56466	2.54085	8.76161	4.30815e-15	1.45414e-13	23.727
RPL15	-0.997102	5.21002	-8.74924	4.62985e-15	1.55879e-13	23.6561
GIMAP1	-1.32659	4.68329	-8.74619	4.71283e-15	1.58276e-13	23.6386
BUB3	0.709707	3.14913	8.7454	4.73462e-15	1.5861e-13	23.6341
MYOC	-2.59948	2.72546	-8.74444	4.7613e-15	1.59106e-13	23.6285
AK5	-1.42421	2.9999	-8.74284	4.8057e-15	1.6019e-13	23.6194
CRTAP	-0.84014	3.95759	-8.73124	5.14151e-15	1.70958e-13	23.5529
IRS1	-1.40696	3.35626	-8.72871	5.2177e-15	1.73062e-13	23.5384
AKR1C1	-1.75361	1.76134	-8.72247	5.41075e-15	1.79022e-13	23.5027
NDRG2	-1.26619	4.32112	-8.71853	5.53608e-15	1.82718e-13	23.4801
LAGE3	1.1538	2.66453	8.71703	5.58485e-15	1.83875e-13	23.4715
CST1	2.25814	2.72817	8.70256	6.0751e-15	1.99525e-13	23.3887
TMEM132A	1.34216	3.48687	8.68793	6.6143e-15	2.16703e-13	23.305
PRDM8	-1.17027	2.7213	-8.68123	6.877e-15	2.24219e-13	23.2666
SULF1	1.69685	4.88941	8.68123	6.87716e-15	2.24219e-13	23.2666
C1QTNF6	0.846339	2.877	8.67931	6.95415e-15	2.26179e-13	23.2557
CX3CL1	-1.64109	4.54049	-8.66724	7.45946e-15	2.42026e-13	23.1866
PPAPDC3	-0.769045	2.72885	-8.66239	7.67242e-15	2.48334e-13	23.1589
GINS1	1.70415	1.2688	8.66177	7.7003e-15	2.48636e-13	23.1553
ABCA9	-1.61128	3.17447	-8.65334	8.08621e-15	2.60469e-13	23.1072
DGAT2	-1.85765	4.13625	-8.65143	8.17668e-15	2.62752e-13	23.0963
TTC28	-1.19614	3.15644	-8.64691	8.39376e-15	2.69082e-13	23.0705
MPPED2	-1.349	3.06232	-8.64019	8.72786e-15	2.79125e-13	23.0321
LHX6	-0.863444	3.14798	-8.63896	8.79017e-15	2.80448e-13	23.0251
HPRT1	0.887318	2.64059	8.63085	9.21355e-15	2.93258e-13	22.9788
CAPN6	-2.58782	3.3658	-8.62129	9.73879e-15	3.09241e-13	22.9242
CDC7	1.10572	1.4041	8.61612	1.00351e-14	3.17898e-13	22.8947
ADAMTS1	-1.1885	2.93432	-8.60786	1.05275e-14	3.32708e-13	22.8476
TIMM17A	0.884991	2.82091	8.59155	1.15707e-14	3.64817e-13	22.7546
MXI1	-0.781286	2.94732	-8.58874	1.17609e-14	3.69944e-13	22.7385
SOX17	-1.93331	3.85797	-8.58462	1.20449e-14	3.77989e-13	22.715
HSD17B6	1.38655	2.47554	8.5831	1.21514e-14	3.80442e-13	22.7064
WIF1	-3.05729	3.75866	-8.5792	1.24288e-14	3.88218e-13	22.6842
SPATS2	0.695571	2.94102	8.57717	1.25755e-14	3.91887e-13	22.6726
SPG20	-1.22701	3.00185	-8.57153	1.29935e-14	4.03976e-13	22.6404
PMM2	0.828452	2.86834	8.57101	1.30321e-14	4.04237e-13	22.6375
HSPA14	0.865932	2.64609	8.5678	1.32765e-14	4.10868e-13	22.6192
FAM89A	-1.07202	2.63685	-8.56365	1.35995e-14	4.19893e-13	22.5956
TSTA3	1.06256	3.87507	8.55725	1.41128e-14	4.3474e-13	22.5591
NFIB	-1.38055	4.70189	-8.55391	1.43883e-14	4.42209e-13	22.5401
CXorf36	-0.931615	3.41448	-8.54453	1.519e-14	4.6578e-13	22.4868
AKAP12	-1.02228	2.62214	-8.54291	1.53327e-14	4.69081e-13	22.4776
LAMC3	-0.883828	3.00602	-8.53211	1.63211e-14	4.98185e-13	22.4161
BNIP3L	-0.82454	4.11958	-8.52606	1.69019e-14	5.1474e-13	22.3817
FEN1	0.834291	2.37591	8.52348	1.71559e-14	5.20289e-13	22.367
LETMD1	-0.851698	3.33481	-8.52342	1.71618e-14	5.20289e-13	22.3667
KLF9	-1.3391	3.55373	-8.50941	1.86085e-14	5.62875e-13	22.287
DNAJC18	-0.816881	2.7162	-8.50393	1.92066e-14	5.79658e-13	22.2559
VIM	-1.21622	4.53561	-8.49915	1.97443e-14	5.94547e-13	22.2287
TNNT3	-1.29266	2.96836	-8.49773	1.99063e-14	5.98082e-13	22.2207
CIDEA	-1.82869	2.63639	-8.49641	2.0059e-14	6.01321e-13	22.2132
C10orf10	-1.64051	4.43632	-8.49538	2.01783e-14	6.03548e-13	22.2074
GNAL	-0.778058	2.57805	-8.48522	2.1397e-14	6.38575e-13	22.1497
HIST1H2BG	1.31171	2.49623	8.48323	2.16443e-14	6.44519e-13	22.1384
DMD	-0.935571	2.79104	-8.47758	2.23608e-14	6.64379e-13	22.1063
PDE7B	-1.40161	2.52416	-8.46385	2.42042e-14	7.17559e-13	22.0284
TNS1	-1.44015	3.96909	-8.45375	2.56543e-14	7.58868e-13	21.9711
CA3	-1.85127	3.29514	-8.45094	2.60744e-14	7.69596e-13	21.9552
TACC3	1.29054	2.04827	8.45017	2.61904e-14	7.71321e-13	21.9508
DTX1	-1.0192	2.96637	-8.44663	2.67295e-14	7.85471e-13	21.9307
CYR61	-1.51595	4.37961	-8.4444	2.70755e-14	7.939e-13	21.9181
DUSP6	-1.18212	3.36259	-8.44147	2.75361e-14	8.05641e-13	21.9015
PRICKLE2	-1.36249	4.02335	-8.43807	2.80799e-14	8.19762e-13	21.8823
ANKDD1A	-1.18818	2.65681	-8.43517	2.85533e-14	8.31769e-13	21.8658
KPNA2	1.25227	1.24645	8.43284	2.89399e-14	8.40023e-13	21.8526
GIMAP8	-1.54738	4.36229	-8.4327	2.8962e-14	8.40023e-13	21.8518
NPR1	-1.23778	3.19677	-8.42626	3.00572e-14	8.69905e-13	21.8153
MAD2L1	1.4543	1.4437	8.42488	3.02959e-14	8.74924e-13	21.8075
PPL	-1.2393	3.91508	-8.42309	3.06114e-14	8.82134e-13	21.7973
EME1	1.20748	1.47141	8.4225	3.07153e-14	8.83229e-13	21.794
UST	-1.09805	2.77058	-8.42166	3.0864e-14	8.85606e-13	21.7893
CHEK1	1.53966	1.36491	8.41728	3.16522e-14	9.06281e-13	21.7645
GULP1	-1.30631	3.00134	-8.41589	3.19062e-14	9.11607e-13	21.7566
MPHOSPH9	0.977063	2.05972	8.4149	3.20889e-14	9.14875e-13	21.751
SGCE	-1.17757	3.49582	-8.4136	3.23294e-14	9.19774e-13	21.7436
CXCL2	-2.04375	2.91978	-8.40849	3.32931e-14	9.45186e-13	21.7147
RGMA	-1.41948	3.8731	-8.39444	3.6095e-14	1.02257e-12	21.6353
PDZD2	-0.87478	2.99055	-8.39109	3.6798e-14	1.04028e-12	21.6163
LPHN2	-0.938077	3.27405	-8.36902	4.17752e-14	1.1785e-12	21.4915
RAB31	1.10217	4.47258	8.36828	4.19527e-14	1.18102e-12	21.4873
EMP1	-1.25856	5.08831	-8.35168	4.61479e-14	1.2964e-12	21.3936
DCN	-1.53704	5.24921	-8.35118	4.62824e-14	1.29746e-12	21.3907
ESM1	1.41123	1.89813	8.33937	4.95268e-14	1.38551e-12	21.3241
CASP12	-0.827986	2.02157	-8.33599	5.04966e-14	1.4097e-12	21.305
CREBL2	-0.822388	4.29052	-8.32878	5.26278e-14	1.46614e-12	21.2644
THBD	-1.19763	4.454	-8.32772	5.29485e-14	1.47127e-12	21.2584
VWF	-0.981497	3.94959	-8.32745	5.30315e-14	1.47127e-12	21.2568
RHPN1	0.725536	2.85313	8.32402	5.40841e-14	1.49737e-12	21.2375
EBP	0.754543	2.29236	8.32329	5.43131e-14	1.50061e-12	21.2334
PRELP	-1.43244	3.46179	-8.32272	5.44907e-14	1.50242e-12	21.2302
LAMA2	-1.9289	4.15442	-8.32193	5.47376e-14	1.50613e-12	21.2257
POLA2	0.851775	2.32402	8.31961	5.54692e-14	1.52313e-12	21.2126
HIST1H3D	1.03284	2.72476	8.31621	5.65621e-14	1.54996e-12	21.1935
POLE2	1.15631	1.36882	8.30153	6.15274e-14	1.68259e-12	21.1107
KCNJ16	-1.2312	2.31965	-8.29628	6.34045e-14	1.73039e-12	21.0812
HSPB2	-1.60805	4.21943	-8.29559	6.36576e-14	1.73376e-12	21.0772
PINK1	-0.856763	3.74238	-8.29451	6.40532e-14	1.741e-12	21.0711
PSME2	0.817908	3.73563	8.29166	6.51073e-14	1.76607e-12	21.0551
GPR116	-1.09909	4.1807	-8.28788	6.65322e-14	1.80107e-12	21.0338
RND3	-1.29655	3.30619	-8.28292	6.84474e-14	1.84918e-12	21.0059
STAT1	1.27524	4.50421	8.26731	7.48443e-14	2.01793e-12	20.918
LAMC1	-1.03299	3.73318	-8.26664	7.51289e-14	2.02154e-12	20.9143
PAFAH1B3	1.09805	3.79538	8.26622	7.53099e-14	2.02235e-12	20.9119
BAIAP2L1	0.906552	2.90761	8.26586	7.54687e-14	2.02256e-12	20.9099
CCL28	-2.02745	3.28192	-8.26463	7.59985e-14	2.03161e-12	20.903
CYP2U1	-0.842919	2.90215	-8.26438	7.61095e-14	2.03161e-12	20.9016
SCRN2	-1.02903	3.08967	-8.26233	7.70078e-14	2.0515e-12	20.89
UGP2	-0.981735	3.80017	-8.24964	8.28039e-14	2.20153e-12	20.8187
HIST1H2BK	1.35831	2.97859	8.24052	8.72341e-14	2.31473e-12	20.7674
UBE2C	1.02949	2.37284	8.23501	9.00254e-14	2.38407e-12	20.7364
NGFR	-1.63243	3.10038	-8.23406	9.05116e-14	2.39222e-12	20.7311
SAA1	-1.97952	4.08401	-8.23162	9.1782e-14	2.42102e-12	20.7174
C7	-1.82865	3.98802	-8.22225	9.6833e-14	2.54924e-12	20.6648
COX7A1	-1.81859	4.53055	-8.22109	9.74741e-14	2.56108e-12	20.6583
ZFHX4	-1.02203	2.86082	-8.21679	9.98996e-14	2.61968e-12	20.6341
PLAGL1	-0.899723	3.51514	-8.21275	1.02229e-13	2.67552e-12	20.6115
LAMA4	-0.940323	3.8363	-8.20983	1.03943e-13	2.71509e-12	20.5951
NFIA	-1.12407	4.92495	-8.19592	1.12536e-13	2.93381e-12	20.517
PCNA	0.915564	2.56884	8.19053	1.16044e-13	3.01939e-12	20.4868
POLQ	1.25215	1.40339	8.18647	1.18767e-13	3.08425e-12	20.464
FXYD6	-0.810874	3.96101	-8.1842	1.20311e-13	3.11831e-12	20.4513
KDELR2	0.881955	4.315	8.18119	1.22395e-13	3.16621e-12	20.4344
PTRF	-0.914618	3.42901	-8.17743	1.25046e-13	3.22854e-12	20.4134
CD80	1.18604	2.32574	8.16193	1.36595e-13	3.51994e-12	20.3265
MAML2	-1.50311	3.37153	-8.1612	1.37163e-13	3.52781e-12	20.3225
MEIS2	-0.940162	2.34949	-8.15945	1.38537e-13	3.55632e-12	20.3127
ZBTB4	-0.862162	3.94854	-8.13232	1.61674e-13	4.14231e-12	20.1608
ID1	-1.03201	2.50094	-8.12215	1.71295e-13	4.38046e-12	20.104
SNCAIP	-0.946748	2.35167	-8.11983	1.73571e-13	4.4302e-12	20.091
TRPC1	-0.976664	2.30769	-8.11936	1.74033e-13	4.43354e-12	20.0884
TDO2	1.2637	2.41869	8.11878	1.74614e-13	4.43989e-12	20.0852
CTSF	-0.945465	3.9091	-8.1167	1.76693e-13	4.48426e-12	20.0735
STAB2	-1.09689	2.53697	-8.11096	1.82549e-13	4.62411e-12	20.0415
SLC25A22	0.913928	2.88658	8.09633	1.98376e-13	5.01555e-12	19.9597
SYNGR2	0.795098	3.82486	8.09515	1.99703e-13	5.03959e-12	19.9532
TROAP	1.00237	2.21046	8.08918	2.06591e-13	5.20362e-12	19.9199
AHNAK	-0.959451	3.39635	-8.08882	2.0701e-13	5.20439e-12	19.9179
FOSB	-2.24805	4.34231	-8.08769	2.08347e-13	5.22819e-12	19.9115
GPM6B	-1.49473	2.9336	-8.07687	2.21541e-13	5.54887e-12	19.8512
ELTD1	-1.08212	4.52662	-8.06718	2.34065e-13	5.85163e-12	19.7971
HOXA7	-1.14502	3.34035	-8.06662	2.34816e-13	5.85948e-12	19.794
CA4	-1.0267	3.16228	-8.06119	2.42165e-13	6.03161e-12	19.7637
SAT2	-0.676985	3.28692	-8.0564	2.48826e-13	6.18603e-12	19.737
CHL1	-1.48192	2.88807	-8.04833	2.60477e-13	6.4637e-12	19.6921
MT1M	-1.44743	3.16355	-8.02323	3.00272e-13	7.43742e-12	19.5524
ALDH2	-1.40539	5.12526	-8.01744	3.10276e-13	7.67102e-12	19.5201
NR5A2	-0.817958	2.70814	-8.01574	3.13275e-13	7.7309e-12	19.5107
B4GALNT4	1.01926	2.69944	8.01484	3.1487e-13	7.75598e-12	19.5057
DPYD	-0.875002	4.01128	-8.01292	3.1832e-13	7.82659e-12	19.495
ITGB1BP1	-0.932142	2.98812	-8.00939	3.24747e-13	7.96999e-12	19.4754
PHF3	-0.749342	3.55356	-8.00901	3.25438e-13	7.97233e-12	19.4733
FLAD1	0.820661	2.86386	8.00802	3.27266e-13	8.00248e-12	19.4678
CENPO	1.06204	2.01715	8.0059	3.31217e-13	8.08434e-12	19.456
DEPDC1	1.26098	1.47519	8.004	3.34797e-13	8.15687e-12	19.4454
ACVRL1	-1.08435	3.44496	-8.00291	3.36861e-13	8.19226e-12	19.4394
WISP1	1.10766	2.70649	8.0015	3.39558e-13	8.2429e-12	19.4315
ANG	-1.1981	2.82467	-7.99813	3.46102e-13	8.38656e-12	19.4128
ADH5	-0.711659	3.20957	-7.99614	3.50022e-13	8.46623e-12	19.4017
ZNF695	1.4839	1.63642	7.97814	3.87493e-13	9.35569e-12	19.3018
PECAM1	-1.05025	5.00196	-7.9761	3.91993e-13	9.44731e-12	19.2904
APOA1BP	0.779432	3.82734	7.97374	3.97241e-13	9.55661e-12	19.2774
ANGPTL4	-1.2108	2.79244	-7.97181	4.01609e-13	9.64437e-12	19.2666
CFI	-1.04172	2.26294	-7.95283	4.47024e-13	1.07158e-11	19.1614
ARHGAP10	-0.857076	2.86648	-7.952	4.49123e-13	1.07469e-11	19.1568
ALDH18A1	0.858571	3.31859	7.94817	4.58949e-13	1.09624e-11	19.1355
THRSP	-1.72361	4.04599	-7.94651	4.6325e-13	1.10455e-11	19.1263
TRIM2	-1.40941	3.21653	-7.94001	4.80567e-13	1.1438e-11	19.0903
ZDHHC2	-0.994496	2.87004	-7.93609	4.91305e-13	1.16728e-11	19.0686
DPP3	0.757704	3.06979	7.93559	4.92687e-13	1.1685e-11	19.0658
JTB	0.797936	3.96562	7.93426	4.9639e-13	1.1752e-11	19.0584
COL17A1	-1.77462	3.95578	-7.9338	4.9769e-13	1.1762e-11	19.0559
ABHD14B	-0.766993	3.28903	-7.93062	5.06693e-13	1.19537e-11	19.0383
CDCP1	0.763473	3.30266	7.92265	5.29983e-13	1.24812e-11	18.9941
TINAGL1	-0.940046	4.22145	-7.91504	5.53191e-13	1.30048e-11	18.952
APCDD1	-1.57178	4.55658	-7.91402	5.56381e-13	1.30569e-11	18.9464
BDH2	-0.825396	2.78869	-7.90924	5.71575e-13	1.339e-11	18.9199
KIAA1524	1.26606	1.36234	7.90551	5.83704e-13	1.36503e-11	18.8993
PRKAR2B	-1.43586	3.48965	-7.89566	6.16972e-13	1.44032e-11	18.8448
SLC27A6	-1.63043	2.40813	-7.88976	6.37823e-13	1.4864e-11	18.8122
CYBRD1	-1.2259	5.39026	-7.88795	6.44353e-13	1.49902e-11	18.8022
ENTPD7	0.923774	2.923	7.88335	6.61237e-13	1.53563e-11	18.7768
SLIT2	-1.26925	3.55916	-7.87649	6.87231e-13	1.59323e-11	18.7389
ARHGEF6	-1.08665	4.35461	-7.86957	7.14488e-13	1.65357e-11	18.7007
NUAK2	0.880614	2.55887	7.86247	7.43581e-13	1.71793e-11	18.6615
CMA1	-1.33373	2.58823	-7.85362	7.81487e-13	1.8024e-11	18.6126
DLC1	-0.903467	2.89763	-7.85302	7.84137e-13	1.8054e-11	18.6093
ACSS2	-0.672347	3.00065	-7.84646	8.1355e-13	1.86991e-11	18.5731
GRAMD3	-1.23335	3.98853	-7.84459	8.22138e-13	1.88641e-11	18.5628
KCNJ8	-1.29828	3.6677	-7.84393	8.25189e-13	1.89018e-11	18.5592
INPP1	-0.984326	2.85301	-7.84225	8.33022e-13	1.90486e-11	18.5499
MRPS34	0.907836	3.0447	7.84005	8.43392e-13	1.92529e-11	18.5378
ARHGEF10	-0.864444	2.73104	-7.8378	8.54082e-13	1.94638e-11	18.5254
ABCG2	-1.23975	1.53305	-7.83242	8.80282e-13	2.00268e-11	18.4957
KLF2	-1.08587	4.63965	-7.80881	1.00488e-12	2.27841e-11	18.3657
MUSTN1	-1.33497	3.79563	-7.80472	1.02821e-12	2.32737e-11	18.3432
GAS2L3	1.05337	2.1188	7.80407	1.03195e-12	2.33189e-11	18.3396
PAK7	-1.30785	2.39721	-7.79386	1.09268e-12	2.46497e-11	18.2834
ARL4A	-0.723999	2.64151	-7.77302	1.22788e-12	2.76531e-11	18.1689
C20orf24	0.961761	3.42786	7.7606	1.31624e-12	2.95933e-11	18.1007
MCM8	1.01064	1.9831	7.75803	1.33531e-12	2.99718e-11	18.0865
F3	-1.23244	4.0324	-7.75423	1.36397e-12	3.05639e-11	18.0657
BBS2	-0.749042	3.51327	-7.75366	1.36828e-12	3.06092e-11	18.0626
SLC12A8	1.02743	3.48721	7.74357	1.44767e-12	3.23313e-11	18.0072
WDR76	1.21835	1.75141	7.7384	1.49009e-12	3.32233e-11	17.9788
ATP6V0B	0.891095	3.85996	7.73646	1.5063e-12	3.3529e-11	17.9682
MYCT1	-1.74126	3.58931	-7.73374	1.52936e-12	3.39858e-11	17.9533
CPE	-1.50452	3.50614	-7.73305	1.53524e-12	3.406e-11	17.9495
MYOM1	-1.05314	2.63136	-7.72921	1.56854e-12	3.47412e-11	17.9285
PSMC4	0.704528	3.36379	7.72864	1.57354e-12	3.47945e-11	17.9253
TUBB6	-0.904047	3.12171	-7.715	1.69795e-12	3.74837e-11	17.8506
FLT4	-0.833113	3.1884	-7.71397	1.70779e-12	3.76389e-11	17.845
PHYHIP	-1.00028	2.59451	-7.70628	1.78258e-12	3.92227e-11	17.8029
KRT15	-2.19564	5.47701	-7.70216	1.82408e-12	4.00699e-11	17.7803
RRM2	1.6898	1.63438	7.70096	1.8363e-12	4.02724e-11	17.7737
RPS6KA2	-0.63683	3.22265	-7.69991	1.84708e-12	4.04426e-11	17.768
GABARAPL1	-0.866158	3.57606	-7.69414	1.90741e-12	4.16955e-11	17.7364
PLEKHA4	-0.926149	3.60049	-7.68425	2.01546e-12	4.39857e-11	17.6823
SEMA6A	-1.54068	2.14802	-7.67912	2.07386e-12	4.51865e-11	17.6543
IL18	1.19274	3.10272	7.66964	2.18632e-12	4.74825e-11	17.6025
ME3	-1.06647	3.73175	-7.66712	2.21714e-12	4.80739e-11	17.5887
CAB39L	-0.956441	3.45768	-7.66482	2.2457e-12	4.85873e-11	17.5762
STRBP	0.715922	2.36452	7.66463	2.24807e-12	4.85873e-11	17.5751
GAL3ST4	0.897552	3.77658	7.66143	2.2885e-12	4.93814e-11	17.5576
DNASE1L3	-1.70468	3.34229	-7.6455	2.50049e-12	5.38691e-11	17.4707
SLC2A1	1.11892	3.00093	7.63097	2.71065e-12	5.8303e-11	17.3915
CALCOCO1	-0.69838	3.79683	-7.62392	2.8189e-12	6.05342e-11	17.353
SGPL1	0.755377	4.3699	7.62325	2.82944e-12	6.06632e-11	17.3494
ETS2	-0.71177	3.59587	-7.6223	2.84445e-12	6.08876e-11	17.3442
HPSE2	-1.44027	2.51785	-7.61459	2.96884e-12	6.34489e-11	17.3022
USP25	-0.603523	3.6484	-7.60969	3.05057e-12	6.50917e-11	17.2755
SPARCL1	-1.82632	7.03825	-7.60857	3.06955e-12	6.53927e-11	17.2694
HADHA	-0.585726	4.02767	-7.60502	3.13057e-12	6.65867e-11	17.2501
RCC1	0.748303	2.38743	7.60046	3.21087e-12	6.81864e-11	17.2253
ABCC9	-1.04239	2.8079	-7.59891	3.23853e-12	6.86651e-11	17.2168
CHST11	1.01683	3.16377	7.59842	3.24732e-12	6.87427e-11	17.2142
DEPDC1B	1.57164	0.937716	7.59745	3.26493e-12	6.90063e-11	17.2089
FBLN2	-0.945209	4.32518	-7.59478	3.31364e-12	6.99257e-11	17.1943
SLC22A3	-1.11729	2.56937	-7.5754	3.68911e-12	7.77266e-11	17.089
BRI3BP	1.16457	2.44976	7.57493	3.69886e-12	7.78095e-11	17.0864
PLP1	-1.30714	2.07143	-7.57453	3.70695e-12	7.78575e-11	17.0843
CCDC8	-1.24464	2.99256	-7.56569	3.89303e-12	8.16378e-11	17.0362
TBCE	0.774671	2.81297	7.55948	4.02915e-12	8.43604e-11	17.0025
PTGER4	-1.1231	4.1947	-7.5582	4.05769e-12	8.47575e-11	16.9956
DONSON	0.915179	1.80873	7.55806	4.06077e-12	8.47575e-11	16.9948
H2AFZ	1.24273	3.7463	7.55573	4.11359e-12	8.56136e-11	16.9821
EDN3	-1.83344	3.2315	-7.55568	4.11456e-12	8.56136e-11	16.9819
KLHL21	-0.861044	3.15467	-7.55162	4.20805e-12	8.74231e-11	16.9599
GYPC	-1.05845	3.02647	-7.55069	4.22977e-12	8.77383e-11	16.9548
PKD1L2	-0.916133	2.5532	-7.54666	4.3252e-12	8.9579e-11	16.9329
MIF	1.08098	3.76704	7.53895	4.51339e-12	9.33324e-11	16.8911
ABLIM1	-0.65501	3.37229	-7.53748	4.55018e-12	9.39483e-11	16.8832
MRPS12	0.61655	2.7626	7.5361	4.58508e-12	9.45231e-11	16.8757
PCDHB7	-1.08773	2.53352	-7.53454	4.6248e-12	9.51955e-11	16.8672
ROPN1	-2.32724	2.50894	-7.53303	4.66351e-12	9.58452e-11	16.859
SCAMP3	0.711882	2.89369	7.53226	4.68339e-12	9.61063e-11	16.8549
RPN2	0.741849	3.64356	7.52916	4.76446e-12	9.76205e-11	16.838
AP1M2	0.886017	3.41276	7.52707	4.81963e-12	9.86e-11	16.8267
PKHD1L1	-1.42801	2.27772	-7.52305	4.92784e-12	1.0066e-10	16.8049
TAT	-2.8564	4.02868	-7.51858	5.05099e-12	1.03019e-10	16.7807
TM4SF18	-1.72165	4.49536	-7.51799	5.06762e-12	1.03057e-10	16.7775
E2F7	1.43676	1.15111	7.51796	5.06825e-12	1.03057e-10	16.7774
ZNF395	-0.89654	3.37455	-7.51205	5.23633e-12	1.06313e-10	16.7454
CCNG1	-0.76446	3.45127	-7.50424	5.46693e-12	1.1066e-10	16.7031
HIST1H4I	0.941515	2.32496	7.4998	5.60268e-12	1.13237e-10	16.679
PLK1	0.957363	3.2774	7.49766	5.66903e-12	1.14405e-10	16.6675
TOMM7	-0.614988	3.24575	-7.48905	5.9447e-12	1.19732e-10	16.6209
FBXL6	0.711227	3.01952	7.48886	5.95086e-12	1.19732e-10	16.6199
RNASEH2A	1.01898	2.27355	7.48459	6.09276e-12	1.22403e-10	16.5968
COBLL1	-0.740163	3.8073	-7.48239	6.16694e-12	1.23708e-10	16.5849
LAMB2	-0.920124	4.25135	-7.48134	6.20265e-12	1.24238e-10	16.5792
DYNLL1	0.692664	4.05884	7.47815	6.31255e-12	1.26251e-10	16.562
HIST1H2BF	1.26355	3.03939	7.47145	6.54995e-12	1.30804e-10	16.5258
PTGS2	-1.57881	2.26125	-7.46947	6.62179e-12	1.32042e-10	16.5151
PARVA	-0.77613	4.50676	-7.45493	7.17359e-12	1.42832e-10	16.4366
MCOLN2	1.08861	2.70418	7.45241	7.27366e-12	1.4461e-10	16.423
OAS2	1.22956	3.79852	7.44949	7.39124e-12	1.4673e-10	16.4072
CSE1L	0.740298	2.80241	7.44715	7.48712e-12	1.48413e-10	16.3946
PLA2R1	-1.08492	3.68759	-7.44529	7.56426e-12	1.49721e-10	16.3846
MYO9A	-0.757508	3.23097	-7.43124	8.17135e-12	1.61499e-10	16.3088
FZD7	-1.10878	3.30953	-7.43025	8.21593e-12	1.62141e-10	16.3035
TOR3A	0.667747	3.11499	7.41359	9.0032e-12	1.77416e-10	16.2138
SETBP1	-0.994732	3.56285	-7.40905	9.23023e-12	1.81623e-10	16.1893
STRA13	1.02092	3.27191	7.4048	9.44788e-12	1.85633e-10	16.1665
RIBC2	1.30335	2.34502	7.40086	9.65434e-12	1.89412e-10	16.1453
SDC1	1.02382	3.53102	7.39832	9.78955e-12	1.91784e-10	16.1316
SESN1	-0.939057	3.81712	-7.39688	9.86716e-12	1.93022e-10	16.1239
TMEM37	-1.10031	3.32879	-7.3965	9.88777e-12	1.93143e-10	16.1218
BGN	1.30868	5.01419	7.39176	1.01482e-11	1.97941e-10	16.0964
GK	0.776706	2.36927	7.38795	1.03622e-11	2.01823e-10	16.0759
SDS	1.17258	3.27653	7.38757	1.03842e-11	2.01957e-10	16.0738
FAM49B	0.969163	3.12135	7.38728	1.04008e-11	2.01986e-10	16.0722
ADCY4	-0.961312	3.93595	-7.38649	1.04456e-11	2.02562e-10	16.068
E2F1	1.14621	2.08643	7.38611	1.04674e-11	2.02693e-10	16.066
HS3ST4	-1.32539	2.54914	-7.38388	1.05961e-11	2.04888e-10	16.054
KNTC1	0.900651	2.18719	7.38099	1.07651e-11	2.07857e-10	16.0385
ANKS1A	-0.647962	3.68999	-7.37964	1.0845e-11	2.09099e-10	16.0312
SOSTDC1	-2.08934	3.19207	-7.37855	1.09103e-11	2.10055e-10	16.0253
PHKG2	0.890739	2.97224	7.37165	1.13303e-11	2.17827e-10	15.9883
APOBEC3B	1.52747	1.51678	7.36711	1.16155e-11	2.2299e-10	15.9639
ATP1B2	-1.0113	2.63496	-7.36443	1.17873e-11	2.25965e-10	15.9495
RDH5	-1.02876	3.35264	-7.36407	1.18103e-11	2.26084e-10	15.9476
SBF2	-0.836833	3.30928	-7.36353	1.18453e-11	2.26429e-10	15.9447
MCM6	0.730479	2.25872	7.36003	1.20745e-11	2.30482e-10	15.9259
ICAM2	-0.904966	3.56338	-7.34909	1.2819e-11	2.44345e-10	15.8673
RPL39L	0.965951	2.6511	7.34863	1.2851e-11	2.44606e-10	15.8648
FAM129A	-1.07779	3.89419	-7.3465	1.30017e-11	2.47125e-10	15.8534
SLC25A19	0.715723	2.63492	7.34582	1.30505e-11	2.47702e-10	15.8497
RAB3C	-1.26305	2.45841	-7.34475	1.31267e-11	2.48794e-10	15.844
PSRC1	0.945347	1.55384	7.34059	1.34285e-11	2.54155e-10	15.8217
HBP1	-0.611809	4.28269	-7.33991	1.34786e-11	2.54456e-10	15.8181
CDC25A	0.907321	1.67953	7.33986	1.34824e-11	2.54456e-10	15.8178
CLDN8	-2.00949	4.0363	-7.33677	1.37122e-11	2.58429e-10	15.8012
HSPA8	0.761363	4.94555	7.33463	1.38731e-11	2.61095e-10	15.7898
SATB1	-0.873842	3.26919	-7.33206	1.40694e-11	2.64417e-10	15.776
GSPT1	0.783451	3.66864	7.33156	1.41077e-11	2.64766e-10	15.7733
CCDC69	-1.15827	3.11766	-7.3268	1.44792e-11	2.71359e-10	15.7479
LLGL2	0.873359	3.12844	7.3223	1.48396e-11	2.77725e-10	15.7238
DOPEY2	1.10531	3.54718	7.31642	1.53238e-11	2.86385e-10	15.6923
DOCK11	-0.986812	3.49339	-7.31335	1.5583e-11	2.90824e-10	15.6758
CDKN2A	1.03136	2.65613	7.31002	1.58681e-11	2.95734e-10	15.6581
C1orf21	-1.24774	3.72306	-7.30933	1.59282e-11	2.96066e-10	15.6544
BMP8A	0.821121	2.78843	7.30931	1.59301e-11	2.96066e-10	15.6542
S100A14	1.4794	4.28066	7.30557	1.62584e-11	3.01474e-10	15.6342
STAT5A	-1.07963	2.62738	-7.30548	1.62661e-11	3.01474e-10	15.6338
CKAP2	1.08727	2.31617	7.30428	1.63726e-11	3.03029e-10	15.6274
PENK	-2.04352	3.55835	-7.30044	1.67196e-11	3.09024e-10	15.6068
TLN2	-0.932951	3.28699	-7.29643	1.70892e-11	3.15421e-10	15.5854
EFCAB1	-1.27047	1.99507	-7.29541	1.71843e-11	3.1674e-10	15.5799
HOXC13	1.77476	2.31484	7.2936	1.73545e-11	3.19438e-10	15.5703
KBTBD11	-1.12795	2.43574	-7.29253	1.74559e-11	3.20448e-10	15.5646
FANCB	1.19746	1.3134	7.29252	1.74572e-11	3.20448e-10	15.5645
ALDH3A2	-0.762898	3.73677	-7.28977	1.77212e-11	3.24849e-10	15.5498
WBP4	-0.646092	2.39632	-7.28736	1.79547e-11	3.28679e-10	15.537
MT1X	-1.09753	2.91688	-7.28676	1.80142e-11	3.29319e-10	15.5337
MMD	-1.31204	3.49372	-7.28139	1.85487e-11	3.38628e-10	15.5051
LGI4	-1.20559	2.9575	-7.27457	1.92508e-11	3.50582e-10	15.4686
RBPMS2	-0.839681	3.08063	-7.27452	1.92558e-11	3.50582e-10	15.4684
ZC3H6	-0.710656	2.7952	-7.26837	1.99113e-11	3.62023e-10	15.4356
MRPL14	0.784115	3.32887	7.26157	2.06614e-11	3.75152e-10	15.3993
SLC20A1	0.789568	2.88955	7.25468	2.1451e-11	3.88963e-10	15.3626
SOCS2	-1.22725	2.62504	-7.25068	2.19222e-11	3.9697e-10	15.3413
DSEL	-1.17384	2.64494	-7.24896	2.21279e-11	4.00154e-10	15.3321
C1orf115	-1.30799	3.77299	-7.24789	2.22577e-11	4.01958e-10	15.3264
STXBP1	-0.830651	2.95487	-7.2465	2.24264e-11	4.04461e-10	15.319
AMOTL1	-0.73066	2.34306	-7.2406	2.31564e-11	4.17063e-10	15.2876
LMO2	-0.888598	3.41334	-7.23767	2.35279e-11	4.23186e-10	15.272
AQP7	-1.07631	3.58192	-7.23555	2.38013e-11	4.2753e-10	15.2607
GLDN	-1.51781	2.39082	-7.2269	2.49447e-11	4.47468e-10	15.2147
CANT1	0.839181	3.84527	7.22348	2.54133e-11	4.55265e-10	15.1965
OLFML1	-1.76593	4.19999	-7.22271	2.55193e-11	4.56554e-10	15.1924
ZNF502	-1.17102	2.92942	-7.22245	2.5555e-11	4.56583e-10	15.191
OSBPL1A	-0.649343	3.5599	-7.2214	2.57012e-11	4.58584e-10	15.1854
COPE	0.833927	3.52248	7.21882	2.60629e-11	4.64419e-10	15.1717
MTHFD2	0.989247	3.16913	7.21828	2.61395e-11	4.65166e-10	15.1688
PHLDB1	-0.687202	3.49209	-7.21753	2.6247e-11	4.66257e-10	15.1648
KLHL2	-0.784931	3.34194	-7.21736	2.62704e-11	4.66257e-10	15.1639
RAI14	0.731454	2.80311	7.21429	2.67117e-11	4.73461e-10	15.1476
RAB8A	0.638471	3.32379	7.21115	2.71711e-11	4.80967e-10	15.1309
TAP1	1.05074	4.45441	7.2107	2.7238e-11	4.81516e-10	15.1285
SEC61G	0.870901	3.24439	7.20928	2.74484e-11	4.84596e-10	15.121
ABHD6	-0.737735	2.64296	-7.19885	2.9044e-11	5.11419e-10	15.0656
TRAK2	-0.692507	3.74075	-7.19831	2.91301e-11	5.12262e-10	15.0627
BAX	0.646695	2.72665	7.19585	2.95209e-11	5.18453e-10	15.0496
CHML	1.1305	2.4108	7.19381	2.9849e-11	5.23222e-10	15.0388
NES	-0.691983	3.07638	-7.19367	2.98705e-11	5.23222e-10	15.0381
AK3	-0.763852	3.83419	-7.19159	3.02101e-11	5.28479e-10	15.027
MTBP	1.32728	1.44959	7.18787	3.08242e-11	5.38519e-10	15.0073
RPS25	-1.02223	4.56712	-7.18552	3.12198e-11	5.4472e-10	14.9948
CLDN5	-1.45913	4.31866	-7.1796	3.22359e-11	5.61719e-10	14.9634
IDH2	0.802531	3.94537	7.17843	3.24406e-11	5.64551e-10	14.9572
NID1	-1.0613	3.80865	-7.17804	3.25094e-11	5.65015e-10	14.9552
EXO1	1.0988	1.47261	7.17629	3.28196e-11	5.69666e-10	14.9458
TYMS	1.17666	1.71112	7.17536	3.29838e-11	5.71067e-10	14.941
ZNF367	1.02792	1.71588	7.17535	3.29855e-11	5.71067e-10	14.9409
ZNF521	-1.1854	3.43095	-7.17426	3.31814e-11	5.73717e-10	14.9351
FILIP1	-0.871064	2.4622	-7.1731	3.33907e-11	5.76312e-10	14.9289
PVRL2	0.596944	3.71787	7.17295	3.34175e-11	5.76312e-10	14.9282
UNC5B	0.842498	3.08935	7.16808	3.43087e-11	5.90921e-10	14.9024
CCL21	-1.97411	4.31257	-7.15424	3.69761e-11	6.36045e-10	14.829
LMBRD1	-0.770551	4.01475	-7.14981	3.78705e-11	6.49762e-10	14.8056
PARP1	0.628703	3.12807	7.14583	3.86936e-11	6.63037e-10	14.7845
CCDC50	-0.701272	3.67534	-7.14228	3.94441e-11	6.75032e-10	14.7657
E2F3	0.887254	2.237	7.13505	4.10134e-11	7.00994e-10	14.7275
CIT	0.943174	1.75323	7.13359	4.13384e-11	7.05649e-10	14.7198
MST1R	0.705276	3.00443	7.12992	4.21638e-11	7.18823e-10	14.7004
CCDC3	-1.31191	4.75997	-7.12815	4.25687e-11	7.24804e-10	14.691
PTN	-1.47331	3.61025	-7.12641	4.29712e-11	7.30728e-10	14.6818
NAB1	-0.889396	3.11973	-7.12462	4.33877e-11	7.36876e-10	14.6724
ACO1	-0.973148	3.56288	-7.12271	4.38366e-11	7.43557e-10	14.6623
CDCA4	0.729675	2.49693	7.11028	4.68751e-11	7.93701e-10	14.5966
TEK	-1.48749	3.31409	-7.11014	4.69113e-11	7.93701e-10	14.5959
ATOH8	-0.686076	3.11305	-7.10786	4.74896e-11	8.02472e-10	14.5839
CFL1	0.708205	4.43837	7.10553	4.80907e-11	8.11606e-10	14.5716
C3orf58	-0.908455	3.49166	-7.09841	4.99715e-11	8.41808e-10	14.534
FGD5	-0.855227	3.21897	-7.09828	5.00059e-11	8.41808e-10	14.5333
L3MBTL4	-0.956584	2.92395	-7.09505	5.08838e-11	8.55139e-10	14.5163
GCH1	0.796612	2.4744	7.08995	5.23001e-11	8.77123e-10	14.4894
SLC7A5	1.0703	2.21683	7.08951	5.2423e-11	8.78085e-10	14.4871
PLA2G5	-1.24716	3.35066	-7.08667	5.32302e-11	8.90492e-10	14.4721
DLG3	0.650671	2.71015	7.08623	5.33574e-11	8.91508e-10	14.4698
CIRBP	-0.792699	4.86301	-7.08571	5.3507e-11	8.92894e-10	14.467
PLEK2	0.999878	3.02969	7.08438	5.38911e-11	8.98185e-10	14.46
APOO	0.811647	2.84939	7.0821	5.4557e-11	9.08154e-10	14.448
TAL1	-0.61203	2.54086	-7.08127	5.47996e-11	9.1106e-10	14.4437
DLL1	-1.12693	3.77594	-7.07603	5.63676e-11	9.34809e-10	14.416
HIST4H4	0.880204	2.60728	7.07389	5.70196e-11	9.44453e-10	14.4048
KCTD5	0.947275	2.88845	7.07265	5.74005e-11	9.4884e-10	14.3982
PITX1	1.36563	2.61312	7.06881	5.85961e-11	9.66981e-10	14.3781
KRT14	-1.4868	4.52525	-7.06424	6.00558e-11	9.89849e-10	14.354
CSRP1	-0.905732	4.89593	-7.06341	6.03221e-11	9.93017e-10	14.3496
AIFM2	-0.926888	3.10259	-7.06119	6.10465e-11	1.00371e-09	14.3379
SNTB2	-0.77357	2.92213	-7.06068	6.12149e-11	1.00524e-09	14.3352
SFXN1	0.898682	2.58839	7.05651	6.26015e-11	1.0255e-09	14.3133
DHTKD1	0.693877	3.34775	7.05383	6.35069e-11	1.03906e-09	14.2992
THOC6	0.772574	4.05475	7.05076	6.45638e-11	1.05507e-09	14.2831
RAD54B	0.878919	2.00724	7.04977	6.4907e-11	1.05882e-09	14.2779
EDA	-0.974719	1.98521	-7.04965	6.49513e-11	1.05882e-09	14.2772
BBOX1	-2.38516	3.90982	-7.04383	6.70113e-11	1.09061e-09	14.2466
NOTCH4	-0.74066	3.7488	-7.04368	6.70644e-11	1.09061e-09	14.2459
NMNAT2	-0.907268	2.75762	-7.04303	6.72983e-11	1.09309e-09	14.2425
XPO5	0.634705	2.60949	7.04248	6.74968e-11	1.09498e-09	14.2396
GPRC5B	-1.25036	4.05761	-7.04071	6.81426e-11	1.10412e-09	14.2303
HYAL1	-1.00212	2.40689	-7.0368	6.95862e-11	1.12615e-09	14.2097
ANXA3	-1.41335	3.9694	-7.03309	7.09854e-11	1.14741e-09	14.1902
ISG20L2	0.711738	3.51007	7.031	7.17868e-11	1.15897e-09	14.1792
NISCH	-0.767893	3.57526	-7.02784	7.30109e-11	1.17731e-09	14.1627
PLA2G4A	-1.20528	1.41623	-7.02679	7.34223e-11	1.18252e-09	14.1572
FAM8A1	-0.664599	3.83878	-7.02609	7.36997e-11	1.18557e-09	14.1535
PRDX4	0.783735	2.76698	7.02392	7.45612e-11	1.19696e-09	14.1421
SMG5	0.660898	3.30894	7.02386	7.45869e-11	1.19696e-09	14.1418
NME1	0.84344	3.16698	7.02167	7.54644e-11	1.20904e-09	14.1303
ACTG2	-1.47324	4.03223	-7.02154	7.55201e-11	1.20904e-09	14.1296
EGFR	-0.876035	3.07399	-7.01741	7.72086e-11	1.23323e-09	14.108
MCAM	-0.917541	3.37708	-7.01611	7.77489e-11	1.24028e-09	14.1011
SYNE1	-0.612077	2.7356	-7.00903	8.07523e-11	1.28666e-09	14.064
PRR11	1.32868	1.65685	7.00266	8.3553e-11	1.3297e-09	14.0306
DNMT1	0.75107	2.85016	6.99606	8.65556e-11	1.37585e-09	13.9961
CCBE1	-0.949308	2.52586	-6.99468	8.71976e-11	1.38442e-09	13.9888
KIF21A	0.741435	2.17943	6.99344	8.77782e-11	1.39199e-09	13.9823
TUBG1	0.665528	3.44289	6.98816	9.02912e-11	1.43014e-09	13.9547
SAMD4A	-0.823454	2.95362	-6.98747	9.06272e-11	1.43377e-09	13.9511
HIST1H3H	1.33631	2.36626	6.98561	9.15333e-11	1.4464e-09	13.9413
MYH10	-0.844647	3.02212	-6.9844	9.2126e-11	1.45237e-09	13.935
IL17D	-0.841847	3.12098	-6.9844	9.21277e-11	1.45237e-09	13.935
REEP4	0.679746	2.71622	6.9821	9.32649e-11	1.46857e-09	13.923
RARRES2	-0.994145	3.96697	-6.97679	9.59515e-11	1.5091e-09	13.8952
RGS2	-1.13625	3.87878	-6.97506	9.68387e-11	1.52126e-09	13.8862
MET	-1.05674	2.44808	-6.97463	9.70628e-11	1.523e-09	13.8839
BPNT1	0.785839	2.79577	6.97086	9.90371e-11	1.55216e-09	13.8642
MYBL2	0.896657	2.81339	6.97026	9.9356e-11	1.55534e-09	13.8611
CHEK2	0.698053	1.58097	6.96997	9.95103e-11	1.55594e-09	13.8595
HSPA4	0.690425	2.47622	6.96856	1.00259e-10	1.56582e-09	13.8522
MGAT4A	0.923293	4.0512	6.96671	1.01255e-10	1.57953e-09	13.8425
TMPO	0.860351	2.41751	6.96101	1.04383e-10	1.62644e-09	13.8127
LMO3	-1.41473	3.05481	-6.96043	1.04707e-10	1.6277e-09	13.8097
COMMD3	0.695307	3.79785	6.9594	1.05287e-10	1.63482e-09	13.8043
DHRS3	-1.00473	4.30653	-6.95823	1.05947e-10	1.64315e-09	13.7982
QKI	-0.616171	3.3096	-6.9536	1.08594e-10	1.68226e-09	13.774
SGOL1	1.36927	1.668	6.95312	1.08875e-10	1.68468e-09	13.7715
TMEM45A	1.18195	2.78045	6.95249	1.0924e-10	1.68837e-09	13.7682
ZEB2	-0.773454	3.88704	-6.94504	1.13668e-10	1.75286e-09	13.7293
ITM2B	-0.615083	5.19131	-6.94503	1.13675e-10	1.75286e-09	13.7293
FMOD	-1.04077	4.31252	-6.94384	1.14396e-10	1.76196e-09	13.7231
ABCA5	-0.72454	2.64432	-6.93992	1.16812e-10	1.7971e-09	13.7026
TMEM55A	-0.807936	2.70421	-6.93126	1.2233e-10	1.87984e-09	13.6575
BMX	-0.933618	1.61944	-6.93064	1.22734e-10	1.88389e-09	13.6542
ANKRD35	-0.952051	2.89062	-6.93029	1.22959e-10	1.88519e-09	13.6524
ROBO4	-0.948609	3.65914	-6.92296	1.27857e-10	1.95466e-09	13.6142
F8	-0.652803	2.43619	-6.91985	1.29991e-10	1.98392e-09	13.598
CHD9	-0.740273	2.64116	-6.91763	1.31537e-10	2.00523e-09	13.5864
PAK1	0.903078	3.40889	6.91595	1.32713e-10	2.02086e-09	13.5777
COL21A1	-1.01023	2.46838	-6.91325	1.34639e-10	2.04786e-09	13.5636
RHBDF2	0.8809	3.15755	6.90955	1.3731e-10	2.08611e-09	13.5444
TRIB3	0.88383	2.69139	6.9079	1.38518e-10	2.10209e-09	13.5358
ADAMTS18	-0.92025	2.2654	-6.90116	1.43578e-10	2.1764e-09	13.5007
RAD21	0.935267	3.19841	6.90005	1.44427e-10	2.1868e-09	13.495
JAZF1	-0.614191	3.7717	-6.88876	1.53354e-10	2.31935e-09	13.4363
MBNL2	-0.599021	3.99107	-6.88555	1.55992e-10	2.35658e-09	13.4196
GSPT2	-0.771433	2.84402	-6.87443	1.65475e-10	2.49703e-09	13.3618
OAS3	0.977978	3.53254	6.87202	1.67603e-10	2.5263e-09	13.3493
SH3RF2	-1.32385	3.23187	-6.8705	1.68957e-10	2.54384e-09	13.3415
HSH2D	1.20966	2.8414	6.86813	1.71099e-10	2.57321e-09	13.3291
LRFN5	-1.17659	2.62793	-6.8673	1.71854e-10	2.58166e-09	13.3248
OSR1	-1.64127	3.33448	-6.86516	1.73814e-10	2.60818e-09	13.3137
CLCA4	-1.47942	2.10641	-6.86371	1.75153e-10	2.62534e-09	13.3062
GRB2	0.701554	3.39294	6.86141	1.77306e-10	2.65464e-09	13.2943
NAP1L2	-1.20824	1.76269	-6.84909	1.89258e-10	2.83043e-09	13.2304
LOXL4	-1.27029	3.03472	-6.84863	1.89726e-10	2.83426e-09	13.228
LRRC59	0.667782	3.41694	6.84559	1.92804e-10	2.87703e-09	13.2123
PHKA1	0.705863	2.53882	6.84514	1.93261e-10	2.88064e-09	13.21
CLEC7A	0.90854	2.41445	6.84419	1.94238e-10	2.89199e-09	13.205
KIF26A	-0.799123	2.2914	-6.84263	1.95845e-10	2.91268e-09	13.197
CITED1	-1.60673	2.68412	-6.84136	1.97165e-10	2.92907e-09	13.1904
FHL5	-1.43119	2.27709	-6.84062	1.97945e-10	2.9374e-09	13.1865
TTC23	-0.683069	2.82431	-6.83971	1.989e-10	2.9483e-09	13.1818
BCAS4	0.868844	3.01433	6.83607	2.02771e-10	3.00235e-09	13.163
ZNF781	-1.04801	1.68012	-6.83197	2.0721e-10	3.06131e-09	13.1418
RRAGD	-1.04526	3.11046	-6.82674	2.13033e-10	3.14388e-09	13.1147
GPR84	1.27207	2.68294	6.82519	2.14783e-10	3.16622e-09	13.1067
SRPK1	0.794843	2.86951	6.82447	2.15598e-10	3.17475e-09	13.103
NVL	0.765917	2.80771	6.82223	2.18165e-10	3.20901e-09	13.0914
SEMA6D	-0.820831	2.62215	-6.81941	2.21447e-10	3.25371e-09	13.0768
SNRPA1	0.77158	2.2983	6.81704	2.24232e-10	3.29103e-09	13.0646
SSBP2	-0.867004	3.70771	-6.81224	2.29993e-10	3.37189e-09	13.0398
C9orf142	0.59847	3.2578	6.80898	2.3399e-10	3.42674e-09	13.0229
FBXL3	-0.744927	3.95539	-6.80838	2.3473e-10	3.43382e-09	13.0198
RGL1	-0.80673	3.48151	-6.80621	2.37434e-10	3.4696e-09	13.0086
ROR1	-0.839183	2.56362	-6.80148	2.43437e-10	3.55344e-09	12.9842
ABLIM3	-0.862934	3.26161	-6.79603	2.50552e-10	3.64934e-09	12.956
STS	-0.971533	2.2728	-6.79552	2.51227e-10	3.6552e-09	12.9534
PRKCE	-0.706294	2.90629	-6.79517	2.51687e-10	3.65793e-09	12.9516
RABIF	0.660485	3.62807	6.79217	2.55696e-10	3.71216e-09	12.9361
IGF2	-1.24056	2.75792	-6.78946	2.59375e-10	3.76149e-09	12.9222
RPL9	-1.12357	4.73256	-6.78611	2.64004e-10	3.82448e-09	12.9049
ITSN1	-0.727421	2.78927	-6.78545	2.6493e-10	3.83376e-09	12.9014
TNFSF13B	0.945565	3.56088	6.78484	2.65783e-10	3.84196e-09	12.8983
SCGB3A1	-1.35934	4.11004	-6.78454	2.662e-10	3.84384e-09	12.8968
ADHFE1	-0.95102	3.32868	-6.78054	2.71868e-10	3.92145e-09	12.8762
MITF	-0.656525	2.61088	-6.77961	2.73207e-10	3.93653e-09	12.8714
PTK6	0.625936	2.93498	6.77936	2.73575e-10	3.93759e-09	12.87
PIK3C2G	-1.82497	3.44227	-6.77609	2.78321e-10	4.00161e-09	12.8532
ARPC5L	0.650084	2.41017	6.77507	2.79822e-10	4.01888e-09	12.848
COL15A1	-0.850522	3.63878	-6.771	2.85892e-10	4.10166e-09	12.827
LAMP3	1.48427	3.5894	6.76858	2.89546e-10	4.14596e-09	12.8146
VIT	-0.962728	2.97979	-6.76855	2.89599e-10	4.14596e-09	12.8144
HSPA12A	-1.02696	2.76369	-6.76777	2.90798e-10	4.1587e-09	12.8103
PPP1R12B	-0.594612	3.47525	-6.76446	2.95901e-10	4.22715e-09	12.7933
CCNF	0.810846	2.16108	6.76406	2.96527e-10	4.23159e-09	12.7913
ALDH1L1	-0.964901	2.68154	-6.75788	3.06331e-10	4.36685e-09	12.7594
FANCA	0.751069	2.25022	6.75687	3.07959e-10	4.38539e-09	12.7543
CTSG	-1.06806	3.14826	-6.74844	3.2192e-10	4.57932e-09	12.7109
ZFP36	-1.18353	4.91351	-6.74788	3.22885e-10	4.58818e-09	12.708
CNIH4	0.788527	3.88931	6.74681	3.24705e-10	4.60917e-09	12.7025
NOVA1	-1.41919	3.31955	-6.74328	3.3079e-10	4.69056e-09	12.6843
PCDHB15	-0.970785	1.84449	-6.74237	3.32363e-10	4.70789e-09	12.6797
LIMA1	-0.903697	4.43965	-6.74107	3.34645e-10	4.7352e-09	12.673
KCNAB1	-0.730721	2.43502	-6.73549	3.446e-10	4.87093e-09	12.6443
GSTM2	-1.22184	3.4369	-6.73522	3.45097e-10	4.87282e-09	12.6429
E2F2	0.94708	1.93256	6.73453	3.46349e-10	4.88534e-09	12.6394
MRPL13	0.743133	2.32765	6.72576	3.62675e-10	5.10487e-09	12.5944
JUN	-1.42637	3.79887	-6.72396	3.66113e-10	5.14786e-09	12.5851
SNED1	-0.895386	2.83568	-6.72344	3.67109e-10	5.15646e-09	12.5825
HSPE1	0.748564	2.95843	6.72175	3.7039e-10	5.19166e-09	12.5738
PDZD11	0.624273	2.57919	6.72098	3.71885e-10	5.20717e-09	12.5698
LGR6	-0.958197	3.23962	-6.7123	3.89212e-10	5.44117e-09	12.5253
HOXA9	-1.00275	2.94442	-6.7122	3.89409e-10	5.44117e-09	12.5248
CHST9	-1.38162	2.6285	-6.70435	4.05786e-10	5.66409e-09	12.4846
B3GALNT2	1.15725	2.66951	6.70395	4.06623e-10	5.66988e-09	12.4825
SPAG1	0.718675	2.4388	6.70167	4.11525e-10	5.73225e-09	12.4708
VPS13D	-0.671852	3.63358	-6.70127	4.12373e-10	5.73811e-09	12.4688
CFL2	-0.711795	2.73932	-6.69921	4.16862e-10	5.79455e-09	12.4582
DARS2	0.833032	2.52867	6.69784	4.19866e-10	5.83026e-09	12.4512
KRAS	0.703579	2.71105	6.69698	4.21753e-10	5.85041e-09	12.4468
HOXC11	0.907256	2.30202	6.69641	4.23027e-10	5.86037e-09	12.4439
ADRBK2	-0.877444	2.92818	-6.69626	4.23346e-10	5.86037e-09	12.4431
ADAM8	0.641432	3.54392	6.69594	4.24071e-10	5.86435e-09	12.4415
CAMK1	-0.708232	3.08344	-6.69477	4.26661e-10	5.89339e-09	12.4355
HSDL2	-0.796465	3.01955	-6.6946	4.27051e-10	5.89339e-09	12.4346
FCGR3A	1.65127	4.63429	6.69287	4.30943e-10	5.94098e-09	12.4258
CDCA3	0.821111	2.04365	6.69221	4.32425e-10	5.95529e-09	12.4224
CBX4	0.798438	2.91901	6.68975	4.38029e-10	6.02627e-09	12.4098
PRRG3	-0.701331	2.19948	-6.68515	4.48721e-10	6.16704e-09	12.3862
ZNF366	-1.29761	3.02151	-6.67916	4.6299e-10	6.35012e-09	12.3556
DBF4	0.7004	0.932263	6.67533	4.72365e-10	6.47207e-09	12.3361
RUNX1T1	-0.785905	3.00974	-6.67321	4.77641e-10	6.53767e-09	12.3252
CCND2	-0.762939	3.29871	-6.66771	4.9158e-10	6.72161e-09	12.2971
PALM	-0.932458	3.14132	-6.66419	5.00706e-10	6.83941e-09	12.2791
NEIL3	0.893046	1.68109	6.66255	5.0501e-10	6.89117e-09	12.2707
TLCD1	0.844395	2.81046	6.6619	5.06726e-10	6.90756e-09	12.2674
C1QTNF9	-1.47697	1.84842	-6.66089	5.09411e-10	6.9371e-09	12.2623
MRPS23	0.79588	2.5925	6.6581	5.16888e-10	7.03177e-09	12.248
MAFF	-0.692073	3.00814	-6.64922	5.41432e-10	7.35821e-09	12.2027
TIMM23	0.626053	3.50308	6.64833	5.43944e-10	7.38485e-09	12.1982
GNG7	-0.835135	3.0621	-6.64693	5.47938e-10	7.43154e-09	12.191
SEMA3C	-1.23337	4.06383	-6.6425	5.60748e-10	7.59759e-09	12.1684
DMXL1	-0.619052	3.32882	-6.63706	5.76891e-10	7.80843e-09	12.1407
GTF3C1	0.769173	3.22155	6.63614	5.79657e-10	7.83794e-09	12.136
NANS	0.987944	2.97131	6.63509	5.8285e-10	7.87317e-09	12.1306
SUCLA2	-0.653871	2.98751	-6.62788	6.05185e-10	8.16665e-09	12.0939
ORMDL2	0.64045	3.64027	6.62646	6.09681e-10	8.21903e-09	12.0867
KIAA1598	0.680657	3.45251	6.62453	6.15835e-10	8.2931e-09	12.0768
HTR2A	-1.34902	1.94074	-6.62435	6.16412e-10	8.2931e-09	12.0759
EIF4EBP2	-0.677917	4.81672	-6.62205	6.23828e-10	8.38445e-09	12.0642
RGS19	0.697662	3.17427	6.61862	6.35099e-10	8.52738e-09	12.0467
PRSS22	1.02393	4.03531	6.61023	6.63449e-10	8.89912e-09	12.0041
MRPL17	0.618629	3.67061	6.60538	6.80425e-10	9.11469e-09	11.9794
CAPN11	-0.629312	2.67995	-6.60525	6.80881e-10	9.11469e-09	11.9787
PTPRM	-0.80373	3.65701	-6.603	6.8889e-10	9.20351e-09	11.9673
PNPLA7	-0.652405	3.25113	-6.60147	6.94401e-10	9.2635e-09	11.9595
CENPA	0.85822	2.3927	6.60137	6.94762e-10	9.2635e-09	11.959
ALDOC	-1.36639	2.39817	-6.59177	7.30311e-10	9.72781e-09	11.9103
FCGR1A	1.12854	2.16945	6.58824	7.43849e-10	9.89829e-09	11.8923
MCM2	0.800788	2.7272	6.58234	7.66988e-10	1.01961e-08	11.8624
ROBO3	-0.79854	2.77269	-6.58054	7.74202e-10	1.02818e-08	11.8532
PLXNA3	1.03299	2.81488	6.57837	7.8297e-10	1.03879e-08	11.8422
ARHGAP24	-0.845675	2.77619	-6.57689	7.89e-10	1.04576e-08	11.8348
RPL11	-0.90737	4.05476	-6.57482	7.97543e-10	1.05411e-08	11.8242
HIST1H2BB	1.24011	1.30074	6.57479	7.97661e-10	1.05411e-08	11.8241
SRPRB	0.731832	3.57743	6.56848	8.24217e-10	1.08651e-08	11.7921
FAT2	-1.24613	3.36099	-6.56825	8.25194e-10	1.08651e-08	11.7909
FLI1	-0.726211	3.85832	-6.5682	8.25421e-10	1.08651e-08	11.7907
SLC9A3R1	1.1865	4.60565	6.56068	8.58223e-10	1.12858e-08	11.7526
HBD	-1.28571	1.16974	-6.55862	8.67469e-10	1.13962e-08	11.7421
CXCL9	2.56212	5.29862	6.55487	8.8448e-10	1.16083e-08	11.7232
PACRG	-0.736364	2.64966	-6.55278	8.94134e-10	1.1712e-08	11.7126
NAV3	-1.27138	2.36675	-6.54772	9.17854e-10	1.2011e-08	11.687
TSSC1	0.711124	2.72847	6.54724	9.20153e-10	1.20293e-08	11.6845
RGS5	-0.965655	4.93332	-6.54457	9.32978e-10	1.21851e-08	11.671
EIF4E3	-0.69758	3.84449	-6.54244	9.43289e-10	1.23078e-08	11.6603
DNAJB4	-0.84556	3.1543	-6.54196	9.45637e-10	1.23264e-08	11.6579
ARMCX1	-0.820541	3.92019	-6.54153	9.47773e-10	1.23422e-08	11.6557
TARS	0.705517	2.81439	6.53835	9.63503e-10	1.25227e-08	11.6396
PPAT	0.665779	2.37618	6.53773	9.66578e-10	1.25505e-08	11.6365
TCF7L1	-1.02148	3.84251	-6.53723	9.69126e-10	1.25714e-08	11.6339
IPO9	0.62002	2.90854	6.53644	9.7307e-10	1.26104e-08	11.6299
SAMSN1	1.00171	1.69315	6.53546	9.78036e-10	1.26615e-08	11.625
ECHDC1	-0.85346	3.36633	-6.53528	9.78908e-10	1.26615e-08	11.6241
COPB2	0.679185	3.96501	6.53241	9.93571e-10	1.28388e-08	11.6096
COX6C	1.38541	4.73838	6.53188	9.96318e-10	1.28619e-08	11.6069
STIP1	0.784452	3.47299	6.5289	1.01179e-09	1.30365e-08	11.5918
EIF1	-0.643446	3.90495	-6.51922	1.06374e-09	1.36796e-08	11.5429
ACAT1	-0.763924	2.95212	-6.51801	1.07038e-09	1.37518e-08	11.5369
ZNF587	0.916135	2.96705	6.51552	1.08426e-09	1.39168e-08	11.5243
PDSS1	0.719003	2.27198	6.51165	1.10617e-09	1.41741e-08	11.5047
C1orf43	0.704979	3.97303	6.5116	1.10643e-09	1.41741e-08	11.5045
TMTC1	-0.743527	2.8907	-6.51107	1.1095e-09	1.41863e-08	11.5018
CD72	1.131	3.30798	6.51081	1.11098e-09	1.41918e-08	11.5005
LIMS2	-0.626238	3.62386	-6.50873	1.12296e-09	1.43312e-08	11.49
STARD8	-0.701653	2.78003	-6.50744	1.13046e-09	1.44131e-08	11.4835
THRA	-0.633103	3.59665	-6.50538	1.14254e-09	1.45533e-08	11.4731
OASL	0.96798	3.21722	6.50365	1.15279e-09	1.46629e-08	11.4644
DMGDH	-0.891898	2.09917	-6.50356	1.15333e-09	1.46629e-08	11.464
RAB11FIP2	-0.631194	3.32344	-6.50258	1.15919e-09	1.47234e-08	11.459
OLFM4	-2.28379	3.65638	-6.50239	1.1603e-09	1.47235e-08	11.4581
FNDC4	-0.857099	2.93285	-6.49875	1.18233e-09	1.49889e-08	11.4397
H2AFY	0.652097	3.57968	6.49713	1.19228e-09	1.51007e-08	11.4315
ZDHHC17	-0.777253	2.98177	-6.49222	1.22284e-09	1.54732e-08	11.4068
SOX7	-1.16799	3.70222	-6.49045	1.23403e-09	1.56001e-08	11.3979
SNRPC	0.614032	2.99824	6.4884	1.24719e-09	1.57515e-08	11.3876
LRCH2	-0.88319	1.85875	-6.47809	1.31524e-09	1.65797e-08	11.3357
C6	-1.06339	1.96508	-6.47599	1.32957e-09	1.67446e-08	11.3251
RCC2	0.64682	3.3326	6.46692	1.3931e-09	1.75118e-08	11.2795
DPP4	-1.09869	3.22261	-6.46628	1.3977e-09	1.75531e-08	11.2763
RFC2	0.732697	2.51989	6.46608	1.39914e-09	1.75547e-08	11.2753
OTUB2	0.975244	2.30927	6.46569	1.40197e-09	1.75738e-08	11.2734
AADAC	-1.11725	1.8865	-6.46306	1.42107e-09	1.77966e-08	11.2601
DNMBP	-0.850471	2.94807	-6.46127	1.43424e-09	1.79448e-08	11.2511
PTX3	-1.75772	0.917726	-6.46087	1.43715e-09	1.79643e-08	11.2492
SEMA5A	-1.15291	2.59467	-6.45956	1.44692e-09	1.80697e-08	11.2425
SLC35F3	-1.18747	2.71428	-6.45816	1.45736e-09	1.81831e-08	11.2355
SKIL	1.14295	3.46718	6.45788	1.45943e-09	1.8192e-08	11.2341
CLEC5A	1.29104	2.5696	6.45629	1.47147e-09	1.8325e-08	11.2261
ATIC	0.622331	3.28133	6.456	1.47365e-09	1.83351e-08	11.2247
GBA	0.641592	3.5912	6.45224	1.5024e-09	1.86629e-08	11.2058
NCBP1	0.771456	2.83658	6.45219	1.50278e-09	1.86629e-08	11.2056
GAS1	-1.02705	4.02845	-6.44824	1.53363e-09	1.90284e-08	11.1857
CALU	0.734157	2.99741	6.4476	1.53865e-09	1.9073e-08	11.1825
MCM3	0.854415	2.75639	6.44638	1.54839e-09	1.91645e-08	11.1764
SV2B	-1.34795	2.93476	-6.44631	1.54889e-09	1.91645e-08	11.1761
EXOSC4	0.716746	3.44415	6.44433	1.56473e-09	1.93127e-08	11.1661
DCBLD2	-0.817026	2.91106	-6.44427	1.5652e-09	1.93127e-08	11.1658
MFSD4	-1.45251	3.20686	-6.44101	1.59166e-09	1.96212e-08	11.1495
ERG	-0.704396	2.71324	-6.44019	1.59839e-09	1.9686e-08	11.1454
PLAUR	0.943774	3.1249	6.43649	1.62902e-09	2.00449e-08	11.1268
ADAMTS3	-1.13316	1.69913	-6.4354	1.63817e-09	2.01378e-08	11.1214
ETNK1	0.685514	3.25065	6.43524	1.63957e-09	2.01378e-08	11.1205
ABCD2	-1.40416	1.91803	-6.43426	1.64781e-09	2.02204e-08	11.1156
HOXA6	-1.08828	2.76924	-6.43315	1.65724e-09	2.03175e-08	11.1101
DNAJC1	0.81967	3.96755	6.43142	1.67198e-09	2.04794e-08	11.1014
PRIM1	0.858353	1.98561	6.42795	1.70203e-09	2.08095e-08	11.084
AMMECR1	0.610167	2.68078	6.42695	1.71085e-09	2.08983e-08	11.079
MMP27	-1.08397	1.52903	-6.42584	1.7206e-09	2.09982e-08	11.0734
RPS23	-0.738374	3.76622	-6.42415	1.73558e-09	2.11618e-08	11.065
NLGN1	-1.2605	1.31176	-6.4214	1.76026e-09	2.14431e-08	11.0512
SLC27A1	-0.591816	3.75891	-6.4212	1.76207e-09	2.14457e-08	11.0502
PTHLH	-1.22715	3.41901	-6.42045	1.76878e-09	2.15079e-08	11.0465
PPIL1	0.651694	2.95337	6.41899	1.78209e-09	2.16501e-08	11.0392
KIF22	0.829127	3.06415	6.41813	1.78995e-09	2.17258e-08	11.0349
PODN	-1.7693	4.75714	-6.41755	1.79529e-09	2.17709e-08	11.032
CHST3	-0.808675	3.21521	-6.41715	1.79902e-09	2.17964e-08	11.0299
XRCC2	1.12682	1.76443	6.4155	1.81424e-09	2.1961e-08	11.0217
ARHGAP11A	1.13831	1.24341	6.41467	1.82201e-09	2.20352e-08	11.0176
LSM4	0.851106	3.25233	6.41407	1.82761e-09	2.20829e-08	11.0146
TTF2	0.821271	2.43931	6.41151	1.85173e-09	2.23341e-08	11.0018
SMAD3	-0.652941	3.2995	-6.41036	1.86272e-09	2.24368e-08	10.996
HIBADH	-0.952907	3.73788	-6.41027	1.8636e-09	2.24368e-08	10.9955
SLC7A10	-1.47066	3.15918	-6.40441	1.92036e-09	2.30787e-08	10.9662
TCF15	-0.900157	2.72098	-6.40158	1.94839e-09	2.33946e-08	10.9521
CCT5	0.780294	2.83093	6.40104	1.95385e-09	2.34392e-08	10.9494
RGS4	1.24826	2.74883	6.39545	2.01049e-09	2.40971e-08	10.9215
SPAG4	0.780322	2.15353	6.39127	2.05402e-09	2.4553e-08	10.9006
PRKDC	0.926472	2.43285	6.3883	2.08542e-09	2.49018e-08	10.8858
TMEM71	-1.10272	2.95661	-6.38816	2.08692e-09	2.49018e-08	10.8851
OAS1	0.958729	4.05907	6.38669	2.10262e-09	2.50669e-08	10.8778
FAM49A	-0.841561	3.91331	-6.38642	2.10563e-09	2.50804e-08	10.8764
KCTD10	-0.713319	3.84842	-6.38533	2.11732e-09	2.51749e-08	10.871
ABHD11	0.638581	3.49652	6.3849	2.12203e-09	2.52086e-08	10.8688
RAI2	-1.24846	4.67316	-6.38392	2.13267e-09	2.53125e-08	10.8639
INMT	-1.03742	2.8299	-6.38235	2.14989e-09	2.54943e-08	10.8561
MAGED1	0.828987	3.85221	6.38149	2.15934e-09	2.55837e-08	10.8518
DCUN1D4	-0.714932	3.33956	-6.379	2.18697e-09	2.58882e-08	10.8394
IGSF9	0.927824	3.81669	6.37554	2.22601e-09	2.62796e-08	10.8221
MT1E	-1.04959	3.62294	-6.37544	2.22717e-09	2.62796e-08	10.8216
EFEMP1	-0.871338	4.36023	-6.37537	2.22789e-09	2.62796e-08	10.8213
NCALD	-1.11471	4.42393	-6.37398	2.24378e-09	2.64438e-08	10.8144
PKMYT1	0.682156	2.82709	6.37361	2.24809e-09	2.64713e-08	10.8125
NRP1	-0.865238	4.08535	-6.36781	2.31563e-09	2.72188e-08	10.7836
TSEN54	0.633475	3.02178	6.36498	2.34941e-09	2.75917e-08	10.7695
SEC23B	0.625947	3.5414	6.36425	2.35811e-09	2.76696e-08	10.7659
MFAP2	1.01174	3.16476	6.36393	2.36194e-09	2.76902e-08	10.7643
PELI1	-0.825695	3.64407	-6.3636	2.36593e-09	2.77013e-08	10.7626
SMARCA4	0.727314	3.18779	6.36351	2.36702e-09	2.77013e-08	10.7622
FKBP4	0.720148	3.77809	6.36269	2.377e-09	2.77697e-08	10.7581
RAB25	1.00359	4.65613	6.36222	2.38266e-09	2.78116e-08	10.7558
BLNK	0.593931	3.47336	6.36016	2.40785e-09	2.80812e-08	10.7455
PLTP	-0.641146	3.96964	-6.35873	2.42549e-09	2.82622e-08	10.7384
FLVCR2	0.948673	3.1446	6.35744	2.44148e-09	2.84238e-08	10.732
RBPMS	-0.886401	3.20798	-6.35569	2.46348e-09	2.86328e-08	10.7232
CORO2A	0.633896	2.95473	6.35535	2.46775e-09	2.8655e-08	10.7215
ACTL6A	0.714908	2.62281	6.35233	2.50601e-09	2.90741e-08	10.7065
RAE1	0.857165	2.17144	6.34952	2.54215e-09	2.94679e-08	10.6926
MARK1	-0.961979	2.82484	-6.34736	2.57038e-09	2.97693e-08	10.6818
TMBIM1	-0.707081	4.98341	-6.3433	2.62413e-09	3.03483e-08	10.6616
TFG	0.65364	3.53254	6.34324	2.62491e-09	3.03483e-08	10.6613
MASTL	0.752407	2.42428	6.34245	2.63552e-09	3.04448e-08	10.6574
TMED3	0.78873	3.87274	6.34197	2.6419e-09	3.04922e-08	10.655
ZNF239	0.873276	2.86497	6.34001	2.66847e-09	3.07724e-08	10.6452
DTX3L	0.65523	4.08833	6.33792	2.69701e-09	3.10747e-08	10.6349
PCSK5	-0.847657	3.3419	-6.33683	2.71195e-09	3.122e-08	10.6295
PDE1C	-1.28399	2.38274	-6.33124	2.79033e-09	3.20673e-08	10.6017
CCT3	0.732365	3.36726	6.33031	2.8035e-09	3.21911e-08	10.5971
PDLIM4	-0.776583	2.85132	-6.329	2.82234e-09	3.23796e-08	10.5906
TMEM87B	0.709181	3.73363	6.32851	2.82934e-09	3.24322e-08	10.5881
PSMD10	0.651047	3.38385	6.32806	2.83584e-09	3.24788e-08	10.5859
MAOB	-1.25524	3.69483	-6.32554	2.87253e-09	3.2871e-08	10.5734
ZNF677	-0.920541	1.4486	-6.32519	2.87751e-09	3.28999e-08	10.5717
GHR	-1.3378	3.25885	-6.32442	2.88889e-09	3.30018e-08	10.5678
CD59	-0.753024	4.70094	-6.32424	2.89159e-09	3.30046e-08	10.5669
PDGFRL	-1.21749	4.2412	-6.32339	2.90409e-09	3.30908e-08	10.5627
PHLDA3	-0.737123	3.34703	-6.32287	2.91182e-09	3.31508e-08	10.5601
SELP	-1.20409	2.70866	-6.32213	2.92272e-09	3.32466e-08	10.5565
COL24A1	0.963479	2.19785	6.32002	2.95424e-09	3.35766e-08	10.546
PFDN6	0.75596	2.59839	6.31983	2.95714e-09	3.35806e-08	10.5451
HIST1H2BC	1.03606	2.86965	6.31967	2.9596e-09	3.35806e-08	10.5442
ZFP37	-0.756196	2.05808	-6.30102	3.25384e-09	3.68566e-08	10.4518
LYSMD4	-0.601667	2.55029	-6.30054	3.26171e-09	3.69147e-08	10.4494
STXBP6	-1.21179	1.99698	-6.30012	3.26868e-09	3.69622e-08	10.4474
INHBA	1.16878	3.03009	6.2984	3.29729e-09	3.72544e-08	10.4389
NDE1	0.764414	2.57661	6.2982	3.30069e-09	3.72613e-08	10.4379
PPP4C	0.826503	3.24493	6.29488	3.35674e-09	3.78359e-08	10.4214
PCDHB12	-1.10229	2.27751	-6.29485	3.35723e-09	3.78359e-08	10.4213
CAPN3	-0.8469	1.91443	-6.29407	3.37054e-09	3.7954e-08	10.4174
PMAIP1	1.23503	1.71648	6.292	3.40628e-09	3.83243e-08	10.4072
BZW2	0.772428	3.50902	6.28406	3.54619e-09	3.98649e-08	10.3679
DYNC1I1	-0.624204	2.21941	-6.27551	3.70321e-09	4.15604e-08	10.3257
BOK	-0.952365	3.8831	-6.27128	3.78341e-09	4.24249e-08	10.3048
PPP2R2C	1.01094	2.60294	6.27086	3.79159e-09	4.24811e-08	10.3027
KCNT2	-0.973453	1.87939	-6.27001	3.80797e-09	4.26289e-08	10.2985
ABTB1	-0.594181	3.03836	-6.26936	3.82047e-09	4.27332e-08	10.2953
FGF7	-1.04302	2.96031	-6.26522	3.90134e-09	4.36013e-08	10.2748
AMIGO1	-0.625836	2.89844	-6.26033	3.99925e-09	4.46583e-08	10.2507
TDRKH	0.67927	2.67968	6.25781	4.05055e-09	4.51935e-08	10.2382
MMRN2	-1.51776	4.39055	-6.25464	4.11607e-09	4.58863e-08	10.2226
ROCK2	-0.672543	2.99292	-6.25333	4.14331e-09	4.61516e-08	10.2162
FANCD2	0.723262	1.89702	6.25297	4.15084e-09	4.61971e-08	10.2144
UCK2	0.839609	2.71178	6.24783	4.26019e-09	4.72962e-08	10.189
POLR3K	0.676336	3.4773	6.24732	4.27121e-09	4.73593e-08	10.1865
HSF2BP	0.875997	2.7093	6.24724	4.27294e-09	4.73593e-08	10.1861
MBD5	-0.800502	3.65918	-6.24688	4.28079e-09	4.74071e-08	10.1843
ERO1L	1.03005	2.71565	6.24444	4.33378e-09	4.79147e-08	10.1723
PPT1	0.814296	4.59602	6.24084	4.41331e-09	4.87137e-08	10.1546
SEC61A2	0.704013	2.75058	6.2404	4.42321e-09	4.87828e-08	10.1524
TJP3	0.859135	3.26137	6.23939	4.44586e-09	4.89519e-08	10.1475
SEPHS2	0.687459	3.6202	6.23322	4.58647e-09	5.04173e-08	10.1171
BOC	-0.832057	3.6112	-6.23305	4.59048e-09	5.042e-08	10.1162
SLC16A6	1.06016	2.4314	6.23203	4.61412e-09	5.06382e-08	10.1112
GFRA2	-1.05033	2.66423	-6.23023	4.65628e-09	5.10591e-08	10.1024
BHMT2	-0.865113	2.7444	-6.22922	4.68015e-09	5.12788e-08	10.0974
MTL5	1.17619	3.04998	6.22371	4.8121e-09	5.26385e-08	10.0703
HNMT	-0.704851	3.88163	-6.22337	4.82035e-09	5.26858e-08	10.0686
DMRT3	-1.26374	2.72873	-6.22262	4.83856e-09	5.28022e-08	10.0649
EFEMP2	-0.870427	3.60817	-6.22261	4.83889e-09	5.28022e-08	10.0649
C9orf116	1.08897	2.95284	6.21878	4.93319e-09	5.37875e-08	10.0461
ITGA6	-0.949016	3.80197	-6.21645	4.99147e-09	5.43344e-08	10.0346
DENND2C	-0.634088	2.28443	-6.21583	5.00707e-09	5.446e-08	10.0316
ECHDC3	-0.909278	3.7346	-6.21552	5.01486e-09	5.44723e-08	10.0301
ITPR1	-1.02347	3.53825	-6.21547	5.01633e-09	5.44723e-08	10.0298
ARHGAP19	-0.688838	2.43614	-6.21392	5.0557e-09	5.48109e-08	10.0222
TOMM34	0.637449	3.05217	6.21132	5.12222e-09	5.54873e-08	10.0094
ICOS	1.28674	2.58672	6.2111	5.12791e-09	5.5504e-08	10.0083
CWF19L2	-0.69895	2.81608	-6.2102	5.15132e-09	5.57125e-08	10.0039
BTBD11	-1.0298	2.27748	-6.20676	5.24143e-09	5.65956e-08	9.98699
RIPK2	0.716514	3.38082	6.20599	5.26168e-09	5.67685e-08	9.98323
PCDHB14	-0.904619	3.58994	-6.20544	5.27637e-09	5.68812e-08	9.98052
MSRA	-0.672005	3.15973	-6.19776	5.4843e-09	5.90752e-08	9.94285
L2HGDH	0.747364	2.0324	6.19638	5.52251e-09	5.9439e-08	9.93608
LYPLA1	0.806375	2.42683	6.19134	5.66432e-09	6.09164e-08	9.91137
RGN	-1.32608	1.89627	-6.18555	5.83178e-09	6.25668e-08	9.88298
COL8A1	1.20924	2.69289	6.18437	5.86653e-09	6.28389e-08	9.87719
GABRP	-1.79986	4.67134	-6.18231	5.92741e-09	6.33391e-08	9.86713
LAT2	0.66965	3.42255	6.17658	6.10063e-09	6.51175e-08	9.83906
STEAP4	-1.41538	3.51325	-6.17649	6.10355e-09	6.51175e-08	9.83859
TTYH3	0.667437	3.25725	6.17597	6.11954e-09	6.52362e-08	9.83604
PCDH9	-1.221	2.24887	-6.17218	6.23704e-09	6.64359e-08	9.81751
HIST1H2BJ	0.965734	1.34432	6.16994	6.30747e-09	6.71327e-08	9.80657
PGM3	0.643571	2.92327	6.16926	6.32903e-09	6.73087e-08	9.80324
PARP12	0.762066	3.8876	6.1681	6.36623e-09	6.76506e-08	9.79753
FGF1	-0.764127	3.03698	-6.16571	6.44283e-09	6.8382e-08	9.78588
MGP	-1.86831	7.28464	-6.16564	6.44526e-09	6.8382e-08	9.78551
TTLL12	0.637235	3.17928	6.16374	6.50699e-09	6.89278e-08	9.77622
TLL1	-1.27468	2.82551	-6.16277	6.53869e-09	6.92089e-08	9.77149
TUBA1B	0.927407	1.82636	6.15954	6.64571e-09	7.01753e-08	9.75567
PAICS	0.707373	2.60815	6.15872	6.67285e-09	7.03528e-08	9.7517
KRT17	-1.68171	3.59606	-6.15872	6.67301e-09	7.03528e-08	9.75168
ARNT2	1.15639	3.05903	6.15532	6.78787e-09	7.15074e-08	9.73505
RBMS3	-0.878971	3.28598	-6.14854	7.02252e-09	7.38054e-08	9.70194
HABP4	-0.727881	2.66352	-6.14832	7.03022e-09	7.38284e-08	9.70087
PRDX1	0.671247	3.88966	6.14788	7.04567e-09	7.39327e-08	9.69873
PRG4	-1.08469	2.51751	-6.14744	7.06125e-09	7.39911e-08	9.69658
FBXL5	-0.656714	4.83699	-6.14547	7.13136e-09	7.46564e-08	9.68696
MUC1	1.03658	4.31787	6.14412	7.17985e-09	7.51053e-08	9.68035
KIAA1683	-0.810792	3.13124	-6.14364	7.19703e-09	7.51811e-08	9.67803
TMEM51	0.639051	2.84236	6.1436	7.19831e-09	7.51811e-08	9.67785
KCNIP3	-0.589905	2.33307	-6.14135	7.28011e-09	7.59762e-08	9.66684
BCL2L12	0.604828	2.30915	6.14	7.32945e-09	7.63129e-08	9.66026
GPD2	0.814816	3.28455	6.13499	7.51556e-09	7.81898e-08	9.63584
USP53	-0.802119	3.42977	-6.13472	7.52581e-09	7.82357e-08	9.63451
HIST1H3G	1.06959	2.40559	6.12672	7.83297e-09	8.13657e-08	9.59554
IGFL2	1.40133	2.85532	6.12397	7.94159e-09	8.23663e-08	9.58213
SDC2	-0.846768	3.67392	-6.12119	8.05265e-09	8.34536e-08	9.5686
MMP9	1.3175	3.98494	6.1209	8.06429e-09	8.35097e-08	9.56719
REV3L	-0.592318	2.78877	-6.11762	8.19768e-09	8.476e-08	9.55121
ARHGAP6	-0.648354	2.47622	-6.1173	8.21074e-09	8.48296e-08	9.54966
FYCO1	-0.63638	3.35785	-6.11518	8.29814e-09	8.56665e-08	9.53935
MTUS1	-0.87405	3.80308	-6.1117	8.44369e-09	8.7035e-08	9.52241
EPC2	-0.617607	3.35688	-6.10574	8.69895e-09	8.94597e-08	9.4934
S100A11	0.765268	3.08641	6.10538	8.71455e-09	8.95514e-08	9.49166
RAB3D	0.614898	3.19709	6.10382	8.78292e-09	9.01848e-08	9.48405
NFIL3	-0.841654	2.91134	-6.10179	8.87214e-09	9.09615e-08	9.4742
IPPK	0.867532	2.75934	6.09946	8.97579e-09	9.18754e-08	9.46289
PURA	-0.615336	4.12526	-6.09933	8.98185e-09	9.18754e-08	9.46223
MAPKAPK2	0.591582	3.48419	6.096	9.13238e-09	9.32728e-08	9.44605
ADAMTS9	-0.720222	3.06633	-6.09077	9.37372e-09	9.5592e-08	9.42065
GEM	-0.858355	3.4771	-6.08192	9.79634e-09	9.98259e-08	9.3777
GIMAP6	-1.23847	4.43266	-6.0811	9.83619e-09	1.00156e-07	9.37375
RYR3	-1.0735	3.74364	-6.08065	9.85846e-09	1.00306e-07	9.37155
SHMT2	0.58821	3.11071	6.07995	9.89297e-09	1.00505e-07	9.36814
LRRC8E	0.76652	2.91668	6.0792	9.92982e-09	1.00803e-07	9.36452
WDR12	0.619905	2.45479	6.07682	1.00484e-08	1.01775e-07	9.35297
ARHGAP26	-0.80359	3.21516	-6.07541	1.01194e-08	1.02417e-07	9.34611
RFX2	-0.714971	2.73865	-6.07517	1.01313e-08	1.0246e-07	9.34496
BCL6	-0.628891	3.55277	-6.07426	1.01773e-08	1.02847e-07	9.34055
ACSL1	-1.29352	4.60009	-6.07321	1.02306e-08	1.03308e-07	9.33547
EPRS	0.704621	3.23711	6.06132	1.0854e-08	1.09356e-07	9.27787
E2F5	0.765432	2.79419	6.06106	1.08682e-08	1.09417e-07	9.2766
ZNF281	0.709689	3.28352	6.05834	1.10161e-08	1.1074e-07	9.26344
PPARGC1A	-1.17533	1.71633	-6.05765	1.10537e-08	1.11034e-07	9.26012
MSR1	1.02792	3.90933	6.05641	1.11225e-08	1.11641e-07	9.25408
LOC286367	-1.13267	2.35811	-6.05594	1.11484e-08	1.11817e-07	9.25182
RRAD	-0.804235	2.69675	-6.05141	1.14019e-08	1.14221e-07	9.22993
MYEOV	-0.877109	2.45701	-6.05136	1.1405e-08	1.14221e-07	9.22966
RFX5	0.677572	3.01594	6.0446	1.17946e-08	1.17946e-07	9.19696
ST14	0.82585	4.30678	6.04335	1.1868e-08	1.18503e-07	9.19092
ALDH1A3	-0.762961	3.42795	-6.03933	1.21067e-08	1.20797e-07	9.17153
DST	-0.608717	3.05468	-6.03906	1.21229e-08	1.20868e-07	9.17023
USP44	-1.23068	0.506267	-6.03742	1.22223e-08	1.21769e-07	9.16228
GTSE1	0.825094	1.78446	6.03471	1.23877e-08	1.23233e-07	9.1492
TCF7L2	-0.712484	3.36091	-6.03401	1.24307e-08	1.23569e-07	9.14583
CCT6A	0.672388	2.46391	6.03344	1.24663e-08	1.23831e-07	9.14304
TNFRSF12A	1.07112	3.05243	6.03214	1.25467e-08	1.24538e-07	9.13678
MOV10	0.711613	3.49034	6.02924	1.27285e-08	1.26249e-07	9.12278
CSDE1	-0.717094	4.21303	-6.02885	1.27532e-08	1.26401e-07	9.12089
INHBB	-1.23447	3.95849	-6.026	1.29344e-08	1.28102e-07	9.10716
MID1	-0.962066	3.09587	-6.02531	1.2979e-08	1.28353e-07	9.10381
ATP6AP1	0.782598	4.2843	6.02509	1.2993e-08	1.28397e-07	9.10276
C12orf5	0.646324	1.92686	6.0231	1.3122e-08	1.29576e-07	9.09315
TMEM97	0.91709	1.98761	6.02211	1.31862e-08	1.30114e-07	9.0884
RRM1	0.671055	2.83657	6.02019	1.33122e-08	1.31261e-07	9.07914
XPOT	0.688385	3.0452	6.01781	1.34702e-08	1.32623e-07	9.06765
TAC1	-1.39082	2.5046	-6.01618	1.35791e-08	1.33598e-07	9.05981
OAZ3	0.87491	3.25058	6.01563	1.3616e-08	1.33863e-07	9.05717
TPD52	0.923055	3.82168	6.01468	1.36808e-08	1.34401e-07	9.05255
FBLN1	-0.678529	4.16951	-6.01219	1.38504e-08	1.35967e-07	9.04056
DHCR7	0.725163	3.25292	6.00618	1.42685e-08	1.39663e-07	9.01161
SRL	-0.812423	2.26026	-5.9991	1.47766e-08	1.44425e-07	8.97756
PDIA4	0.696258	3.04864	5.99882	1.47977e-08	1.44525e-07	8.97618
SNCA	-0.917913	1.68763	-5.99852	1.48196e-08	1.44529e-07	8.97473
HRASLS5	-1.78397	4.10481	-5.99621	1.49898e-08	1.46083e-07	8.96362
CRBN	-0.640533	3.3904	-5.99424	1.51361e-08	1.47204e-07	8.95417
LAMA1	-0.860152	1.21992	-5.99417	1.51415e-08	1.47204e-07	8.95382
HIST1H3F	0.750055	2.749	5.99405	1.51501e-08	1.47204e-07	8.95327
ATP6AP2	0.660826	3.95427	5.99392	1.51598e-08	1.47204e-07	8.95265
MYL9	-0.781248	4.93094	-5.99341	1.51987e-08	1.47475e-07	8.95015
CFH	-0.803634	4.24904	-5.99231	1.52813e-08	1.48169e-07	8.94488
ARF1	0.702981	4.51717	5.98859	1.55643e-08	1.50695e-07	8.92702
LPHN3	-0.734873	2.37742	-5.9825	1.60399e-08	1.54999e-07	8.89773
PSMB3	0.654575	3.75851	5.97912	1.63098e-08	1.57231e-07	8.8815
GALE	0.901181	2.56658	5.975	1.66443e-08	1.60225e-07	8.86174
CHIC2	-0.605619	3.85641	-5.97463	1.66753e-08	1.6035e-07	8.85993
RNF186	-1.24514	3.17159	-5.97441	1.66931e-08	1.6035e-07	8.85889
KLF6	-0.685225	4.38539	-5.97441	1.66931e-08	1.6035e-07	8.85889
KIF26B	0.888157	2.38096	5.97399	1.67277e-08	1.60512e-07	8.85688
PDE8B	-0.83052	2.38919	-5.97158	1.69279e-08	1.62024e-07	8.8453
SLC7A7	0.85633	4.03668	5.97075	1.69972e-08	1.62572e-07	8.84133
CFB	1.35688	4.14103	5.96728	1.72906e-08	1.6526e-07	8.82468
ACTR2	0.752626	2.72901	5.96622	1.73814e-08	1.66009e-07	8.81958
CTSB	0.771802	4.98037	5.96562	1.74324e-08	1.66377e-07	8.81673
TSPAN4	-0.723497	3.37927	-5.96152	1.77887e-08	1.69537e-07	8.79704
PYCARD	0.840762	3.79187	5.95716	1.81743e-08	1.73089e-07	8.77618
HOXA2	-0.808492	2.6869	-5.94652	1.91518e-08	1.8201e-07	8.72522
FAM46A	-0.754541	3.37593	-5.94325	1.94624e-08	1.84831e-07	8.70957
ITGAX	0.822464	3.5755	5.94209	1.95735e-08	1.85754e-07	8.70403
KRT19	1.28635	4.51962	5.94018	1.97586e-08	1.87378e-07	8.69488
GRHL2	0.82597	3.69287	5.93723	2.00474e-08	1.89982e-07	8.68076
GSR	0.895686	3.251	5.9345	2.03183e-08	1.92379e-07	8.6677
CPXM2	-1.04098	4.38554	-5.93195	2.05742e-08	1.94562e-07	8.65553
SSX2IP	0.684282	1.82087	5.93177	2.05927e-08	1.946e-07	8.65465
CBLN4	-1.30484	2.60494	-5.92905	2.08695e-08	1.97076e-07	8.64167
BARD1	0.592583	2.4963	5.9275	2.10291e-08	1.98444e-07	8.63426
PDE1A	-0.89326	1.91283	-5.92692	2.10884e-08	1.98863e-07	8.63152
NCAM1	-0.739072	2.09255	-5.92664	2.11178e-08	1.99e-07	8.63016
ALPL	-0.712589	3.18816	-5.92607	2.11765e-08	1.99413e-07	8.62746
SLC25A26	-0.785446	3.24482	-5.9259	2.11949e-08	1.99446e-07	8.62662
IKBKE	0.590764	3.02087	5.9253	2.12576e-08	1.99896e-07	8.62374
CDK2	0.734096	2.41359	5.92497	2.12913e-08	2.00072e-07	8.6222
CEACAM7	0.807287	1.87919	5.92198	2.16063e-08	2.02891e-07	8.60792
C14orf142	0.764181	2.79736	5.92164	2.16424e-08	2.03087e-07	8.6063
EGR3	-1.41846	4.02683	-5.91962	2.18584e-08	2.04955e-07	8.59664
SNN	-0.596463	3.84338	-5.91293	2.2588e-08	2.11074e-07	8.5647
NOV	-0.999789	3.19298	-5.90706	2.32466e-08	2.16925e-07	8.53675
TDRD6	-1.21088	2.87696	-5.90376	2.36263e-08	2.20161e-07	8.521
CDYL2	0.925859	2.74618	5.90012	2.40509e-08	2.23963e-07	8.50368
NTN4	-1.44482	4.09898	-5.89914	2.41664e-08	2.24732e-07	8.49902
RAP2C	0.731449	3.41233	5.8966	2.44697e-08	2.27388e-07	8.48689
CLDN7	0.836838	4.21994	5.89418	2.47605e-08	2.29931e-07	8.4754
PARP9	0.809792	4.53576	5.89279	2.49301e-08	2.31026e-07	8.46877
TBC1D4	-0.790563	3.12837	-5.89189	2.50407e-08	2.31837e-07	8.46446
PGM1	-0.686574	3.33123	-5.89179	2.50522e-08	2.31837e-07	8.46401
PPEF1	1.35537	1.90498	5.89147	2.50917e-08	2.32042e-07	8.46248
RAB33B	-0.787857	3.83289	-5.89078	2.5176e-08	2.32661e-07	8.45922
S100P	1.82811	2.61218	5.89035	2.52294e-08	2.32993e-07	8.45716
GPR19	1.08027	1.25058	5.88901	2.53957e-08	2.34368e-07	8.45077
FOXP1	-0.714119	4.1931	-5.87394	2.73375e-08	2.51422e-07	8.37914
PDLIM3	-0.873251	3.4258	-5.87371	2.73687e-08	2.51537e-07	8.37802
CLDN19	-0.687488	2.92269	-5.8684	2.80877e-08	2.57438e-07	8.35282
HIST1H2AE	1.09814	2.90859	5.8682	2.81146e-08	2.57509e-07	8.35188
GNG12	-0.746163	3.90767	-5.86664	2.83303e-08	2.59308e-07	8.34445
LPP	-0.821451	4.19913	-5.86467	2.86032e-08	2.61626e-07	8.33513
SRXN1	0.613027	3.09403	5.86402	2.86951e-08	2.62288e-07	8.33201
BCKDHB	-0.609405	3.59101	-5.86143	2.90592e-08	2.65435e-07	8.31976
ETV7	0.654001	2.45934	5.85717	2.96704e-08	2.70649e-07	8.29952
NEDD4L	-0.732083	3.41571	-5.85659	2.97542e-08	2.71229e-07	8.29678
ADAMDEC1	1.86971	3.31793	5.85019	3.06969e-08	2.79442e-07	8.26646
STARD10	0.951235	4.04523	5.84686	3.11997e-08	2.83633e-07	8.25067
NOLC1	0.722921	2.45561	5.83775	3.2615e-08	2.96098e-07	8.20755
EPHB6	-0.586611	2.61616	-5.83557	3.29621e-08	2.98845e-07	8.19726
VAMP3	-0.610084	3.60031	-5.83364	3.32741e-08	3.01469e-07	8.1881
GABARAPL2	-0.613607	3.73761	-5.83018	3.38383e-08	3.06167e-07	8.17176
F13A1	-1.89196	5.49749	-5.82886	3.40573e-08	3.07941e-07	8.16549
TRIM25	0.740967	3.17497	5.82638	3.44698e-08	3.1146e-07	8.15379
FMO3	-1.19993	3.61185	-5.82498	3.47061e-08	3.13384e-07	8.14715
VAMP8	0.762136	5.00472	5.82276	3.50823e-08	3.16568e-07	8.13667
MBTPS2	0.771682	2.72946	5.81486	3.64546e-08	3.28729e-07	8.09938
SDF2L1	0.617139	2.66833	5.81117	3.71139e-08	3.34e-07	8.08197
GSG2	1.08889	1.403	5.80752	3.77782e-08	3.3975e-07	8.06473
PCDHB4	-1.19976	3.62083	-5.8058	3.80957e-08	3.42375e-07	8.0566
DZIP1L	-0.699029	2.60037	-5.80455	3.83264e-08	3.44219e-07	8.05073
PPP1CA	0.803228	3.57046	5.80368	3.84884e-08	3.45442e-07	8.04663
EMX2	-1.27381	3.03588	-5.80076	3.90371e-08	3.49898e-07	8.03288
YWHAZ	0.817475	3.48471	5.80046	3.90956e-08	3.50188e-07	8.03142
CCRN4L	0.711532	2.98193	5.7997	3.92388e-08	3.51236e-07	8.02787
PGM5	-0.79616	2.22406	-5.79871	3.94287e-08	3.527e-07	8.02318
CXCR4	0.758972	3.33791	5.79759	3.96421e-08	3.54372e-07	8.01793
MYRIP	-1.2204	2.89032	-5.79468	4.02068e-08	3.59181e-07	8.00419
MDFIC	-0.59522	3.71416	-5.79274	4.05858e-08	3.62325e-07	7.99507
NOTCH2	-0.586288	4.14848	-5.79172	4.07875e-08	3.63682e-07	7.99026
TRPC6	-0.62167	2.55142	-5.7917	4.07921e-08	3.63682e-07	7.99015
DOCK1	-0.727757	4.08137	-5.79011	4.11063e-08	3.65753e-07	7.98269
GPM6A	-0.927971	2.41785	-5.78861	4.14074e-08	3.68188e-07	7.9756
LUZP2	-1.22728	1.67862	-5.78538	4.20592e-08	3.73736e-07	7.96043
PDE3B	-1.41546	1.90146	-5.7845	4.22399e-08	3.75092e-07	7.95626
DCUN1D3	-0.627137	3.48307	-5.77738	4.3721e-08	3.87219e-07	7.92278
HOXD9	-0.814236	3.42378	-5.77703	4.37953e-08	3.8762e-07	7.92113
ENC1	0.638205	2.88764	5.77403	4.44353e-08	3.93025e-07	7.90704
SNAI2	-0.739556	4.26629	-5.77253	4.47579e-08	3.95617e-07	7.90001
VIPR1	-0.654024	3.47933	-5.76794	4.57635e-08	4.03707e-07	7.87843
LGR4	-0.99424	2.90805	-5.76739	4.58858e-08	4.0452e-07	7.87584
F11R	0.623939	4.258	5.76506	4.6404e-08	4.08819e-07	7.86493
SOX18	-0.803505	4.19747	-5.76462	4.65048e-08	4.09438e-07	7.86282
SLC16A4	-1.16587	3.53181	-5.76445	4.65416e-08	4.09493e-07	7.86205
CSNK2A1	0.591595	3.17686	5.75839	4.7924e-08	4.21379e-07	7.83362
KLHDC8B	-0.595872	3.45541	-5.75715	4.82127e-08	4.2364e-07	7.82779
ARRDC1	0.629189	3.60691	5.75545	4.86102e-08	4.26853e-07	7.81981
TRIM29	-0.970361	3.16112	-5.75409	4.89306e-08	4.29103e-07	7.81343
PVRL3	-0.772394	2.26495	-5.75225	4.93665e-08	4.32078e-07	7.80482
P2RY12	-1.02426	2.44684	-5.75211	4.94011e-08	4.32098e-07	7.80414
ADIPOR1	0.646203	4.08308	5.75156	4.95327e-08	4.32967e-07	7.80155
GALNT5	1.23082	1.53353	5.74714	5.05995e-08	4.41716e-07	7.78086
LGALS3	-0.76371	3.4619	-5.74348	5.15018e-08	4.493e-07	7.76369
MAPK10	-0.675712	2.96889	-5.73793	5.28978e-08	4.60578e-07	7.73772
CTSD	0.723417	4.56176	5.73756	5.29921e-08	4.611e-07	7.73599
FAM91A1	0.706672	3.04437	5.7372	5.30835e-08	4.61595e-07	7.73432
POLI	-0.746044	3.14375	-5.73696	5.31465e-08	4.61844e-07	7.73316
RAB33A	0.718717	2.10535	5.73315	5.41298e-08	4.69475e-07	7.71536
VLDLR	-0.782359	2.59002	-5.73201	5.443e-08	4.71773e-07	7.70999
IQSEC3	-0.601202	3.22381	-5.73048	5.4832e-08	4.74644e-07	7.70284
PGAM5	0.785079	2.55276	5.72992	5.49806e-08	4.75623e-07	7.70022
TCF19	0.708858	2.38146	5.72649	5.58945e-08	4.83217e-07	7.68421
TUFT1	0.741727	3.2318	5.72232	5.7029e-08	4.92707e-07	7.6647
SLC39A7	0.586954	3.06247	5.72085	5.74347e-08	4.95893e-07	7.65781
CDH13	-0.92148	2.59591	-5.71165	6.0033e-08	5.17992e-07	7.61485
HSD17B13	-0.999777	2.18476	-5.70876	6.08725e-08	5.24898e-07	7.60137
PSMA5	0.638287	2.78122	5.70697	6.13995e-08	5.29102e-07	7.593
GRID1	-0.747937	2.47487	-5.70363	6.23923e-08	5.36967e-07	7.57743
EDA2R	-0.931497	2.74855	-5.70219	6.28248e-08	5.40342e-07	7.57072
LMNB2	0.76905	2.66556	5.69852	6.39424e-08	5.49249e-07	7.5536
VEGFC	-0.680348	2.58674	-5.69827	6.4017e-08	5.49537e-07	7.55247
PIGW	0.783053	1.79966	5.69685	6.44547e-08	5.5294e-07	7.54586
SMYD1	-0.902431	2.18879	-5.69608	6.4695e-08	5.54647e-07	7.54224
GATA6	-0.719231	3.71183	-5.6953	6.4938e-08	5.56375e-07	7.5386
SLC9A9	-0.891736	3.52686	-5.6947	6.51252e-08	5.57622e-07	7.53581
KLHL4	-0.695122	1.86104	-5.69426	6.52627e-08	5.58196e-07	7.53376
AMOTL2	-0.77044	2.97678	-5.69422	6.52756e-08	5.58196e-07	7.53357
BTG1	-0.59997	4.72553	-5.68774	6.73374e-08	5.75093e-07	7.50338
CUTC	-0.591854	2.81906	-5.68563	6.80202e-08	5.80185e-07	7.49359
PTRH2	0.658882	2.75112	5.68399	6.85593e-08	5.84411e-07	7.48593
PRRG4	0.801255	3.34216	5.68041	6.97427e-08	5.9299e-07	7.46932
PDGFRB	-0.839378	5.20912	-5.67726	7.08039e-08	6.01631e-07	7.45466
LRRC2	-0.639904	1.6629	-5.67195	7.2627e-08	6.16731e-07	7.42998
CLCN5	0.638491	2.2801	5.66645	7.45653e-08	6.3159e-07	7.40442
SYNPO	-0.807925	4.16791	-5.66617	7.46659e-08	6.32042e-07	7.40311
CAPS	0.733017	3.20201	5.66497	7.50972e-08	6.35292e-07	7.39752
WDR19	-0.672873	3.10484	-5.66355	7.56081e-08	6.39211e-07	7.39094
CACNB3	0.803647	3.31718	5.66169	7.62836e-08	6.44515e-07	7.38231
PRKD1	-0.80382	2.60612	-5.65948	7.70944e-08	6.50954e-07	7.37205
DIRAS3	-1.24861	3.14492	-5.65855	7.74363e-08	6.53429e-07	7.36776
JUND	-0.767229	4.38891	-5.65454	7.89355e-08	6.65661e-07	7.34915
DCHS1	-0.69064	3.20884	-5.65319	7.9447e-08	6.69554e-07	7.34288
GBP5	1.20858	3.58346	5.65172	8.00061e-08	6.73841e-07	7.33607
C1QTNF7	-1.28034	2.54253	-5.65036	8.05281e-08	6.77812e-07	7.32976
MRPS17	0.603459	2.90301	5.64945	8.08802e-08	6.80348e-07	7.32553
TRPM2	0.777498	3.57182	5.64863	8.1197e-08	6.82584e-07	7.32174
PIGQ	0.600214	3.51271	5.64758	8.16037e-08	6.85574e-07	7.31689
CYP26B1	-1.06743	3.03669	-5.64703	8.18209e-08	6.86967e-07	7.31431
C15orf48	1.28153	3.73207	5.64639	8.20711e-08	6.88637e-07	7.31135
BANF1	0.627527	2.18881	5.64569	8.23451e-08	6.90071e-07	7.30811
PTPRZ1	-1.45457	1.3184	-5.64103	8.41962e-08	7.05143e-07	7.28654
AIM2	1.31627	2.76765	5.64072	8.43235e-08	7.05769e-07	7.28507
ANKRD22	1.4028	3.23669	5.64002	8.46053e-08	7.07685e-07	7.28184
CTNNAL1	-0.757176	1.58689	-5.63943	8.48419e-08	7.09221e-07	7.27913
DDR2	-0.75743	3.71378	-5.63773	8.5534e-08	7.14442e-07	7.27125
GGH	1.08401	1.89191	5.63757	8.56004e-08	7.14442e-07	7.27049
CXCL3	-0.882897	2.05144	-5.6375	8.56265e-08	7.14442e-07	7.2702
PIK3R2	0.587406	3.49019	5.63656	8.60146e-08	7.17235e-07	7.26581
PROX1	-1.06894	2.26824	-5.63558	8.64167e-08	7.19692e-07	7.26128
COLEC12	-0.819656	2.88651	-5.63084	8.83916e-08	7.35225e-07	7.23936
UBE2F	0.586635	2.93667	5.62968	8.88829e-08	7.38853e-07	7.23398
LAPTM5	0.841606	5.13455	5.62131	9.24964e-08	7.67938e-07	7.19532
MATN3	1.31666	0.580814	5.61919	9.3436e-08	7.75259e-07	7.18552
SLC24A2	0.58856	2.27971	5.61643	9.46707e-08	7.85017e-07	7.17278
TFB2M	0.645745	2.86579	5.61425	9.56613e-08	7.9274e-07	7.16268
B4GALT3	0.902964	3.44491	5.6135	9.60022e-08	7.95074e-07	7.15923
SLAMF8	0.998427	3.42725	5.61326	9.61116e-08	7.95488e-07	7.15813
NPY5R	-1.55971	2.49019	-5.61199	9.66953e-08	7.99332e-07	7.15226
SPINT1	0.90836	4.59074	5.6101	9.75684e-08	8.06052e-07	7.14354
TNKS	-0.690105	2.86709	-5.60781	9.86388e-08	8.13892e-07	7.13295
CLIC2	-0.772886	2.71935	-5.60701	9.90112e-08	8.16462e-07	7.1293
CCDC36	-0.884935	2.20084	-5.60606	9.94605e-08	8.19662e-07	7.12491
ARFGAP1	0.68208	3.34767	5.60578	9.95938e-08	8.20257e-07	7.12361
ADAMTS6	0.662466	1.91019	5.60518	9.98786e-08	8.22097e-07	7.12084
CEACAM6	1.75912	3.34484	5.60446	1.0022e-07	8.24401e-07	7.11753
C14orf132	-1.00495	2.80763	-5.60279	1.01019e-07	8.29956e-07	7.10982
CRHBP	-0.901789	2.4504	-5.60117	1.01801e-07	8.35869e-07	7.10234
CDC25C	0.841443	1.36672	5.58973	1.07486e-07	8.79851e-07	7.04964
AASS	-1.0877	2.6177	-5.58057	1.12259e-07	9.16121e-07	7.0075
IFIH1	0.839658	4.19032	5.57849	1.13371e-07	9.24631e-07	6.99795
NFE2L3	0.795362	2.57591	5.57601	1.14714e-07	9.35019e-07	6.98652
BRIP1	1.31994	1.44929	5.57162	1.17124e-07	9.52923e-07	6.96636
RALY	0.598121	3.34207	5.56719	1.1961e-07	9.70786e-07	6.946
ADM	-0.912742	2.49616	-5.5572	1.25399e-07	1.01593e-06	6.90017
IGJ	-1.89798	4.16073	-5.55365	1.27525e-07	1.03253e-06	6.88388
SAMD10	0.619403	2.84609	5.54837	1.30746e-07	1.05733e-06	6.85969
TIMP3	-0.969561	5.25946	-5.54474	1.33005e-07	1.07495e-06	6.84308
ELL3	0.726921	3.21045	5.54287	1.34185e-07	1.08383e-06	6.83452
NTRK2	-1.21643	2.93583	-5.53657	1.38241e-07	1.11525e-06	6.80565
IRAK1	0.785088	3.04281	5.53553	1.38921e-07	1.12006e-06	6.80089
SCN4A	-1.01444	2.5545	-5.53452	1.39584e-07	1.12473e-06	6.79628
CLGN	0.943507	0.903252	5.5334	1.40326e-07	1.13003e-06	6.79115
NPL	0.842883	3.42265	5.53199	1.41262e-07	1.1356e-06	6.7847
JPH1	0.805292	2.62834	5.53187	1.41337e-07	1.1356e-06	6.78418
LONRF1	-0.673566	2.37821	-5.53184	1.41357e-07	1.1356e-06	6.78405
MAL2	1.00316	5.56015	5.52939	1.43003e-07	1.14745e-06	6.77282
TLE2	-0.6524	3.39707	-5.52878	1.43417e-07	1.15008e-06	6.77003
VILL	-0.675256	2.97376	-5.52851	1.43598e-07	1.15084e-06	6.7688
PARD3	-0.77446	3.24181	-5.52755	1.44251e-07	1.15539e-06	6.7644
ADORA3	0.907902	3.58794	5.52736	1.44379e-07	1.15573e-06	6.76354
PDS5B	-0.685261	3.4585	-5.52527	1.4581e-07	1.1637e-06	6.75399
DNASE2	0.638544	3.56331	5.52123	1.48612e-07	1.18395e-06	6.73554
GDPD5	-0.779108	3.08291	-5.51355	1.54085e-07	1.22682e-06	6.70049
B3GNT6	-0.595954	2.65953	-5.51292	1.54544e-07	1.22974e-06	6.69761
HMGB3	0.72782	2.85595	5.51037	1.56405e-07	1.24381e-06	6.686
PFKFB4	0.695784	1.5791	5.50964	1.56947e-07	1.24739e-06	6.68265
RAB26	0.940819	2.44206	5.50873	1.57623e-07	1.25202e-06	6.67848
SIRPG	0.636714	2.62586	5.50818	1.58029e-07	1.25449e-06	6.67599
MYBPC1	-1.37534	3.12092	-5.50727	1.58704e-07	1.25911e-06	6.67186
COMMD6	-0.635683	4.05483	-5.5068	1.59056e-07	1.26041e-06	6.66971
AP1S3	0.949964	1.9394	5.50663	1.59184e-07	1.26068e-06	6.66893
PILRA	0.863592	3.09362	5.50189	1.62771e-07	1.28819e-06	6.64734
SOD3	-0.618595	3.20916	-5.50179	1.62851e-07	1.28819e-06	6.64687
GLT8D2	-0.901685	4.91355	-5.49686	1.66669e-07	1.31684e-06	6.62441
CCDC25	-0.650211	3.35247	-5.49568	1.67594e-07	1.32294e-06	6.61905
CRISPLD1	-1.15845	3.53204	-5.49381	1.69078e-07	1.33273e-06	6.6105
VSIG2	-0.893173	3.33372	-5.49236	1.70232e-07	1.34025e-06	6.60391
RNF125	-0.935592	2.72995	-5.48965	1.72409e-07	1.3566e-06	6.5916
GRK5	-0.650749	2.81526	-5.48627	1.75172e-07	1.37753e-06	6.5762
IDE	0.612984	3.17508	5.47813	1.81991e-07	1.4278e-06	6.5392
BCL9	0.995266	2.90065	5.47552	1.84234e-07	1.4437e-06	6.52733
GPR141	0.843114	2.07625	5.47331	1.86147e-07	1.45784e-06	6.51733
PXN	-0.590867	3.39542	-5.46883	1.90096e-07	1.4879e-06	6.49699
TWIST1	-0.672811	3.45834	-5.464	1.94451e-07	1.51667e-06	6.47505
KCTD14	-0.943897	3.5692	-5.46178	1.96477e-07	1.5298e-06	6.46501
GUCY1A3	-0.792125	4.3931	-5.46051	1.97652e-07	1.53716e-06	6.45923
PDLIM1	-0.754054	4.10464	-5.45586	2.01996e-07	1.56822e-06	6.43818
OR2B6	0.848161	1.96983	5.45528	2.02549e-07	1.5716e-06	6.43552
TANK	-0.589454	3.55044	-5.45292	2.04795e-07	1.58719e-06	6.42484
GALNT6	1.09221	4.18997	5.44903	2.08555e-07	1.61447e-06	6.40722
NEK6	0.58904	3.63193	5.44547	2.1205e-07	1.63868e-06	6.39113
RAB11FIP4	0.611332	2.74963	5.43951	2.18046e-07	1.68211e-06	6.36412
KATNAL1	-0.601754	2.38567	-5.43804	2.19545e-07	1.6927e-06	6.35749
SALL4	0.631739	2.15095	5.43152	2.26331e-07	1.74076e-06	6.32801
LDHB	-1.09739	3.15731	-5.42935	2.28635e-07	1.75507e-06	6.3182
ITGA7	-0.597876	2.98762	-5.42775	2.30347e-07	1.76683e-06	6.31098
POP7	0.736972	2.79057	5.42648	2.31711e-07	1.77627e-06	6.30526
HDAC4	-0.669057	2.9413	-5.42214	2.36444e-07	1.81048e-06	6.28569
CKAP5	0.607692	3.00074	5.41997	2.38853e-07	1.82752e-06	6.27587
GIMAP7	-1.06125	4.40989	-5.41989	2.38942e-07	1.82752e-06	6.27551
CHAF1B	0.689399	2.35033	5.41451	2.45001e-07	1.87173e-06	6.25126
SLC1A4	0.687325	3.2574	5.41225	2.47589e-07	1.88806e-06	6.24109
PPIF	0.74178	3.0914	5.41017	2.50005e-07	1.90453e-06	6.23169
HELB	0.859971	2.50854	5.40986	2.50369e-07	1.90622e-06	6.23028
EPDR1	-0.795825	2.60981	-5.40814	2.52382e-07	1.92046e-06	6.22253
SSNA1	0.586747	3.34687	5.40602	2.54876e-07	1.93833e-06	6.21301
DLK1	-1.48169	1.29954	-5.40493	2.56173e-07	1.94709e-06	6.20809
NT5E	-0.82509	1.64535	-5.40382	2.57499e-07	1.95606e-06	6.2031
POP1	0.664953	2.24739	5.40292	2.58582e-07	1.96317e-06	6.19903
DIO1	1.17836	2.80202	5.40269	2.58859e-07	1.96416e-06	6.198
MAGED2	0.801879	4.05702	5.39847	2.63985e-07	1.99966e-06	6.17901
RPL4	-0.65555	3.54855	-5.39524	2.67977e-07	2.02854e-06	6.16449
AHCY	0.852932	2.83327	5.39514	2.68101e-07	2.02854e-06	6.16404
PLS3	-0.677805	3.75102	-5.39369	2.69923e-07	2.04002e-06	6.15748
TMEM98	-0.627186	3.24026	-5.38996	2.74629e-07	2.06859e-06	6.14075
HIST1H2BM	0.99035	3.68447	5.38818	2.76913e-07	2.08462e-06	6.13274
SLC25A15	0.62863	2.4183	5.38454	2.8163e-07	2.11895e-06	6.11639
SLC44A4	1.3457	4.08907	5.38409	2.8222e-07	2.12219e-06	6.11436
DMRT2	-0.748443	1.84637	-5.3835	2.82998e-07	2.12644e-06	6.1117
EPHA2	-0.606961	2.72001	-5.38342	2.83102e-07	2.12644e-06	6.11134
FAM3D	-1.20643	3.23843	-5.37592	2.93116e-07	2.19919e-06	6.0777
CST2	0.948801	3.14164	5.37407	2.95649e-07	2.21447e-06	6.06937
TIMP2	-0.799201	4.7825	-5.37332	2.9668e-07	2.21969e-06	6.066
EGFL7	-0.610945	2.96657	-5.37092	2.99989e-07	2.24072e-06	6.05527
ALDH6A1	-0.667124	3.12934	-5.37031	3.00841e-07	2.24583e-06	6.05253
ADD3	-0.724137	3.64833	-5.36856	3.03286e-07	2.26031e-06	6.04469
LCAT	-0.639353	2.99022	-5.36577	3.07232e-07	2.28844e-06	6.03218
POLR2K	0.710523	4.02961	5.36245	3.1199e-07	2.32259e-06	6.01731
UCHL5	0.606811	2.21674	5.35839	3.17909e-07	2.36403e-06	5.99912
TFEC	0.837127	3.02797	5.35592	3.21577e-07	2.38998e-06	5.98803
EFNA3	0.679118	3.19581	5.354	3.24443e-07	2.40994e-06	5.97944
CDS1	0.90977	3.90835	5.35128	3.28546e-07	2.43907e-06	5.96728
NR4A1	-0.689257	3.62858	-5.34952	3.31229e-07	2.45762e-06	5.95941
PPM1G	0.745217	2.84227	5.34682	3.35381e-07	2.48568e-06	5.94736
GBE1	-0.800732	2.25733	-5.34608	3.36531e-07	2.49283e-06	5.94405
ST3GAL1	0.606557	3.39685	5.34486	3.38445e-07	2.5037e-06	5.93856
PPBP	-1.36258	2.28101	-5.34478	3.3856e-07	2.5037e-06	5.93823
HIST1H2AG	0.7011	2.36101	5.34344	3.40669e-07	2.51791e-06	5.93222
CNIH2	0.642161	2.94259	5.34171	3.43406e-07	2.53674e-06	5.92448
DSG1	-1.37004	2.44513	-5.33695	3.51038e-07	2.59026e-06	5.90322
GNPNAT1	0.645117	3.1225	5.33395	3.55927e-07	2.62489e-06	5.88984
HOOK1	0.756562	2.71371	5.32867	3.64705e-07	2.68372e-06	5.86627
IL21R	0.672561	2.62416	5.32587	3.69433e-07	2.71403e-06	5.85381
SDK1	-0.877929	2.9373	-5.32371	3.73128e-07	2.73968e-06	5.84419
PCYOX1	-0.806475	3.87386	-5.32346	3.73561e-07	2.74136e-06	5.84306
ILF2	0.763091	3.98223	5.31988	3.79773e-07	2.78237e-06	5.82711
TYRO3	-0.655469	2.52246	-5.31931	3.80772e-07	2.78817e-06	5.82457
HS3ST3A1	0.66608	2.28134	5.31603	3.86571e-07	2.82908e-06	5.80995
FER	-0.696058	1.94877	-5.31557	3.87398e-07	2.83359e-06	5.80789
GLB1	0.663004	3.23649	5.31487	3.8864e-07	2.84112e-06	5.80479
RNF146	-0.615081	3.68514	-5.31267	3.92601e-07	2.86851e-06	5.79498
KRT5	-1.792	5.52171	-5.31214	3.93559e-07	2.87395e-06	5.79263
ARPC1B	0.72076	3.63001	5.312	3.93809e-07	2.87421e-06	5.79201
OVOL1	0.943429	3.6086	5.3114	3.94897e-07	2.88058e-06	5.78934
FXYD3	0.607754	4.21286	5.31115	3.95356e-07	2.88235e-06	5.78822
CH25H	-1.14641	3.40778	-5.31043	3.96673e-07	2.88882e-06	5.785
P4HA3	0.720677	2.47926	5.30863	3.99968e-07	2.91123e-06	5.777
PHYHD1	-0.77342	3.60039	-5.30773	4.01628e-07	2.92014e-06	5.773
ZNF426	-0.596576	3.11365	-5.30637	4.04141e-07	2.93681e-06	5.76697
PTCHD1	-1.38804	3.04359	-5.3047	4.07266e-07	2.95705e-06	5.75952
ALDH7A1	-0.61576	3.53446	-5.30464	4.07367e-07	2.95705e-06	5.75928
ZBTB41	1.00583	2.91904	5.30383	4.08889e-07	2.96649e-06	5.75567
CBX8	0.707371	2.65325	5.30211	4.12144e-07	2.98687e-06	5.748
TMEM14A	0.676143	3.49201	5.29923	4.17637e-07	3.02341e-06	5.7352
PI15	-1.57962	3.65677	-5.29592	4.24039e-07	3.06356e-06	5.72049
TP53I11	0.592472	3.95586	5.29313	4.29503e-07	3.0976e-06	5.70811
GPR143	0.810503	2.86138	5.29017	4.35372e-07	3.13823e-06	5.69499
GPRIN3	0.975034	3.04092	5.2867	4.42375e-07	3.18529e-06	5.67956
GPR65	1.16907	3.49199	5.28632	4.43153e-07	3.18918e-06	5.67786
CXCL14	-1.3217	6.26216	-5.28608	4.43638e-07	3.19095e-06	5.6768
CCNE1	0.724515	2.14286	5.28361	4.48698e-07	3.22562e-06	5.66584
FAM20A	-0.807373	3.12827	-5.28262	4.50732e-07	3.2385e-06	5.66146
EPHX2	-0.812717	3.25946	-5.27783	4.60739e-07	3.30509e-06	5.64024
BRCA1	0.790951	1.38337	5.27767	4.6107e-07	3.30569e-06	5.63954
ENDOD1	-0.61169	3.53938	-5.2774	4.61658e-07	3.30814e-06	5.63831
TPMT	0.669247	2.98754	5.27686	4.628e-07	3.31455e-06	5.63592
STXBP2	0.637739	3.41448	5.26877	4.80268e-07	3.43049e-06	5.6001
OR2L13	-0.813895	2.10711	-5.26706	4.84035e-07	3.45371e-06	5.59255
ADRA2A	-1.19196	4.81377	-5.26338	4.9226e-07	3.51053e-06	5.57626
FAP	1.05331	3.87787	5.26325	4.92563e-07	3.51082e-06	5.57567
SLC25A10	0.745349	3.10844	5.26272	4.93749e-07	3.5174e-06	5.57335
SLC35F2	0.747555	2.20716	5.26131	4.96957e-07	3.53838e-06	5.56709
TNFRSF9	1.01271	2.23071	5.259	5.02223e-07	3.57068e-06	5.5569
SASS6	0.603965	2.10878	5.25504	5.11396e-07	3.62999e-06	5.5394
CMTM7	-0.599021	3.74949	-5.25332	5.1545e-07	3.65451e-06	5.53177
ADRM1	0.631937	3.48065	5.25013	5.23014e-07	3.70618e-06	5.51769
BAI3	-0.717947	1.77768	-5.24926	5.25089e-07	3.71695e-06	5.51387
OXCT1	-0.768889	2.74586	-5.24793	5.28293e-07	3.73766e-06	5.50799
TPT1	-0.808086	4.70998	-5.24692	5.3073e-07	3.75292e-06	5.50354
ZNF100	0.801405	2.00823	5.24469	5.36178e-07	3.78745e-06	5.49367
EFNA1	0.689749	4.13845	5.24352	5.39052e-07	3.80574e-06	5.4885
RNF39	-0.844346	3.42634	-5.24242	5.41755e-07	3.82281e-06	5.48367
HPGD	-1.51203	3.2036	-5.24184	5.43193e-07	3.83094e-06	5.48111
RNASE1	-0.950262	5.84983	-5.24024	5.47177e-07	3.85508e-06	5.47404
CMYA5	-1.1177	3.56121	-5.24023	5.47191e-07	3.85508e-06	5.47402
EDN2	1.0302	3.49389	5.23939	5.49315e-07	3.86801e-06	5.47028
PUS7	0.590807	2.28681	5.23894	5.50423e-07	3.87377e-06	5.46833
HYOU1	0.621251	3.16792	5.23813	5.52459e-07	3.88403e-06	5.46476
NLN	0.675827	2.36764	5.23718	5.54861e-07	3.89682e-06	5.46057
CHCHD2	0.597727	3.04007	5.23554	5.59034e-07	3.92408e-06	5.45333
CCL11	0.922814	3.15109	5.23423	5.62384e-07	3.94346e-06	5.44755
CRABP2	1.19537	3.93107	5.22736	5.80291e-07	4.06264e-06	5.41727
LAG3	0.890882	2.74792	5.22397	5.89314e-07	4.11936e-06	5.40236
FYB	0.66781	3.25452	5.22344	5.90741e-07	4.12614e-06	5.40002
FRY	-0.860501	4.18615	-5.22093	5.97523e-07	4.17021e-06	5.38899
CALCOCO2	-0.645669	3.90594	-5.21894	6.02979e-07	4.2061e-06	5.38021
TMEM43	-0.695484	4.09097	-5.21836	6.04572e-07	4.21502e-06	5.37766
ZNF471	-0.854529	3.1629	-5.21749	6.0697e-07	4.22954e-06	5.37384
PFKFB3	-0.609366	3.6592	-5.21654	6.09597e-07	4.24563e-06	5.36967
ASPHD2	0.780293	2.46791	5.21571	6.11908e-07	4.25951e-06	5.36601
ZDHHC12	0.731257	3.47904	5.20765	6.34752e-07	4.4048e-06	5.3306
RAC3	0.694139	2.73016	5.20309	6.48023e-07	4.48992e-06	5.31062
LAMC2	-0.800671	3.54839	-5.19595	6.694e-07	4.62846e-06	5.27927
QPCTL	0.624735	2.83887	5.19372	6.76197e-07	4.67305e-06	5.26951
PRAME	0.999309	0.985938	5.19205	6.81341e-07	4.70304e-06	5.26219
CYB561	0.590716	3.36842	5.18749	6.95577e-07	4.78969e-06	5.24222
ZNF462	-0.93645	2.8556	-5.18535	7.02381e-07	4.82909e-06	5.23282
MC1R	0.594991	2.54233	5.18327	7.0904e-07	4.87238e-06	5.2237
DERL1	0.627136	3.8885	5.18306	7.0972e-07	4.87455e-06	5.22278
SMYD3	0.695232	2.49702	5.18238	7.11887e-07	4.88693e-06	5.21983
IL6	-0.937675	2.42286	-5.18168	7.14152e-07	4.89746e-06	5.21677
SOX12	0.638043	2.69453	5.18139	7.15088e-07	4.90137e-06	5.2155
IL17RD	-0.865884	2.88605	-5.17959	7.20942e-07	4.93897e-06	5.20763
CNTFR	-0.843525	3.30223	-5.17935	7.21725e-07	4.9418e-06	5.20658
SLC35A3	0.73335	3.42633	5.17598	7.32823e-07	5.01523e-06	5.19184
IQCD	0.782568	2.12746	5.17443	7.3801e-07	5.04301e-06	5.18503
PLD5	-0.679562	2.21866	-5.17145	7.48013e-07	5.10355e-06	5.17203
TCN1	-1.37317	3.31575	-5.17086	7.5001e-07	5.11457e-06	5.16946
HES6	0.914319	1.71605	5.16899	7.56382e-07	5.15278e-06	5.16129
KCNE1	-0.645444	2.6915	-5.16866	7.57524e-07	5.15531e-06	5.15983
PRPF4	0.660358	2.62567	5.16364	7.7493e-07	5.26843e-06	5.1379
LAPTM4B	0.851609	3.70821	5.16309	7.76841e-07	5.27874e-06	5.13552
PCDH12	-0.851637	3.76334	-5.16277	7.77994e-07	5.28389e-06	5.13409
ZFP36L2	-0.88701	4.51214	-5.1621	7.80344e-07	5.29448e-06	5.13118
SSR4	0.729048	4.19153	5.16184	7.81257e-07	5.298e-06	5.13005
UGCG	0.815274	3.11523	5.16085	7.84752e-07	5.31901e-06	5.12574
TIPARP	-0.588963	3.46496	-5.15354	8.111e-07	5.48926e-06	5.09386
PLCD3	-0.664913	2.83047	-5.15305	8.12921e-07	5.49881e-06	5.09169
BST2	0.896877	3.48791	5.14518	8.42316e-07	5.6919e-06	5.0574
FAM96A	0.626267	2.84198	5.14257	8.52306e-07	5.75071e-06	5.04602
NPY2R	-1.3618	2.57125	-5.14241	8.52887e-07	5.75173e-06	5.04536
HIST1H4H	0.828323	3.76812	5.14165	8.55849e-07	5.7688e-06	5.04202
CARD10	-0.643397	2.71091	-5.1373	8.72772e-07	5.87548e-06	5.02312
USP18	0.630958	3.61263	5.13715	8.73376e-07	5.87548e-06	5.02245
ARHGAP21	-0.600888	4.08412	-5.13714	8.7343e-07	5.87548e-06	5.02239
TMEM79	0.613197	3.29323	5.1357	8.79117e-07	5.90189e-06	5.01613
GNE	-0.611396	2.7902	-5.13454	8.83721e-07	5.92982e-06	5.01109
GTPBP4	0.621455	2.74258	5.12681	9.15005e-07	6.13107e-06	4.97751
NLGN4X	-0.745542	2.02931	-5.12679	9.15085e-07	6.13107e-06	4.97743
SIRPA	-0.646063	4.20943	-5.12538	9.20925e-07	6.16711e-06	4.97129
DKC1	0.603482	2.75142	5.1236	9.28337e-07	6.21054e-06	4.96355
RPS20	-0.727145	5.15246	-5.11573	9.61799e-07	6.41518e-06	4.92938
JAG1	-0.768747	3.7313	-5.11554	9.62607e-07	6.41738e-06	4.92857
SCN3B	-0.9775	2.52095	-5.10911	9.90812e-07	6.59229e-06	4.9007
CADM3	-0.711664	2.91102	-5.10872	9.92561e-07	6.60065e-06	4.899
FKBP14	0.650711	2.42864	5.1073	9.989e-07	6.63952e-06	4.89286
P2RY14	-1.19431	4.05015	-5.10655	1.0023e-06	6.6588e-06	4.88958
SYCP2	1.08646	2.62404	5.10475	1.01042e-06	6.70611e-06	4.88179
ENY2	0.638866	3.56556	5.10407	1.01348e-06	6.71835e-06	4.87887
REPS2	0.934697	3.70512	5.10081	1.02846e-06	6.80894e-06	4.86473
CD53	0.64006	4.50678	5.09734	1.04458e-06	6.9089e-06	4.84971
RSAD2	1.33376	4.489	5.0967	1.04757e-06	6.92524e-06	4.84696
RAMP3	-0.622614	3.70381	-5.09454	1.05776e-06	6.98226e-06	4.83762
STEAP2	-0.929986	4.11636	-5.09439	1.05846e-06	6.98345e-06	4.83698
MORF4L2	0.732316	3.54128	5.09314	1.06445e-06	7.01608e-06	4.83154
FAM102A	0.631321	4.13573	5.08803	1.08909e-06	7.16086e-06	4.80946
CLSPN	1.06322	1.09793	5.08569	1.10057e-06	7.22925e-06	4.79935
LDHA	0.630545	4.33414	5.08126	1.12262e-06	7.35964e-06	4.78022
PLLP	-0.684979	3.20266	-5.07643	1.14713e-06	7.5093e-06	4.75938
NRBP2	-0.600017	3.30709	-5.07347	1.16241e-06	7.60561e-06	4.74662
KCNB1	-1.10215	2.75588	-5.06839	1.18913e-06	7.76905e-06	4.7247
GLI1	-0.787453	2.42041	-5.0637	1.21432e-06	7.92979e-06	4.70449
YIPF1	0.759409	3.57837	5.06356	1.21508e-06	7.93088e-06	4.70388
HAPLN1	1.17812	1.91127	5.06324	1.21681e-06	7.93442e-06	4.70251
PCDHB16	-0.952947	2.57988	-5.06237	1.22153e-06	7.96135e-06	4.69878
PTPN1	0.592041	3.44888	5.05996	1.23476e-06	8.03581e-06	4.68839
HTATIP2	0.650772	2.53328	5.05805	1.24531e-06	8.09779e-06	4.68019
GABPA	-0.618214	3.29199	-5.05802	1.24549e-06	8.09779e-06	4.68005
PCDHB11	-0.871019	2.40882	-5.05602	1.25666e-06	8.16254e-06	4.67144
COL5A1	0.77689	3.2223	5.05368	1.26985e-06	8.24019e-06	4.66137
CKAP4	0.608008	3.68542	5.04892	1.29707e-06	8.40867e-06	4.64092
PNMA6A	-0.602568	2.69954	-5.04664	1.31036e-06	8.49072e-06	4.63109
GTF2H3	0.617913	2.44841	5.04546	1.31724e-06	8.53116e-06	4.62605
FHIT	-0.6025	3.1947	-5.04466	1.32195e-06	8.55754e-06	4.6226
NDUFS2	0.599092	3.33937	5.04312	1.33106e-06	8.60998e-06	4.61598
GARS	0.592129	3.21543	5.04307	1.33133e-06	8.60998e-06	4.61578
EHHADH	-0.701802	2.44537	-5.042	1.3377e-06	8.64282e-06	4.61118
SH2D2A	0.672206	2.6752	5.03802	1.36164e-06	8.78474e-06	4.59409
PTPRG	-0.63954	3.3074	-5.03663	1.37008e-06	8.82875e-06	4.58813
TFRC	0.856844	2.70908	5.03425	1.38466e-06	8.90754e-06	4.57793
PIGX	0.689936	3.24089	5.03298	1.3925e-06	8.95367e-06	4.57248
TRIM68	-0.654278	3.3121	-5.03176	1.40008e-06	8.99377e-06	4.56725
RECQL4	0.720378	2.88742	5.02628	1.43465e-06	9.21148e-06	4.54373
DMXL2	0.725811	2.75552	5.019	1.48178e-06	9.49131e-06	4.51258
HIST1H3C	0.707409	3.16579	5.01768	1.49051e-06	9.54271e-06	4.50692
IFI44	0.890206	3.80523	5.01568	1.50382e-06	9.6141e-06	4.49835
SLC29A3	0.585086	3.34422	5.01442	1.51225e-06	9.65881e-06	4.49296
DCTN5	0.647119	3.44645	5.01344	1.51883e-06	9.69621e-06	4.48878
CRIP1	1.12724	4.42235	5.01193	1.52904e-06	9.75207e-06	4.48233
HIST2H2BE	0.994272	3.61336	5.00946	1.54586e-06	9.85059e-06	4.47178
HMGCLL1	-1.07176	2.36746	-5.00945	1.54595e-06	9.85059e-06	4.47172
PARP14	0.635124	3.75841	5.00381	1.58511e-06	1.00857e-05	4.44762
LTBP2	-0.701029	4.39443	-5.00329	1.5888e-06	1.01044e-05	4.44538
SERPINB7	1.02575	1.35349	4.99757	1.62955e-06	1.03292e-05	4.42098
UBE2B	-0.620352	3.4928	-4.99739	1.63082e-06	1.03324e-05	4.42023
VPS72	0.61377	3.36236	4.99667	1.63607e-06	1.03607e-05	4.41713
SHMT1	-0.633642	2.60533	-4.99522	1.64659e-06	1.04224e-05	4.41096
SCPEP1	-0.712837	4.33649	-4.99465	1.65078e-06	1.044e-05	4.4085
LAMB1	-0.612485	3.57581	-4.986	1.71518e-06	1.08259e-05	4.37164
CD86	0.715323	2.95167	4.98576	1.717e-06	1.08323e-05	4.37061
TCP11L2	-0.725564	3.06491	-4.98344	1.73471e-06	1.09389e-05	4.36073
ETNK2	0.6617	3.77689	4.98188	1.74665e-06	1.1009e-05	4.35412
BCL6B	-0.636245	3.42766	-4.97021	1.83909e-06	1.15428e-05	4.30444
CYB5D2	-0.59431	3.11723	-4.96908	1.84827e-06	1.15949e-05	4.29965
MYOM2	-0.880325	2.2739	-4.96811	1.85621e-06	1.16339e-05	4.29552
FBXO5	0.789199	1.70699	4.96713	1.86426e-06	1.16734e-05	4.29135
IL1R1	-0.58771	3.77804	-4.96334	1.89566e-06	1.18479e-05	4.27527
DENND1B	0.945725	2.7905	4.96309	1.89773e-06	1.18553e-05	4.27422
PTPN21	-0.771522	2.53831	-4.96127	1.91302e-06	1.19397e-05	4.26648
EVC2	-0.676695	2.40453	-4.95923	1.93036e-06	1.20311e-05	4.25779
SCN9A	-0.8668	1.40482	-4.95824	1.93874e-06	1.20721e-05	4.25362
KMO	0.969506	2.52673	4.95736	1.94628e-06	1.21078e-05	4.24989
FGF10	-1.17922	2.57955	-4.95539	1.96329e-06	1.22079e-05	4.2415
CD93	-1.3285	5.53552	-4.95404	1.97497e-06	1.22691e-05	4.23579
ARMC9	0.618734	2.49677	4.95269	1.98673e-06	1.23365e-05	4.23007
CEBPA	-0.740063	3.76712	-4.95126	1.99932e-06	1.23975e-05	4.22399
NXPH3	-0.863579	3.60975	-4.95111	2.00058e-06	1.23995e-05	4.22339
COL1A1	1.39201	6.15662	4.94887	2.02044e-06	1.25053e-05	4.21388
GMPPA	0.622294	3.28233	4.94776	2.03029e-06	1.25546e-05	4.20919
KRT8	0.668624	4.1411	4.94765	2.03131e-06	1.25552e-05	4.20871
EEF1A2	1.29477	2.01644	4.94488	2.05618e-06	1.2703e-05	4.19699
ANPEP	-0.914992	3.92873	-4.94296	2.07369e-06	1.27935e-05	4.18883
LRIG1	-0.693791	4.61451	-4.94208	2.0817e-06	1.28268e-05	4.18512
RASGRP1	0.89554	2.76497	4.94155	2.08659e-06	1.28435e-05	4.18285
VEGFB	-0.606755	3.88252	-4.94052	2.09606e-06	1.28959e-05	4.17849
C1QTNF3	0.724715	2.75746	4.93684	2.1302e-06	1.30819e-05	4.16294
SLC7A11	0.899748	2.0936	4.93627	2.13557e-06	1.31088e-05	4.16052
RALGPS2	0.679701	2.78982	4.93168	2.17901e-06	1.33694e-05	4.14113
RHOJ	-0.861633	3.35786	-4.92963	2.19872e-06	1.3478e-05	4.13246
LGALS12	-0.893002	3.10585	-4.92939	2.20106e-06	1.34861e-05	4.13144
BCHE	-1.16753	0.207663	-4.92876	2.20718e-06	1.35175e-05	4.12876
TNNT1	1.16908	1.59214	4.92803	2.21427e-06	1.35547e-05	4.12568
ABHD13	-0.616347	3.27291	-4.92702	2.22407e-06	1.36023e-05	4.12142
ORM1	1.03788	0.35795	4.92536	2.24037e-06	1.36895e-05	4.1144
PSMA4	0.74138	3.29553	4.91704	2.32357e-06	1.41591e-05	4.0793
PTK7	0.724	3.45928	4.91042	2.39197e-06	1.45429e-05	4.05137
SLC2A10	0.824418	3.73262	4.90436	2.45622e-06	1.48929e-05	4.02587
PTGFR	-1.15579	2.43549	-4.89701	2.53648e-06	1.53518e-05	3.99493
NEUROG2	-0.725903	2.17146	-4.89472	2.56197e-06	1.5499e-05	3.98531
LRRC3B	-0.60287	2.77239	-4.89095	2.6046e-06	1.57498e-05	3.96943
ENAH	0.759887	3.36306	4.89062	2.60834e-06	1.57653e-05	3.96805
CREB3L4	0.816686	4.1338	4.88878	2.62937e-06	1.58853e-05	3.96032
PLEKHB2	0.707184	2.7626	4.88659	2.65464e-06	1.60307e-05	3.95112
AADACL2	-0.627835	1.46378	-4.88549	2.66738e-06	1.60932e-05	3.94651
MX1	1.08035	4.35268	4.88195	2.70895e-06	1.63312e-05	3.93163
EIF4A2	-0.610312	4.24776	-4.88192	2.70927e-06	1.63312e-05	3.93152
BTNL9	-0.633412	3.04436	-4.87648	2.77432e-06	1.67083e-05	3.90869
PARK2	-0.67949	2.66789	-4.86698	2.89157e-06	1.73675e-05	3.86888
LAIR2	0.89479	1.71457	4.86587	2.90555e-06	1.74437e-05	3.86424
TSPAN13	0.891539	4.91262	4.86215	2.95297e-06	1.77205e-05	3.84867
CAPN5	-0.628201	2.95948	-4.86	2.98064e-06	1.78785e-05	3.8397
GLYATL1	1.15155	2.39086	4.85961	2.9858e-06	1.78934e-05	3.83804
TMEM106C	0.589714	3.33575	4.85011	3.1116e-06	1.85809e-05	3.79835
RAD54L	1.00074	2.03376	4.84699	3.15408e-06	1.88213e-05	3.78531
MRPL12	0.62617	2.94857	4.84681	3.15659e-06	1.88244e-05	3.78454
FOXP2	-0.750339	1.97703	-4.84521	3.17857e-06	1.89386e-05	3.77787
GPD1L	-0.705674	3.52979	-4.84427	3.19157e-06	1.89995e-05	3.77395
FCER1A	-1.53666	4.24377	-4.84426	3.19164e-06	1.89995e-05	3.77393
KDR	-1.1049	4.34355	-4.84113	3.23528e-06	1.92422e-05	3.76087
THY1	0.824417	3.91925	4.82877	3.41337e-06	2.02475e-05	3.70935
TRIM37	0.674497	2.16815	4.82163	3.52064e-06	2.08377e-05	3.67961
SUV39H1	0.655273	2.49594	4.8184	3.57007e-06	2.11209e-05	3.66621
HIST1H1B	1.01643	2.15678	4.80979	3.70541e-06	2.18445e-05	3.63044
TMEM130	-0.985256	3.31623	-4.80703	3.74995e-06	2.20779e-05	3.61896
UBD	1.11665	3.56686	4.80331	3.81068e-06	2.24059e-05	3.60352
HIST1H3J	0.702924	2.41395	4.80134	3.84319e-06	2.25872e-05	3.59536
ADCYAP1R1	-0.624644	2.48789	-4.79536	3.94361e-06	2.31368e-05	3.57057
PCDHB6	-0.988496	2.29072	-4.7952	3.94632e-06	2.31425e-05	3.56992
HBQ1	-0.857238	2.01049	-4.79243	3.99378e-06	2.33902e-05	3.55843
FOLR2	-0.782276	4.77808	-4.79093	4.01964e-06	2.3521e-05	3.55223
STOX1	-0.717002	2.23851	-4.78893	4.05447e-06	2.37042e-05	3.54394
MMP10	1.19475	2.11259	4.7886	4.06022e-06	2.37169e-05	3.54258
ADORA2A	0.638729	2.87929	4.7885	4.06197e-06	2.37169e-05	3.54216
PARD6G	-0.618307	3.07161	-4.78403	4.14088e-06	2.41671e-05	3.52368
TSHZ3	-0.724363	3.9423	-4.777	4.26809e-06	2.48807e-05	3.49461
PCDH17	0.726497	3.21869	4.77635	4.27992e-06	2.49027e-05	3.49195
OMD	-1.5617	4.82783	-4.77275	4.34678e-06	2.52532e-05	3.47706
ISG20	0.686928	3.54661	4.7727	4.3477e-06	2.52532e-05	3.47686
ATF3	-0.610949	3.33417	-4.76989	4.4005e-06	2.55488e-05	3.46526
ZFPM2	-1.04129	3.70794	-4.76732	4.44927e-06	2.58208e-05	3.45468
ACADL	-0.849031	2.18079	-4.76652	4.46467e-06	2.58989e-05	3.45136
SERPINH1	0.648481	4.05031	4.7628	4.53648e-06	2.627e-05	3.43603
GDPD1	0.628744	1.93078	4.7586	4.61906e-06	2.67021e-05	3.41871
AGTR1	-1.55312	4.13404	-4.75713	4.64824e-06	2.68592e-05	3.41266
EVI2A	0.738361	2.51202	4.75321	4.72708e-06	2.72794e-05	3.39651
TSPAN8	-1.53434	2.04328	-4.75079	4.77637e-06	2.7552e-05	3.38655
SOX10	-0.881444	3.15848	-4.7488	4.81714e-06	2.77633e-05	3.37839
PSPH	0.664699	2.23224	4.74803	4.83311e-06	2.78434e-05	3.37521
PER3	-0.954177	2.83264	-4.74697	4.85514e-06	2.79478e-05	3.37084
S100A12	-1.1572	2.00416	-4.74348	4.92813e-06	2.8342e-05	3.35652
FTO	-0.614373	4.14067	-4.74	5.00208e-06	2.8755e-05	3.34222
RSPO1	-0.954417	3.18751	-4.73714	5.06374e-06	2.9072e-05	3.33046
SERPINB5	-1.30801	2.98687	-4.73683	5.07051e-06	2.90885e-05	3.32917
CLEC14A	-1.21196	4.7756	-4.73519	5.10625e-06	2.92784e-05	3.32243
ST8SIA1	-0.63179	2.82682	-4.73397	5.13279e-06	2.94055e-05	3.31745
SCARA3	-0.599371	3.16763	-4.72999	5.22095e-06	2.98722e-05	3.3011
HIST1H2AL	1.02581	3.3594	4.72787	5.26844e-06	3.01116e-05	3.29241
FADS2	1.06436	3.49417	4.72572	5.317e-06	3.03699e-05	3.28361
ZNF681	0.685421	1.92763	4.72485	5.33684e-06	3.04702e-05	3.28003
RASL12	-0.750689	3.13957	-4.72309	5.37705e-06	3.06659e-05	3.27283
PTPN13	-0.712461	3.56354	-4.72291	5.38123e-06	3.06714e-05	3.27208
IMMP2L	-0.619628	2.47607	-4.72172	5.40854e-06	3.08009e-05	3.26722
LRRC45	0.605678	2.45471	4.71997	5.44908e-06	3.10186e-05	3.26005
GOT2	0.689889	2.70239	4.71774	5.50126e-06	3.12757e-05	3.25091
CCR7	0.713526	3.26114	4.70821	5.72924e-06	3.25029e-05	3.21194
LAYN	-0.664881	3.25916	-4.70777	5.74e-06	3.25411e-05	3.21014
FAM19A2	-0.732782	2.63039	-4.70328	5.85091e-06	3.3151e-05	3.19177
MB	0.604655	3.2142	4.70173	5.88959e-06	3.33561e-05	3.18545
RET	0.843079	3.00359	4.70065	5.91681e-06	3.34961e-05	3.18103
ZNF124	0.710274	2.47562	4.6971	6.00663e-06	3.39329e-05	3.16657
PODXL2	0.849704	2.66469	4.69329	6.10483e-06	3.44576e-05	3.15101
CD209	-0.671854	2.75743	-4.69325	6.10587e-06	3.44576e-05	3.15085
SAA4	-0.617571	2.59361	-4.69064	6.17388e-06	3.4819e-05	3.14022
IFNGR1	-0.585753	4.59596	-4.68887	6.2206e-06	3.50383e-05	3.13299
HACE1	-0.61508	3.03972	-4.68147	6.41904e-06	3.60802e-05	3.10287
FCGR2A	0.730767	4.94868	4.67841	6.50309e-06	3.65067e-05	3.09039
RNF213	0.627507	3.41359	4.67818	6.50927e-06	3.65261e-05	3.08948
CLDN4	0.925499	4.07767	4.67487	6.60146e-06	3.70124e-05	3.07599
MMP14	0.642721	3.55517	4.67458	6.60938e-06	3.70258e-05	3.07484
HEPACAM	-0.920746	2.34377	-4.67199	6.68248e-06	3.74197e-05	3.06429
TFAP2A	0.622484	4.08404	4.66883	6.77238e-06	3.79072e-05	3.05148
ZMYND10	0.671256	2.76297	4.66553	6.86782e-06	3.83773e-05	3.03805
LCN6	-0.817179	2.90092	-4.6648	6.88899e-06	3.84635e-05	3.0351
LSM14B	0.626326	2.32611	4.6627	6.95069e-06	3.87757e-05	3.02655
LRRC61	0.613039	2.73903	4.65738	7.10885e-06	3.95715e-05	3.00498
TAF2	0.588386	3.50551	4.6573	7.11106e-06	3.95715e-05	3.00468
C2	0.709819	3.22316	4.65544	7.16725e-06	3.98346e-05	2.99713
PMCH	0.759765	1.1284	4.65351	7.22611e-06	4.00952e-05	2.98929
LPXN	0.634585	3.20354	4.65062	7.31499e-06	4.05213e-05	2.97757
SLC22A15	0.875746	2.89247	4.64794	7.3982e-06	4.09483e-05	2.96673
FUT2	0.632628	2.82634	4.64748	7.41243e-06	4.09932e-05	2.96488
SERPING1	-0.748933	5.52892	-4.64702	7.42697e-06	4.10567e-05	2.96301
CEBPD	-0.699776	4.77099	-4.64312	7.55018e-06	4.17206e-05	2.94723
CGNL1	-0.76072	3.73184	-4.63778	7.72227e-06	4.26188e-05	2.92563
TMPRSS4	0.885812	2.10579	4.63692	7.75017e-06	4.27375e-05	2.92217
FBN2	0.93465	1.72942	4.63672	7.75681e-06	4.27566e-05	2.92135
BEX2	-0.704539	2.38844	-4.63635	7.76893e-06	4.27706e-05	2.91985
CELSR1	0.805615	3.88633	4.63164	7.92488e-06	4.35219e-05	2.90081
SLC4A4	-0.951404	1.99676	-4.63013	7.97543e-06	4.37816e-05	2.89471
SYT13	1.50268	3.2168	4.62967	7.99069e-06	4.38474e-05	2.89288
RAMP1	0.819428	3.72409	4.62896	8.01483e-06	4.39618e-05	2.88999
NTF3	-0.6998	2.29068	-4.62707	8.07885e-06	4.42948e-05	2.88236
HAVCR2	0.741464	3.86015	4.62586	8.12006e-06	4.45026e-05	2.87749
FBXO16	0.803331	2.50179	4.62367	8.19518e-06	4.48959e-05	2.86866
SLC4A8	1.10139	2.37317	4.62312	8.21433e-06	4.49824e-05	2.86642
RPS6	-0.765537	5.15259	-4.61544	8.48396e-06	4.63075e-05	2.83548
TSPAN1	0.841716	3.78491	4.61457	8.51486e-06	4.64384e-05	2.83199
DPP6	-0.682465	2.40678	-4.61217	8.60121e-06	4.68521e-05	2.82232
NDUFB9	0.717452	4.00072	4.60898	8.71717e-06	4.73874e-05	2.80949
CCR4	0.737448	1.9829	4.60731	8.77864e-06	4.76829e-05	2.80276
PDE9A	-0.59797	2.9758	-4.60638	8.81304e-06	4.78392e-05	2.79901
GCLC	-0.594063	3.15186	-4.60634	8.81456e-06	4.78392e-05	2.79885
NAV2	-0.724594	2.99379	-4.60519	8.85711e-06	4.80313e-05	2.79423
STAC2	-0.912583	3.27467	-4.5994	9.07484e-06	4.91523e-05	2.77097
AURKB	0.619442	2.76642	4.59624	9.196e-06	4.97684e-05	2.75826
C1R	-0.588581	5.03158	-4.59496	9.24545e-06	5.00157e-05	2.75313
PPM1J	0.73236	2.66746	4.5941	9.27863e-06	5.01547e-05	2.7497
FAM3B	-1.10078	2.91021	-4.59225	9.35113e-06	5.04752e-05	2.74224
ZNF483	-0.637279	2.14077	-4.5909	9.40414e-06	5.07104e-05	2.73683
MMP12	1.50795	2.71789	4.5887	9.49107e-06	5.11586e-05	2.72801
PHLDA1	-0.710704	2.43768	-4.58167	9.77427e-06	5.26005e-05	2.69985
SACS	-0.77064	1.88282	-4.58122	9.79295e-06	5.26587e-05	2.69802
IL11	0.660227	2.20274	4.58075	9.81216e-06	5.27409e-05	2.69615
KLF8	-0.868081	4.06788	-4.5798	9.85122e-06	5.2866e-05	2.69234
MUC15	-1.46877	3.3706	-4.57823	9.91621e-06	5.31934e-05	2.68605
CABYR	0.70221	2.973	4.57648	9.98873e-06	5.3561e-05	2.67907
CDH12	-0.779106	1.50862	-4.57166	1.01919e-05	5.4585e-05	2.65979
ATP11B	-0.629116	3.17556	-4.57099	1.02208e-05	5.46957e-05	2.65708
ELF3	0.697239	3.04479	4.56966	1.02776e-05	5.49782e-05	2.65177
MLXIPL	-0.900776	2.70059	-4.56889	1.03108e-05	5.51117e-05	2.64868
MFAP5	-1.08336	5.86181	-4.55901	1.07445e-05	5.73383e-05	2.60923
GBP1	0.807162	4.60454	4.5577	1.08032e-05	5.75371e-05	2.60402
HPN	0.607777	3.06145	4.55385	1.0978e-05	5.83749e-05	2.58866
IL20	1.32205	2.68137	4.54989	1.11606e-05	5.92284e-05	2.57287
KIF24	0.688311	1.68212	4.54895	1.12041e-05	5.94361e-05	2.56914
SPINT2	1.04128	4.37287	4.5482	1.12392e-05	5.95984e-05	2.56615
ABCB5	-0.649858	1.6627	-4.54667	1.13111e-05	5.99088e-05	2.56004
ZNF233	0.844082	1.67666	4.54414	1.1431e-05	6.05196e-05	2.54995
PTGDS	-0.736485	3.79888	-4.54374	1.14499e-05	6.05958e-05	2.54837
CXCR3	0.786636	3.35097	4.54225	1.15211e-05	6.09246e-05	2.54244
DEGS2	0.801919	3.93893	4.5397	1.16438e-05	6.15493e-05	2.53229
SCN11A	-0.715212	2.05717	-4.53232	1.20066e-05	6.32422e-05	2.50294
SERPINF1	-0.799378	4.09266	-4.52458	1.23986e-05	6.51535e-05	2.4722
KCNJ2	-0.930601	3.9333	-4.52058	1.26055e-05	6.6137e-05	2.45636
CAPG	0.705982	4.33689	4.51975	1.26493e-05	6.62975e-05	2.45304
EMILIN2	-0.793775	4.37494	-4.51567	1.28649e-05	6.7287e-05	2.43688
C3orf18	-0.594052	3.08867	-4.51508	1.28961e-05	6.74241e-05	2.43456
ZNF678	0.736281	2.21964	4.51469	1.29171e-05	6.75075e-05	2.433
CYP4V2	-0.591749	3.9857	-4.51406	1.29506e-05	6.76562e-05	2.43052
CNKSR2	-0.613106	1.86121	-4.51271	1.30234e-05	6.80097e-05	2.42517
PDE11A	-0.592327	2.09544	-4.51254	1.30327e-05	6.80322e-05	2.42448
CLDN3	0.892672	4.84764	4.50485	1.34541e-05	7.00953e-05	2.39404
ADAMTSL3	-1.11292	3.80259	-4.50177	1.36267e-05	7.09117e-05	2.38185
GNB2L1	-0.755308	5.05151	-4.50107	1.36658e-05	7.10877e-05	2.37911
ITGB1BP2	0.648573	1.59116	4.50043	1.3702e-05	7.12204e-05	2.37658
P4HA1	0.608957	2.56151	4.4994	1.37606e-05	7.14974e-05	2.3725
PPP1R16B	-0.614164	3.11037	-4.49845	1.38149e-05	7.17242e-05	2.36873
RND1	0.858474	2.94092	4.49564	1.39758e-05	7.25033e-05	2.35766
RXRG	-0.654513	2.31242	-4.48622	1.45299e-05	7.50293e-05	2.32048
SULF2	0.616142	4.00207	4.48558	1.45686e-05	7.51999e-05	2.31794
PAX9	0.794223	2.79603	4.48486	1.46118e-05	7.53696e-05	2.31511
HMOX1	0.597603	3.23467	4.48484	1.46127e-05	7.53696e-05	2.31505
LPPR4	-0.663703	3.54595	-4.48385	1.46728e-05	7.56505e-05	2.31112
ZNF175	-0.606415	2.69944	-4.48262	1.47471e-05	7.59753e-05	2.30629
KRT18	0.720108	3.14234	4.48183	1.47952e-05	7.61926e-05	2.30318
ANXA9	1.18117	3.25398	4.47993	1.49117e-05	7.67053e-05	2.29568
CELSR3	0.868968	1.81617	4.47969	1.49263e-05	7.67211e-05	2.29475
DIS3	-0.627133	2.6012	-4.47928	1.49515e-05	7.68212e-05	2.29314
COL14A1	-0.894015	2.97372	-4.47898	1.497e-05	7.68577e-05	2.29195
MPL	-0.699432	2.4005	-4.4772	1.50802e-05	7.73935e-05	2.28494
LSM10	0.602066	2.80097	4.47555	1.51827e-05	7.789e-05	2.27846
RYR1	-0.649506	2.81894	-4.47041	1.55078e-05	7.94664e-05	2.25821
CPEB1	-0.652777	1.65103	-4.46727	1.57092e-05	8.02837e-05	2.24588
CALB2	-0.650617	3.15159	-4.46554	1.58215e-05	8.07831e-05	2.23907
EPSTI1	0.646375	2.94058	4.4641	1.59151e-05	8.115e-05	2.23343
TMTC3	0.636894	3.12692	4.45925	1.62352e-05	8.27193e-05	2.2144
HPSE	0.70107	2.81119	4.45618	1.64417e-05	8.37079e-05	2.20232
S100A16	0.729549	4.39847	4.45489	1.65289e-05	8.40559e-05	2.19727
CLTC	0.595692	3.65504	4.45475	1.65381e-05	8.40705e-05	2.19674
LMAN1	0.650274	3.09992	4.45461	1.65477e-05	8.40877e-05	2.19618
SEMA7A	0.651536	2.39071	4.45195	1.67292e-05	8.49135e-05	2.18576
SERPINE1	0.926626	2.00785	4.45159	1.67542e-05	8.50083e-05	2.18433
SAMD9	0.664069	3.44712	4.44965	1.68876e-05	8.55396e-05	2.17675
KIAA1324L	-0.724096	3.15811	-4.44761	1.70301e-05	8.61793e-05	2.16873
C3	-0.592094	4.55121	-4.44674	1.70904e-05	8.64521e-05	2.16535
EMR1	0.638856	1.19628	4.44384	1.7295e-05	8.7355e-05	2.15398
FRMD4A	-0.633422	3.5903	-4.4437	1.73046e-05	8.73708e-05	2.15345
CD1C	-0.696911	2.87801	-4.44304	1.7352e-05	8.74912e-05	2.15083
MYC	-0.751393	3.272	-4.44022	1.75536e-05	8.84279e-05	2.1398
TNS4	-0.680585	3.45789	-4.43606	1.7855e-05	8.98787e-05	2.12353
CXCL1	-0.90028	2.87287	-4.43253	1.81145e-05	9.10482e-05	2.10975
BCAS1	0.840083	2.74031	4.42787	1.84629e-05	9.27297e-05	2.09155
KLK5	-0.973788	2.81885	-4.42763	1.84813e-05	9.27873e-05	2.0906
GABRE	-0.70624	3.17375	-4.42687	1.85382e-05	9.30383e-05	2.08767
NAP1L3	-0.657441	2.0448	-4.42629	1.85825e-05	9.32258e-05	2.08538
GRIA4	-0.872189	1.4973	-4.42607	1.8599e-05	9.32736e-05	2.08454
BIK	0.681151	3.30882	4.42495	1.86849e-05	9.36339e-05	2.08014
ITGA4	0.752526	1.85551	4.42474	1.87005e-05	9.36772e-05	2.07934
TNFRSF21	-0.666356	3.57049	-4.41901	1.91437e-05	9.57541e-05	2.05697
EP400NL	0.601603	1.97993	4.41332	1.95927e-05	9.78541e-05	2.03483
DCX	-0.734024	2.32478	-4.41291	1.96253e-05	9.79804e-05	2.03324
EEF2	-0.621405	4.24152	-4.41018	1.98455e-05	9.89322e-05	2.02259
HMGB2	0.652085	2.54659	4.40653	2.01428e-05	0.000100261	2.00839
TMPRSS2	-0.79928	3.47524	-4.40651	2.01447e-05	0.000100261	2.0083
TSPAN12	-1.00543	3.35469	-4.40645	2.01495e-05	0.000100261	2.00807
IRX4	-0.743736	3.12685	-4.40628	2.01633e-05	0.000100293	2.00742
PLAU	0.644658	3.16369	4.39739	2.09062e-05	0.000103642	1.97288
HIST1H2BE	0.659578	0.986878	4.39641	2.09895e-05	0.000104016	1.96909
TAGLN	-0.762131	5.02455	-4.3932	2.12653e-05	0.000105305	1.95662
REM2	0.787346	2.21888	4.39088	2.14669e-05	0.000106147	1.94762
PROL1	-0.815198	3.10636	-4.39062	2.14894e-05	0.000106179	1.94662
UBFD1	0.669118	2.54662	4.38837	2.16875e-05	0.00010704	1.93786
RGS1	1.03994	4.86486	4.388	2.17201e-05	0.000107161	1.93642
LRRTM2	-0.606523	2.48591	-4.38133	2.23162e-05	0.000109981	1.91059
LEF1	0.616719	3.09109	4.37979	2.24558e-05	0.000110628	1.90464
SOX11	0.73645	2.88765	4.37537	2.28616e-05	0.00011242	1.88754
[truncated: 434 more rows]
