# Supplementary material for: Exploring Novel Therapeutic Targets in Breast Cancer via Comprehensive Omics Profiling and Experimental Verification
Source: Biology (Basel). 2025 Apr 11;14(4):405. doi: 10.3390/biology14040405 (PMC12025194; doi:10.3390/biology14040405)
Supplement: Supplementary file 1 [file biology-14-00405-s001.zip › Supplementary Table S3.xlsx]

## Sheet: Sheet1
Supplementary Table 3 Results of Mendelian randomization of eQTL and breast cancer
id.exposure	id.outcome	outcome	exposure	method	nsnp	b	se	pval	lo_ci	up_ci	or	or_lci95	or_uci95
eqtl-a-ENSG00000000938	ebi-a-GCST90018799	breast cancer	FGR	MR Egger	9	-0.0630077	0.0948567	0.527802	-0.248927	0.122911	0.938936	0.779637	1.13078
eqtl-a-ENSG00000000938	ebi-a-GCST90018799	breast cancer	FGR	Weighted median	9	0.00261112	0.0488514	0.957373	-0.0931376	0.0983598	1.00261	0.911068	1.10336
eqtl-a-ENSG00000000938	ebi-a-GCST90018799	breast cancer	FGR	Inverse variance weighted	9	0.00212747	0.0369648	0.954104	-0.0703236	0.0745786	1.00213	0.932092	1.07743
eqtl-a-ENSG00000000938	ebi-a-GCST90018799	breast cancer	FGR	Simple mode	9	-0.036083	0.0712508	0.626219	-0.175735	0.103569	0.96456	0.838841	1.10912
eqtl-a-ENSG00000000938	ebi-a-GCST90018799	breast cancer	FGR	Weighted mode	9	0.00346484	0.0604619	0.955707	-0.115041	0.12197	1.00347	0.89133	1.12972
eqtl-a-ENSG00000000971	ebi-a-GCST90018799	breast cancer	CFH	MR Egger	4	0.110218	0.32584	0.767378	-0.528429	0.748864	1.11652	0.58953	2.1146
eqtl-a-ENSG00000000971	ebi-a-GCST90018799	breast cancer	CFH	Weighted median	4	0.0724959	0.0659206	0.271443	-0.0567085	0.2017	1.07519	0.944869	1.22348
eqtl-a-ENSG00000000971	ebi-a-GCST90018799	breast cancer	CFH	Inverse variance weighted	4	0.118355	0.072397	0.10209	-0.023543	0.260253	1.12564	0.976732	1.29726
eqtl-a-ENSG00000000971	ebi-a-GCST90018799	breast cancer	CFH	Simple mode	4	0.00525026	0.0979938	0.96064	-0.186818	0.197318	1.00526	0.829595	1.21813
eqtl-a-ENSG00000000971	ebi-a-GCST90018799	breast cancer	CFH	Weighted mode	4	0.0528531	0.0781247	0.547199	-0.100271	0.205978	1.05427	0.904592	1.22873
eqtl-a-ENSG00000001084	ebi-a-GCST90018799	breast cancer	GCLC	MR Egger	3	-0.0914383	0.108211	0.553358	-0.303532	0.120656	0.912618	0.738206	1.12824
eqtl-a-ENSG00000001084	ebi-a-GCST90018799	breast cancer	GCLC	Weighted median	3	0.0131777	0.0367215	0.719703	-0.0587963	0.0851517	1.01326	0.942899	1.08888
eqtl-a-ENSG00000001084	ebi-a-GCST90018799	breast cancer	GCLC	Inverse variance weighted	3	0.0201501	0.0355106	0.570415	-0.0494506	0.0897509	1.02035	0.951752	1.0939
eqtl-a-ENSG00000001084	ebi-a-GCST90018799	breast cancer	GCLC	Simple mode	3	0.0150038	0.0468108	0.778964	-0.0767455	0.106753	1.01512	0.926126	1.11266
eqtl-a-ENSG00000001084	ebi-a-GCST90018799	breast cancer	GCLC	Weighted mode	3	0.00953469	0.0395233	0.831845	-0.067931	0.0870004	1.00958	0.934325	1.0909
eqtl-a-ENSG00000001561	ebi-a-GCST90018799	breast cancer	ENPP4	MR Egger	4	-0.0376781	0.0285603	0.317871	-0.0936562	0.0183	0.963023	0.910596	1.01847
eqtl-a-ENSG00000001561	ebi-a-GCST90018799	breast cancer	ENPP4	Weighted median	4	-0.0265956	0.0150626	0.0774522	-0.0561184	0.00292721	0.973755	0.945427	1.00293
eqtl-a-ENSG00000001561	ebi-a-GCST90018799	breast cancer	ENPP4	Inverse variance weighted	4	-0.0254849	0.0157496	0.105633	-0.0563541	0.0053842	0.974837	0.945204	1.0054
eqtl-a-ENSG00000001561	ebi-a-GCST90018799	breast cancer	ENPP4	Simple mode	4	-0.0477269	0.0281518	0.188582	-0.102904	0.00745063	0.953394	0.902213	1.00748
eqtl-a-ENSG00000001561	ebi-a-GCST90018799	breast cancer	ENPP4	Weighted mode	4	-0.0263476	0.0162469	0.203318	-0.0581915	0.00549634	0.973996	0.943469	1.00551
eqtl-a-ENSG00000002549	ebi-a-GCST90018799	breast cancer	LAP3	MR Egger	8	0.00283944	0.0519208	0.958163	-0.0989253	0.104604	1.00284	0.90581	1.11027
eqtl-a-ENSG00000002549	ebi-a-GCST90018799	breast cancer	LAP3	Weighted median	8	0.0489325	0.0278358	0.0787644	-0.00562559	0.103491	1.05015	0.99439	1.10904
eqtl-a-ENSG00000002549	ebi-a-GCST90018799	breast cancer	LAP3	Inverse variance weighted	8	0.0488477	0.0346879	0.15907	-0.0191406	0.116836	1.05006	0.981041	1.12394
eqtl-a-ENSG00000002549	ebi-a-GCST90018799	breast cancer	LAP3	Simple mode	8	0.109613	0.0490327	0.060478	0.0135085	0.205717	1.11585	1.0136	1.22841
eqtl-a-ENSG00000002549	ebi-a-GCST90018799	breast cancer	LAP3	Weighted mode	8	0.0343412	0.0293519	0.280296	-0.0231885	0.0918708	1.03494	0.977078	1.09622
eqtl-a-ENSG00000002726	ebi-a-GCST90018799	breast cancer	AOC1	MR Egger	5	0.0701276	0.199368	0.748283	-0.320634	0.460889	1.07265	0.725689	1.58548
eqtl-a-ENSG00000002726	ebi-a-GCST90018799	breast cancer	AOC1	Weighted median	5	0.00202954	0.024632	0.934333	-0.0462491	0.0503082	1.00203	0.954804	1.0516
eqtl-a-ENSG00000002726	ebi-a-GCST90018799	breast cancer	AOC1	Inverse variance weighted	5	-0.00596319	0.0284639	0.834058	-0.0617524	0.049826	0.994055	0.940116	1.05109
eqtl-a-ENSG00000002726	ebi-a-GCST90018799	breast cancer	AOC1	Simple mode	5	0.00872616	0.0447005	0.85474	-0.0788868	0.0963391	1.00876	0.924145	1.10113
eqtl-a-ENSG00000002726	ebi-a-GCST90018799	breast cancer	AOC1	Weighted mode	5	0.00474342	0.0266532	0.867397	-0.0474968	0.0569837	1.00475	0.953613	1.05864
eqtl-a-ENSG00000002822	ebi-a-GCST90018799	breast cancer	MAD1L1	MR Egger	6	-0.226826	0.18013	0.276418	-0.579881	0.126229	0.79706	0.559965	1.13454
eqtl-a-ENSG00000002822	ebi-a-GCST90018799	breast cancer	MAD1L1	Weighted median	6	-0.00183696	0.026863	0.945481	-0.0544884	0.0508145	0.998165	0.946969	1.05213
eqtl-a-ENSG00000002822	ebi-a-GCST90018799	breast cancer	MAD1L1	Inverse variance weighted	6	0.0200136	0.022222	0.367791	-0.0235416	0.0635687	1.02022	0.976733	1.06563
eqtl-a-ENSG00000002822	ebi-a-GCST90018799	breast cancer	MAD1L1	Simple mode	6	0.0676237	0.0524822	0.253968	-0.0352415	0.170489	1.06996	0.965372	1.18588
eqtl-a-ENSG00000002822	ebi-a-GCST90018799	breast cancer	MAD1L1	Weighted mode	6	-0.0189889	0.0275588	0.521467	-0.0730042	0.0350264	0.98119	0.929597	1.03565
eqtl-a-ENSG00000002919	ebi-a-GCST90018799	breast cancer	SNX11	MR Egger	5	0.0276835	0.0462745	0.59183	-0.0630145	0.118382	1.02807	0.93893	1.12567
eqtl-a-ENSG00000002919	ebi-a-GCST90018799	breast cancer	SNX11	Weighted median	5	0.0107218	0.0215587	0.618955	-0.0315333	0.0529769	1.01078	0.968959	1.05441
eqtl-a-ENSG00000002919	ebi-a-GCST90018799	breast cancer	SNX11	Inverse variance weighted	5	0.00292015	0.0281746	0.917451	-0.052302	0.0581423	1.00292	0.949042	1.05987
eqtl-a-ENSG00000002919	ebi-a-GCST90018799	breast cancer	SNX11	Simple mode	5	0.00594882	0.0244662	0.819853	-0.0420049	0.0539026	1.00597	0.958865	1.05538
eqtl-a-ENSG00000002919	ebi-a-GCST90018799	breast cancer	SNX11	Weighted mode	5	0.01171	0.0202453	0.593994	-0.0279708	0.0513908	1.01178	0.972417	1.05273
eqtl-a-ENSG00000002933	ebi-a-GCST90018799	breast cancer	TMEM176A	MR Egger	10	-0.0559757	0.031072	0.109304	-0.116877	0.00492535	0.945562	0.889695	1.00494
eqtl-a-ENSG00000002933	ebi-a-GCST90018799	breast cancer	TMEM176A	Weighted median	10	-0.0372783	0.01989	0.0609002	-0.0762627	0.00170618	0.963408	0.926573	1.00171
eqtl-a-ENSG00000002933	ebi-a-GCST90018799	breast cancer	TMEM176A	Inverse variance weighted	10	-0.0382377	0.016732	0.0222946	-0.0710323	-0.00544309	0.962484	0.931432	0.994572
eqtl-a-ENSG00000002933	ebi-a-GCST90018799	breast cancer	TMEM176A	Simple mode	10	-0.0589365	0.0283327	0.0672477	-0.114469	-0.00340446	0.942767	0.89184	0.996601
eqtl-a-ENSG00000002933	ebi-a-GCST90018799	breast cancer	TMEM176A	Weighted mode	10	-0.0421486	0.0187469	0.0511456	-0.0788926	-0.00540463	0.958727	0.924139	0.99461
eqtl-a-ENSG00000003056	ebi-a-GCST90018799	breast cancer	M6PR	MR Egger	5	-0.0117352	0.0453302	0.812472	-0.100582	0.077112	0.988333	0.904311	1.08016
eqtl-a-ENSG00000003056	ebi-a-GCST90018799	breast cancer	M6PR	Weighted median	5	0.00823338	0.0254418	0.746228	-0.0416325	0.0580993	1.00827	0.959222	1.05982
eqtl-a-ENSG00000003056	ebi-a-GCST90018799	breast cancer	M6PR	Inverse variance weighted	5	0.00140885	0.025103	0.955244	-0.0477931	0.0506108	1.00141	0.953331	1.05191
eqtl-a-ENSG00000003056	ebi-a-GCST90018799	breast cancer	M6PR	Simple mode	5	0.0211162	0.0588099	0.737702	-0.0941513	0.136384	1.02134	0.910145	1.14612
eqtl-a-ENSG00000003056	ebi-a-GCST90018799	breast cancer	M6PR	Weighted mode	5	0.00917171	0.0263996	0.745787	-0.0425715	0.0609149	1.00921	0.958322	1.06281
eqtl-a-ENSG00000003137	ebi-a-GCST90018799	breast cancer	CYP26B1	MR Egger	4	-0.0253013	0.024822	0.415289	-0.0739524	0.0233498	0.975016	0.928716	1.02362
eqtl-a-ENSG00000003137	ebi-a-GCST90018799	breast cancer	CYP26B1	Weighted median	4	-0.00315726	0.0133478	0.813015	-0.0293189	0.0230044	0.996848	0.971107	1.02327
eqtl-a-ENSG00000003137	ebi-a-GCST90018799	breast cancer	CYP26B1	Inverse variance weighted	4	-0.000632597	0.0132803	0.962008	-0.026662	0.0253968	0.999368	0.97369	1.02572
eqtl-a-ENSG00000003137	ebi-a-GCST90018799	breast cancer	CYP26B1	Simple mode	4	0.00507657	0.0225347	0.836237	-0.0390915	0.0492447	1.00509	0.961663	1.05048
eqtl-a-ENSG00000003137	ebi-a-GCST90018799	breast cancer	CYP26B1	Weighted mode	4	-0.00255461	0.0132664	0.8596	-0.0285568	0.0234476	0.997449	0.971847	1.02372
eqtl-a-ENSG00000003249	ebi-a-GCST90018799	breast cancer	DBNDD1	MR Egger	4	0.00671609	0.0555228	0.914779	-0.102109	0.115541	1.00674	0.902931	1.12248
eqtl-a-ENSG00000003249	ebi-a-GCST90018799	breast cancer	DBNDD1	Weighted median	4	0.0204168	0.0243347	0.40147	-0.0272792	0.0681127	1.02063	0.973089	1.07049
eqtl-a-ENSG00000003249	ebi-a-GCST90018799	breast cancer	DBNDD1	Inverse variance weighted	4	0.0241747	0.0267159	0.36553	-0.0281886	0.0765379	1.02447	0.972205	1.07954
eqtl-a-ENSG00000003249	ebi-a-GCST90018799	breast cancer	DBNDD1	Simple mode	4	0.00455524	0.0357054	0.906554	-0.0654273	0.0745378	1.00457	0.936667	1.07739
eqtl-a-ENSG00000003249	ebi-a-GCST90018799	breast cancer	DBNDD1	Weighted mode	4	0.0209616	0.0250877	0.464734	-0.0282103	0.0701334	1.02118	0.972184	1.07265
eqtl-a-ENSG00000003393	ebi-a-GCST90018799	breast cancer	ALS2	MR Egger	6	-0.0106873	0.0468502	0.830743	-0.102514	0.0811391	0.98937	0.902566	1.08452
eqtl-a-ENSG00000003393	ebi-a-GCST90018799	breast cancer	ALS2	Weighted median	6	-0.0207198	0.0186832	0.267428	-0.0573389	0.0158993	0.979493	0.944274	1.01603
eqtl-a-ENSG00000003393	ebi-a-GCST90018799	breast cancer	ALS2	Inverse variance weighted	6	0.00168986	0.0286026	0.952888	-0.0543713	0.057751	1.00169	0.94708	1.05945
eqtl-a-ENSG00000003393	ebi-a-GCST90018799	breast cancer	ALS2	Simple mode	6	-0.0228906	0.0405481	0.596778	-0.102365	0.0565836	0.977369	0.9027	1.05822
eqtl-a-ENSG00000003393	ebi-a-GCST90018799	breast cancer	ALS2	Weighted mode	6	-0.0153419	0.019449	0.465951	-0.0534619	0.0227781	0.984775	0.947942	1.02304
eqtl-a-ENSG00000003402	ebi-a-GCST90018799	breast cancer	CFLAR	MR Egger	3	-0.164597	0.864704	0.880252	-1.85942	1.53022	0.848235	0.155763	4.61921
eqtl-a-ENSG00000003402	ebi-a-GCST90018799	breast cancer	CFLAR	Weighted median	3	0.0080965	0.114409	0.943582	-0.216146	0.232339	1.00813	0.805618	1.26155
eqtl-a-ENSG00000003402	ebi-a-GCST90018799	breast cancer	CFLAR	Inverse variance weighted	3	0.08443	0.118856	0.477485	-0.148528	0.317388	1.0881	0.861976	1.37354
eqtl-a-ENSG00000003402	ebi-a-GCST90018799	breast cancer	CFLAR	Simple mode	3	-0.0529235	0.155922	0.76662	-0.358531	0.252684	0.948453	0.698702	1.28748
eqtl-a-ENSG00000003402	ebi-a-GCST90018799	breast cancer	CFLAR	Weighted mode	3	-0.0559821	0.167851	0.770461	-0.38497	0.273006	0.945556	0.680471	1.31391
eqtl-a-ENSG00000003436	ebi-a-GCST90018799	breast cancer	TFPI	MR Egger	3	0.269484	0.251023	0.47743	-0.22252	0.761489	1.30929	0.800499	2.14146
eqtl-a-ENSG00000003436	ebi-a-GCST90018799	breast cancer	TFPI	Weighted median	3	0.107803	0.082476	0.191184	-0.0538498	0.269456	1.11383	0.947574	1.30925
eqtl-a-ENSG00000003436	ebi-a-GCST90018799	breast cancer	TFPI	Inverse variance weighted	3	0.0884074	0.0699945	0.206567	-0.0487819	0.225597	1.09243	0.952389	1.25307
eqtl-a-ENSG00000003436	ebi-a-GCST90018799	breast cancer	TFPI	Simple mode	3	0.136205	0.100989	0.309849	-0.0617326	0.334142	1.14592	0.940134	1.39674
eqtl-a-ENSG00000003436	ebi-a-GCST90018799	breast cancer	TFPI	Weighted mode	3	0.131434	0.104084	0.33396	-0.0725699	0.335437	1.14046	0.930001	1.39855
eqtl-a-ENSG00000004059	ebi-a-GCST90018799	breast cancer	ARF5	MR Egger	3	-0.368778	0.429226	0.548131	-1.21006	0.472505	0.691579	0.29818	1.60401
eqtl-a-ENSG00000004059	ebi-a-GCST90018799	breast cancer	ARF5	Weighted median	3	0.00128669	0.0855047	0.987994	-0.166303	0.168876	1.00129	0.84679	1.18397
eqtl-a-ENSG00000004059	ebi-a-GCST90018799	breast cancer	ARF5	Inverse variance weighted	3	-0.00381777	0.0737333	0.958705	-0.148335	0.140699	0.99619	0.862142	1.15108
eqtl-a-ENSG00000004059	ebi-a-GCST90018799	breast cancer	ARF5	Simple mode	3	0.00308598	0.121273	0.98201	-0.234609	0.240781	1.00309	0.79088	1.27224
eqtl-a-ENSG00000004059	ebi-a-GCST90018799	breast cancer	ARF5	Weighted mode	3	0.0761318	0.124812	0.603952	-0.168499	0.320763	1.0791	0.844932	1.37818
eqtl-a-ENSG00000004468	ebi-a-GCST90018799	breast cancer	CD38	MR Egger	4	-0.00786147	0.195355	0.971556	-0.390757	0.375034	0.992169	0.676544	1.45504
eqtl-a-ENSG00000004468	ebi-a-GCST90018799	breast cancer	CD38	Weighted median	4	-0.108453	0.0754307	0.150496	-0.256297	0.0393912	0.897221	0.773912	1.04018
eqtl-a-ENSG00000004468	ebi-a-GCST90018799	breast cancer	CD38	Inverse variance weighted	4	-0.105572	0.0597864	0.0774275	-0.222753	0.0116098	0.89981	0.800313	1.01168
eqtl-a-ENSG00000004468	ebi-a-GCST90018799	breast cancer	CD38	Simple mode	4	-0.182124	0.103956	0.178078	-0.385878	0.0216302	0.833498	0.679853	1.02187
eqtl-a-ENSG00000004468	ebi-a-GCST90018799	breast cancer	CD38	Weighted mode	4	-0.112295	0.0887411	0.295069	-0.286228	0.0616375	0.893781	0.751092	1.06358
eqtl-a-ENSG00000004534	ebi-a-GCST90018799	breast cancer	RBM6	MR Egger	5	-0.0230214	0.0344032	0.551283	-0.0904517	0.0444089	0.977242	0.913518	1.04541
eqtl-a-ENSG00000004534	ebi-a-GCST90018799	breast cancer	RBM6	Weighted median	5	-0.00980681	0.0236574	0.678483	-0.0561754	0.0365617	0.990241	0.945373	1.03724
eqtl-a-ENSG00000004534	ebi-a-GCST90018799	breast cancer	RBM6	Inverse variance weighted	5	-0.0104076	0.0206075	0.61353	-0.0507984	0.0299831	0.989646	0.95047	1.03044
eqtl-a-ENSG00000004534	ebi-a-GCST90018799	breast cancer	RBM6	Simple mode	5	0.0340085	0.0320701	0.348728	-0.0288488	0.0968658	1.03459	0.971563	1.10171
eqtl-a-ENSG00000004534	ebi-a-GCST90018799	breast cancer	RBM6	Weighted mode	5	-0.00573201	0.0272321	0.843575	-0.0591069	0.0476429	0.994284	0.942606	1.0488
eqtl-a-ENSG00000004777	ebi-a-GCST90018799	breast cancer	ARHGAP33	MR Egger	3	0.0170621	0.0363919	0.720897	-0.054266	0.0883903	1.01721	0.94718	1.09241
eqtl-a-ENSG00000004777	ebi-a-GCST90018799	breast cancer	ARHGAP33	Weighted median	3	0.0014042	0.0187995	0.940459	-0.0354428	0.0382512	1.00141	0.965178	1.03899
eqtl-a-ENSG00000004777	ebi-a-GCST90018799	breast cancer	ARHGAP33	Inverse variance weighted	3	0.000766312	0.0183261	0.966646	-0.0351529	0.0366855	1.00077	0.965458	1.03737
eqtl-a-ENSG00000004777	ebi-a-GCST90018799	breast cancer	ARHGAP33	Simple mode	3	0.00133486	0.0210946	0.955299	-0.0400106	0.0426804	1.00134	0.960779	1.0436
eqtl-a-ENSG00000004777	ebi-a-GCST90018799	breast cancer	ARHGAP33	Weighted mode	3	0.00167717	0.0194543	0.939153	-0.0364532	0.0398075	1.00168	0.964203	1.04061
eqtl-a-ENSG00000004799	ebi-a-GCST90018799	breast cancer	PDK4	MR Egger	4	-0.0979961	0.221561	0.701505	-0.532255	0.336263	0.906652	0.587279	1.39971
eqtl-a-ENSG00000004799	ebi-a-GCST90018799	breast cancer	PDK4	Weighted median	4	-0.0371767	0.038457	0.33369	-0.112553	0.0381991	0.963506	0.89355	1.03894
eqtl-a-ENSG00000004799	ebi-a-GCST90018799	breast cancer	PDK4	Inverse variance weighted	4	-0.0437235	0.0354532	0.217473	-0.113212	0.0257647	0.957219	0.892962	1.0261
eqtl-a-ENSG00000004799	ebi-a-GCST90018799	breast cancer	PDK4	Simple mode	4	-0.0358068	0.064717	0.618631	-0.162652	0.0910386	0.964827	0.849887	1.09531
eqtl-a-ENSG00000004799	ebi-a-GCST90018799	breast cancer	PDK4	Weighted mode	4	-0.0297297	0.0400431	0.511666	-0.108214	0.0487547	0.970708	0.897435	1.04996
eqtl-a-ENSG00000004809	ebi-a-GCST90018799	breast cancer	SLC22A16	MR Egger	4	0.00716255	0.0365632	0.862791	-0.0645013	0.0788264	1.00719	0.937535	1.08202
eqtl-a-ENSG00000004809	ebi-a-GCST90018799	breast cancer	SLC22A16	Weighted median	4	0.0129281	0.017348	0.456139	-0.021074	0.0469301	1.01301	0.979147	1.04805
eqtl-a-ENSG00000004809	ebi-a-GCST90018799	breast cancer	SLC22A16	Inverse variance weighted	4	0.0212218	0.0160549	0.186225	-0.0102458	0.0526894	1.02145	0.989807	1.0541
eqtl-a-ENSG00000004809	ebi-a-GCST90018799	breast cancer	SLC22A16	Simple mode	4	0.00934956	0.0254371	0.737604	-0.0405072	0.0592063	1.00939	0.960302	1.06099
eqtl-a-ENSG00000004809	ebi-a-GCST90018799	breast cancer	SLC22A16	Weighted mode	4	0.0121435	0.0172685	0.532582	-0.0217027	0.0459896	1.01222	0.978531	1.04706
eqtl-a-ENSG00000004864	ebi-a-GCST90018799	breast cancer	SLC25A13	MR Egger	3	-0.0378419	0.0573998	0.628937	-0.150346	0.0746616	0.962865	0.860411	1.07752
eqtl-a-ENSG00000004864	ebi-a-GCST90018799	breast cancer	SLC25A13	Weighted median	3	0.00840603	0.0250574	0.73727	-0.0407065	0.0575186	1.00844	0.960111	1.0592
eqtl-a-ENSG00000004864	ebi-a-GCST90018799	breast cancer	SLC25A13	Inverse variance weighted	3	0.00985418	0.0248992	0.69228	-0.0389482	0.0586566	1.0099	0.9618	1.06041
eqtl-a-ENSG00000004864	ebi-a-GCST90018799	breast cancer	SLC25A13	Simple mode	3	0.139808	0.0882952	0.254168	-0.0332506	0.312867	1.15005	0.967296	1.36734
eqtl-a-ENSG00000004864	ebi-a-GCST90018799	breast cancer	SLC25A13	Weighted mode	3	0.00363877	0.0241417	0.894021	-0.043679	0.0509565	1.00365	0.957261	1.05228
eqtl-a-ENSG00000004866	ebi-a-GCST90018799	breast cancer	ST7	MR Egger	3	-0.405709	0.349622	0.452814	-1.09097	0.27955	0.666504	0.335892	1.32253
eqtl-a-ENSG00000004866	ebi-a-GCST90018799	breast cancer	ST7	Weighted median	3	0.00344643	0.0571924	0.951948	-0.108651	0.115544	1.00345	0.897044	1.12248
eqtl-a-ENSG00000004866	ebi-a-GCST90018799	breast cancer	ST7	Inverse variance weighted	3	0.00479361	0.050736	0.924727	-0.0946489	0.104236	1.00481	0.909692	1.10986
eqtl-a-ENSG00000004866	ebi-a-GCST90018799	breast cancer	ST7	Simple mode	3	-0.0155954	0.0823218	0.867228	-0.176946	0.145755	0.984526	0.837825	1.15691
eqtl-a-ENSG00000004866	ebi-a-GCST90018799	breast cancer	ST7	Weighted mode	3	-0.000804278	0.0638214	0.991089	-0.125894	0.124286	0.999196	0.881708	1.13234
eqtl-a-ENSG00000004939	ebi-a-GCST90018799	breast cancer	SLC4A1	MR Egger	9	-0.0625246	0.120429	0.61964	-0.298565	0.173516	0.93939	0.741882	1.18948
eqtl-a-ENSG00000004939	ebi-a-GCST90018799	breast cancer	SLC4A1	Weighted median	9	0.0126097	0.0467339	0.787299	-0.0789887	0.104208	1.01269	0.92405	1.10983
eqtl-a-ENSG00000004939	ebi-a-GCST90018799	breast cancer	SLC4A1	Inverse variance weighted	9	-0.0445103	0.046084	0.334119	-0.134835	0.0458144	0.956466	0.87386	1.04688
eqtl-a-ENSG00000004939	ebi-a-GCST90018799	breast cancer	SLC4A1	Simple mode	9	0.00416691	0.108618	0.970338	-0.208723	0.217057	1.00418	0.81162	1.24242
eqtl-a-ENSG00000004939	ebi-a-GCST90018799	breast cancer	SLC4A1	Weighted mode	9	0.0339253	0.0567312	0.566379	-0.0772677	0.145118	1.03451	0.925642	1.15618
eqtl-a-ENSG00000005020	ebi-a-GCST90018799	breast cancer	SKAP2	MR Egger	11	-0.015984	0.0895767	0.86233	-0.191554	0.159586	0.984143	0.825675	1.17303
eqtl-a-ENSG00000005020	ebi-a-GCST90018799	breast cancer	SKAP2	Weighted median	11	-0.0120476	0.0153257	0.431808	-0.042086	0.0179909	0.988025	0.958787	1.01815
eqtl-a-ENSG00000005020	ebi-a-GCST90018799	breast cancer	SKAP2	Inverse variance weighted	11	-0.0111167	0.0126487	0.379464	-0.0359082	0.0136747	0.988945	0.964729	1.01377
eqtl-a-ENSG00000005020	ebi-a-GCST90018799	breast cancer	SKAP2	Simple mode	11	-0.00833329	0.0253588	0.749225	-0.0580366	0.04137	0.991701	0.943615	1.04224
eqtl-a-ENSG00000005020	ebi-a-GCST90018799	breast cancer	SKAP2	Weighted mode	11	-0.00987772	0.0132516	0.473187	-0.0358509	0.0160954	0.990171	0.964784	1.01623
eqtl-a-ENSG00000005075	ebi-a-GCST90018799	breast cancer	POLR2J	MR Egger	6	-0.0850957	0.0658107	0.265623	-0.214085	0.0438932	0.918424	0.80728	1.04487
eqtl-a-ENSG00000005075	ebi-a-GCST90018799	breast cancer	POLR2J	Weighted median	6	0.00344245	0.0188712	0.855255	-0.0335451	0.04043	1.00345	0.967011	1.04126
eqtl-a-ENSG00000005075	ebi-a-GCST90018799	breast cancer	POLR2J	Inverse variance weighted	6	0.0163752	0.0240699	0.496301	-0.0308017	0.0635522	1.01651	0.969668	1.06562
eqtl-a-ENSG00000005075	ebi-a-GCST90018799	breast cancer	POLR2J	Simple mode	6	0.00334563	0.0296126	0.914442	-0.054695	0.0613863	1.00335	0.946774	1.06331
eqtl-a-ENSG00000005075	ebi-a-GCST90018799	breast cancer	POLR2J	Weighted mode	6	0.00459443	0.0199776	0.82722	-0.0345616	0.0437504	1.00461	0.966029	1.04472
eqtl-a-ENSG00000005102	ebi-a-GCST90018799	breast cancer	MEOX1	MR Egger	4	0.0266141	0.171246	0.890763	-0.309029	0.362257	1.02697	0.73416	1.43657
eqtl-a-ENSG00000005102	ebi-a-GCST90018799	breast cancer	MEOX1	Weighted median	4	0.0952454	0.0800516	0.234125	-0.0616558	0.252147	1.09993	0.940206	1.28678
eqtl-a-ENSG00000005102	ebi-a-GCST90018799	breast cancer	MEOX1	Inverse variance weighted	4	0.0980621	0.0690818	0.155752	-0.0373383	0.233462	1.10303	0.96335	1.26297
eqtl-a-ENSG00000005102	ebi-a-GCST90018799	breast cancer	MEOX1	Simple mode	4	0.033949	0.116968	0.790537	-0.195308	0.263206	1.03453	0.822581	1.3011
eqtl-a-ENSG00000005102	ebi-a-GCST90018799	breast cancer	MEOX1	Weighted mode	4	0.0410769	0.106567	0.725607	-0.167795	0.249948	1.04193	0.845527	1.28396
eqtl-a-ENSG00000005156	ebi-a-GCST90018799	breast cancer	LIG3	MR Egger	4	0.000408503	0.0529159	0.994541	-0.103307	0.104124	1.00041	0.90185	1.10974
eqtl-a-ENSG00000005156	ebi-a-GCST90018799	breast cancer	LIG3	Weighted median	4	-0.00899263	0.0224367	0.688567	-0.0529685	0.0349833	0.991048	0.94841	1.0356
eqtl-a-ENSG00000005156	ebi-a-GCST90018799	breast cancer	LIG3	Inverse variance weighted	4	-0.012425	0.0213991	0.561489	-0.0543673	0.0295173	0.987652	0.947084	1.02996
eqtl-a-ENSG00000005156	ebi-a-GCST90018799	breast cancer	LIG3	Simple mode	4	-0.00899223	0.0379545	0.827974	-0.083383	0.0653985	0.991048	0.919999	1.06758
eqtl-a-ENSG00000005156	ebi-a-GCST90018799	breast cancer	LIG3	Weighted mode	4	-0.0088484	0.0244362	0.74128	-0.0567433	0.0390465	0.991191	0.944837	1.03982
eqtl-a-ENSG00000005175	ebi-a-GCST90018799	breast cancer	RPAP3	MR Egger	4	-0.0633327	0.0337843	0.201689	-0.12955	0.00288456	0.938631	0.878491	1.00289
eqtl-a-ENSG00000005175	ebi-a-GCST90018799	breast cancer	RPAP3	Weighted median	4	-0.00815495	0.0239888	0.733895	-0.055173	0.0388631	0.991878	0.946321	1.03963
eqtl-a-ENSG00000005175	ebi-a-GCST90018799	breast cancer	RPAP3	Inverse variance weighted	4	-0.00910611	0.0287834	0.751724	-0.0655215	0.0473093	0.990935	0.936579	1.04845
eqtl-a-ENSG00000005175	ebi-a-GCST90018799	breast cancer	RPAP3	Simple mode	4	0.103342	0.0909581	0.338441	-0.0749356	0.28162	1.10887	0.927803	1.32528
eqtl-a-ENSG00000005175	ebi-a-GCST90018799	breast cancer	RPAP3	Weighted mode	4	-0.031362	0.0255899	0.307801	-0.0815182	0.0187942	0.969125	0.921716	1.01897
eqtl-a-ENSG00000005238	ebi-a-GCST90018799	breast cancer	ATOSB	MR Egger	3	0.235485	0.288108	0.563769	-0.329208	0.800177	1.26552	0.719494	2.22593
eqtl-a-ENSG00000005238	ebi-a-GCST90018799	breast cancer	ATOSB	Weighted median	3	-0.0925336	0.112014	0.408753	-0.312081	0.127014	0.911619	0.731922	1.13543
eqtl-a-ENSG00000005238	ebi-a-GCST90018799	breast cancer	ATOSB	Inverse variance weighted	3	-0.111709	0.145672	0.44317	-0.397226	0.173809	0.894305	0.672182	1.18983
eqtl-a-ENSG00000005238	ebi-a-GCST90018799	breast cancer	ATOSB	Simple mode	3	-0.0258976	0.176625	0.896873	-0.372082	0.320287	0.974435	0.689298	1.37752
eqtl-a-ENSG00000005238	ebi-a-GCST90018799	breast cancer	ATOSB	Weighted mode	3	-0.014204	0.22009	0.954413	-0.445581	0.417173	0.985896	0.640452	1.51766
eqtl-a-ENSG00000005249	ebi-a-GCST90018799	breast cancer	PRKAR2B	MR Egger	5	0.0363036	0.0591738	0.582924	-0.0796771	0.152284	1.03697	0.923414	1.16449
eqtl-a-ENSG00000005249	ebi-a-GCST90018799	breast cancer	PRKAR2B	Weighted median	5	0.00417978	0.0279417	0.881089	-0.0505861	0.0589456	1.00419	0.950672	1.06072
eqtl-a-ENSG00000005249	ebi-a-GCST90018799	breast cancer	PRKAR2B	Inverse variance weighted	5	-0.000405674	0.027509	0.988234	-0.0543233	0.053512	0.999594	0.947126	1.05497
eqtl-a-ENSG00000005249	ebi-a-GCST90018799	breast cancer	PRKAR2B	Simple mode	5	0.0233003	0.0474516	0.649125	-0.0697049	0.116305	1.02357	0.932669	1.12334
eqtl-a-ENSG00000005249	ebi-a-GCST90018799	breast cancer	PRKAR2B	Weighted mode	5	0.00358243	0.0290281	0.907733	-0.0533127	0.0604775	1.00359	0.948084	1.06234
eqtl-a-ENSG00000005302	ebi-a-GCST90018799	breast cancer	MSL3	MR Egger	3	0.146296	0.257788	0.671386	-0.358967	0.65156	1.15754	0.698397	1.91853
eqtl-a-ENSG00000005302	ebi-a-GCST90018799	breast cancer	MSL3	Weighted median	3	0.0834743	0.0669561	0.212507	-0.0477596	0.214708	1.08706	0.953363	1.2395
eqtl-a-ENSG00000005302	ebi-a-GCST90018799	breast cancer	MSL3	Inverse variance weighted	3	0.0857473	0.0610238	0.159978	-0.0338593	0.205354	1.08953	0.966707	1.22796
eqtl-a-ENSG00000005302	ebi-a-GCST90018799	breast cancer	MSL3	Simple mode	3	0.0716169	0.0848569	0.487539	-0.0947025	0.237936	1.07424	0.909643	1.26863
eqtl-a-ENSG00000005302	ebi-a-GCST90018799	breast cancer	MSL3	Weighted mode	3	0.100031	0.0845737	0.358453	-0.0657332	0.265796	1.10521	0.936381	1.30447
eqtl-a-ENSG00000005379	ebi-a-GCST90018799	breast cancer	TSPOAP1	MR Egger	5	0.0219073	0.12019	0.86699	-0.213665	0.25748	1.02215	0.807619	1.29367
eqtl-a-ENSG00000005379	ebi-a-GCST90018799	breast cancer	TSPOAP1	Weighted median	5	0.0562581	0.0601976	0.350016	-0.0617291	0.174245	1.05787	0.940137	1.19035
eqtl-a-ENSG00000005379	ebi-a-GCST90018799	breast cancer	TSPOAP1	Inverse variance weighted	5	0.0640655	0.0491549	0.192459	-0.0322781	0.160409	1.06616	0.968237	1.17399
eqtl-a-ENSG00000005379	ebi-a-GCST90018799	breast cancer	TSPOAP1	Simple mode	5	0.0434269	0.0744489	0.590989	-0.102493	0.189347	1.04438	0.902585	1.20846
eqtl-a-ENSG00000005379	ebi-a-GCST90018799	breast cancer	TSPOAP1	Weighted mode	5	0.0536084	0.0709427	0.491913	-0.0854393	0.192656	1.05507	0.918109	1.21247
eqtl-a-ENSG00000005381	ebi-a-GCST90018799	breast cancer	MPO	MR Egger	9	0.0217196	0.0321412	0.520888	-0.0412772	0.0847165	1.02196	0.959563	1.08841
eqtl-a-ENSG00000005381	ebi-a-GCST90018799	breast cancer	MPO	Weighted median	9	0.00574783	0.0250348	0.818408	-0.0433204	0.054816	1.00576	0.957605	1.05635
eqtl-a-ENSG00000005381	ebi-a-GCST90018799	breast cancer	MPO	Inverse variance weighted	9	-0.00240073	0.023316	0.917991	-0.0481001	0.0432987	0.997602	0.953038	1.04425
eqtl-a-ENSG00000005381	ebi-a-GCST90018799	breast cancer	MPO	Simple mode	9	-0.0240975	0.0622543	0.708789	-0.146116	0.0979209	0.97619	0.864057	1.10288
eqtl-a-ENSG00000005381	ebi-a-GCST90018799	breast cancer	MPO	Weighted mode	9	0.00624885	0.0245974	0.805868	-0.041962	0.0544597	1.00627	0.958906	1.05597
eqtl-a-ENSG00000005471	ebi-a-GCST90018799	breast cancer	ABCB4	MR Egger	3	0.00423245	0.0644751	0.958269	-0.122139	0.130604	1.00424	0.885026	1.13952
eqtl-a-ENSG00000005471	ebi-a-GCST90018799	breast cancer	ABCB4	Weighted median	3	0.0382432	0.040086	0.34007	-0.0403255	0.116812	1.03898	0.960477	1.12391
eqtl-a-ENSG00000005471	ebi-a-GCST90018799	breast cancer	ABCB4	Inverse variance weighted	3	0.0374033	0.0365861	0.306622	-0.0343054	0.109112	1.03811	0.966276	1.11529
eqtl-a-ENSG00000005471	ebi-a-GCST90018799	breast cancer	ABCB4	Simple mode	3	0.0536243	0.0578235	0.451632	-0.0597097	0.166958	1.05509	0.942038	1.18171
eqtl-a-ENSG00000005471	ebi-a-GCST90018799	breast cancer	ABCB4	Weighted mode	3	0.0372185	0.0373433	0.423939	-0.0359745	0.110411	1.03792	0.964665	1.11674
eqtl-a-ENSG00000005513	ebi-a-GCST90018799	breast cancer	SOX8	MR Egger	4	-0.00931168	0.1132	0.941932	-0.231183	0.212559	0.990732	0.793594	1.23684
eqtl-a-ENSG00000005513	ebi-a-GCST90018799	breast cancer	SOX8	Weighted median	4	0.110807	0.041826	0.00806715	0.0288284	0.192786	1.11718	1.02925	1.21262
eqtl-a-ENSG00000005513	ebi-a-GCST90018799	breast cancer	SOX8	Inverse variance weighted	4	0.119998	0.0393723	0.00230544	0.0428282	0.197168	1.12749	1.04376	1.21795
eqtl-a-ENSG00000005513	ebi-a-GCST90018799	breast cancer	SOX8	Simple mode	4	0.0964934	0.0679958	0.250923	-0.0367783	0.229765	1.1013	0.96389	1.2583
eqtl-a-ENSG00000005513	ebi-a-GCST90018799	breast cancer	SOX8	Weighted mode	4	0.104285	0.0464329	0.110354	0.0132764	0.195293	1.10992	1.01336	1.21567
eqtl-a-ENSG00000005844	ebi-a-GCST90018799	breast cancer	ITGAL	Inverse variance weighted	2	0.0011324	0.0864296	0.989546	-0.16827	0.170534	1.00113	0.845126	1.18594
eqtl-a-ENSG00000005961	ebi-a-GCST90018799	breast cancer	ITGA2B	MR Egger	15	-0.0141716	0.0233495	0.554348	-0.0599367	0.0315935	0.985928	0.941824	1.0321
eqtl-a-ENSG00000005961	ebi-a-GCST90018799	breast cancer	ITGA2B	Weighted median	15	-0.00492284	0.0153141	0.747863	-0.0349384	0.0250927	0.995089	0.965665	1.02541
eqtl-a-ENSG00000005961	ebi-a-GCST90018799	breast cancer	ITGA2B	Inverse variance weighted	15	-0.0053325	0.0142435	0.708121	-0.0332498	0.0225848	0.994682	0.967297	1.02284
eqtl-a-ENSG00000005961	ebi-a-GCST90018799	breast cancer	ITGA2B	Simple mode	15	-0.0184513	0.0273925	0.511541	-0.0721406	0.0352381	0.981718	0.9304	1.03587
eqtl-a-ENSG00000005961	ebi-a-GCST90018799	breast cancer	ITGA2B	Weighted mode	15	-0.00422548	0.014762	0.778886	-0.0331589	0.024708	0.995783	0.967385	1.02502
eqtl-a-ENSG00000006007	ebi-a-GCST90018799	breast cancer	GDE1	MR Egger	7	0.0115165	0.0199055	0.58797	-0.0274984	0.0505313	1.01158	0.972876	1.05183
eqtl-a-ENSG00000006007	ebi-a-GCST90018799	breast cancer	GDE1	Weighted median	7	-0.0115545	0.0175902	0.511262	-0.0460312	0.0229222	0.988512	0.955012	1.02319
eqtl-a-ENSG00000006007	ebi-a-GCST90018799	breast cancer	GDE1	Inverse variance weighted	7	-0.0157657	0.0188064	0.401853	-0.0526262	0.0210948	0.984358	0.948735	1.02132
eqtl-a-ENSG00000006007	ebi-a-GCST90018799	breast cancer	GDE1	Simple mode	7	-0.0281848	0.035617	0.458883	-0.0979942	0.0416247	0.972209	0.906654	1.0425
eqtl-a-ENSG00000006007	ebi-a-GCST90018799	breast cancer	GDE1	Weighted mode	7	-0.0109117	0.017104	0.547058	-0.0444357	0.0226122	0.989148	0.956537	1.02287
eqtl-a-ENSG00000006015	ebi-a-GCST90018799	breast cancer	REX1BD	MR Egger	4	0.00879877	0.0688838	0.910045	-0.126213	0.143811	1.00884	0.881427	1.15467
eqtl-a-ENSG00000006015	ebi-a-GCST90018799	breast cancer	REX1BD	Weighted median	4	-0.0166587	0.0217848	0.444454	-0.059357	0.0260396	0.983479	0.94237	1.02638
eqtl-a-ENSG00000006015	ebi-a-GCST90018799	breast cancer	REX1BD	Inverse variance weighted	4	-0.0145412	0.0231518	0.529951	-0.0599187	0.0308363	0.985564	0.941841	1.03132
eqtl-a-ENSG00000006015	ebi-a-GCST90018799	breast cancer	REX1BD	Simple mode	4	-0.066227	0.0467929	0.251922	-0.157941	0.0254871	0.935918	0.8539	1.02581
eqtl-a-ENSG00000006015	ebi-a-GCST90018799	breast cancer	REX1BD	Weighted mode	4	-0.00952545	0.0235202	0.712634	-0.0556251	0.0365742	0.99052	0.945894	1.03725
eqtl-a-ENSG00000006282	ebi-a-GCST90018799	breast cancer	SPATA20	MR Egger	7	0.0299655	0.0293087	0.353481	-0.0274795	0.0874106	1.03042	0.972895	1.09134
eqtl-a-ENSG00000006282	ebi-a-GCST90018799	breast cancer	SPATA20	Weighted median	7	0.0171568	0.0176604	0.331305	-0.0174575	0.0517712	1.0173	0.982694	1.05313
eqtl-a-ENSG00000006282	ebi-a-GCST90018799	breast cancer	SPATA20	Inverse variance weighted	7	0.0113512	0.0156891	0.469367	-0.0193994	0.0421019	1.01142	0.980788	1.043
eqtl-a-ENSG00000006282	ebi-a-GCST90018799	breast cancer	SPATA20	Simple mode	7	0.0270632	0.025627	0.331604	-0.0231657	0.0772921	1.02743	0.977101	1.08036
eqtl-a-ENSG00000006282	ebi-a-GCST90018799	breast cancer	SPATA20	Weighted mode	7	0.0181333	0.0187766	0.37147	-0.0186688	0.0549354	1.0183	0.981504	1.05647
eqtl-a-ENSG00000006530	ebi-a-GCST90018799	breast cancer	AGK	MR Egger	3	0.0663024	0.0959692	0.615117	-0.121797	0.254402	1.06855	0.885328	1.28969
eqtl-a-ENSG00000006530	ebi-a-GCST90018799	breast cancer	AGK	Weighted median	3	-0.0721127	0.0463518	0.119763	-0.162962	0.0187368	0.930426	0.849623	1.01891
eqtl-a-ENSG00000006530	ebi-a-GCST90018799	breast cancer	AGK	Inverse variance weighted	3	-0.0830426	0.0534059	0.119962	-0.187718	0.0216329	0.920312	0.828848	1.02187
eqtl-a-ENSG00000006530	ebi-a-GCST90018799	breast cancer	AGK	Simple mode	3	-0.0435942	0.0707725	0.600674	-0.182308	0.0951198	0.957342	0.833344	1.09979
eqtl-a-ENSG00000006530	ebi-a-GCST90018799	breast cancer	AGK	Weighted mode	3	-0.071279	0.0481273	0.276763	-0.165609	0.0230506	0.931202	0.847378	1.02332
eqtl-a-ENSG00000006534	ebi-a-GCST90018799	breast cancer	ALDH3B1	MR Egger	5	0.0078311	0.0559281	0.897516	-0.101788	0.11745	1.00786	0.903221	1.12463
eqtl-a-ENSG00000006534	ebi-a-GCST90018799	breast cancer	ALDH3B1	Weighted median	5	0.037327	0.0338112	0.2696	-0.028943	0.103597	1.03803	0.971472	1.10915
eqtl-a-ENSG00000006534	ebi-a-GCST90018799	breast cancer	ALDH3B1	Inverse variance weighted	5	0.0377004	0.0338872	0.265912	-0.0287185	0.104119	1.03842	0.97169	1.10973
eqtl-a-ENSG00000006534	ebi-a-GCST90018799	breast cancer	ALDH3B1	Simple mode	5	0.0138224	0.0680473	0.848949	-0.11955	0.147195	1.01392	0.887319	1.15858
eqtl-a-ENSG00000006534	ebi-a-GCST90018799	breast cancer	ALDH3B1	Weighted mode	5	0.0390658	0.0383062	0.365471	-0.0360143	0.114146	1.03984	0.964626	1.12092
eqtl-a-ENSG00000006607	ebi-a-GCST90018799	breast cancer	FARP2	MR Egger	3	-0.0128332	0.0722387	0.888072	-0.154421	0.128755	0.987249	0.856911	1.13741
eqtl-a-ENSG00000006607	ebi-a-GCST90018799	breast cancer	FARP2	Weighted median	3	-0.026285	0.0313309	0.401498	-0.0876936	0.0351235	0.974057	0.916042	1.03575
eqtl-a-ENSG00000006607	ebi-a-GCST90018799	breast cancer	FARP2	Inverse variance weighted	3	-0.0271179	0.0302196	0.369526	-0.0863483	0.0321125	0.973247	0.917275	1.03263
eqtl-a-ENSG00000006607	ebi-a-GCST90018799	breast cancer	FARP2	Simple mode	3	-0.000967221	0.0474993	0.985603	-0.0940658	0.0921313	0.999033	0.910223	1.09651
eqtl-a-ENSG00000006607	ebi-a-GCST90018799	breast cancer	FARP2	Weighted mode	3	-0.0203766	0.0349227	0.618605	-0.088825	0.0480718	0.97983	0.915006	1.04925
eqtl-a-ENSG00000006625	ebi-a-GCST90018799	breast cancer	GGCT	MR Egger	3	0.0306267	0.0640777	0.716156	-0.0949657	0.156219	1.0311	0.909404	1.16908
eqtl-a-ENSG00000006625	ebi-a-GCST90018799	breast cancer	GGCT	Weighted median	3	-0.00801719	0.0241764	0.740182	-0.0554029	0.0393685	0.992015	0.946104	1.04015
eqtl-a-ENSG00000006625	ebi-a-GCST90018799	breast cancer	GGCT	Inverse variance weighted	3	-0.00884799	0.0236024	0.707752	-0.0551087	0.0374127	0.991191	0.946382	1.03812
eqtl-a-ENSG00000006625	ebi-a-GCST90018799	breast cancer	GGCT	Simple mode	3	0.0196957	0.0499698	0.731525	-0.0782452	0.117637	1.01989	0.924738	1.12484
eqtl-a-ENSG00000006625	ebi-a-GCST90018799	breast cancer	GGCT	Weighted mode	3	-0.00359697	0.0247175	0.89764	-0.0520432	0.0448492	0.996409	0.949288	1.04587
eqtl-a-ENSG00000006638	ebi-a-GCST90018799	breast cancer	TBXA2R	MR Egger	3	0.316309	0.189578	0.343735	-0.0552641	0.687881	1.37205	0.946235	1.9895
eqtl-a-ENSG00000006638	ebi-a-GCST90018799	breast cancer	TBXA2R	Weighted median	3	-0.0202618	0.0543603	0.709348	-0.126808	0.0862845	0.979942	0.880903	1.09012
eqtl-a-ENSG00000006638	ebi-a-GCST90018799	breast cancer	TBXA2R	Inverse variance weighted	3	-0.0509494	0.0700986	0.467333	-0.188343	0.0864438	0.950327	0.828331	1.09029
eqtl-a-ENSG00000006638	ebi-a-GCST90018799	breast cancer	TBXA2R	Simple mode	3	-0.018321	0.0639463	0.801443	-0.143656	0.107014	0.981846	0.866186	1.11295
eqtl-a-ENSG00000006638	ebi-a-GCST90018799	breast cancer	TBXA2R	Weighted mode	3	-0.0172824	0.0561972	0.787508	-0.127429	0.092864	0.982866	0.880356	1.09731
eqtl-a-ENSG00000006652	ebi-a-GCST90018799	breast cancer	IFRD1	MR Egger	7	-0.0377766	0.0315996	0.285502	-0.0997119	0.0241586	0.962928	0.905098	1.02445
eqtl-a-ENSG00000006652	ebi-a-GCST90018799	breast cancer	IFRD1	Weighted median	7	-0.00940106	0.0189944	0.620644	-0.0466301	0.027828	0.990643	0.95444	1.02822
eqtl-a-ENSG00000006652	ebi-a-GCST90018799	breast cancer	IFRD1	Inverse variance weighted	7	-0.00613982	0.0175348	0.726225	-0.040508	0.0282283	0.993879	0.960301	1.02863
eqtl-a-ENSG00000006652	ebi-a-GCST90018799	breast cancer	IFRD1	Simple mode	7	0.0231462	0.0406908	0.590111	-0.0566077	0.1029	1.02342	0.944965	1.10838
eqtl-a-ENSG00000006652	ebi-a-GCST90018799	breast cancer	IFRD1	Weighted mode	7	-0.00785798	0.0193721	0.699081	-0.0458274	0.0301114	0.992173	0.955207	1.03057
eqtl-a-ENSG00000006715	ebi-a-GCST90018799	breast cancer	VPS41	MR Egger	3	-0.0717519	0.0822903	0.543485	-0.233041	0.0895372	0.930762	0.792121	1.09367
eqtl-a-ENSG00000006715	ebi-a-GCST90018799	breast cancer	VPS41	Weighted median	3	0.0255551	0.0375139	0.495734	-0.0479722	0.0990825	1.02588	0.95316	1.10416
eqtl-a-ENSG00000006715	ebi-a-GCST90018799	breast cancer	VPS41	Inverse variance weighted	3	0.02373	0.0354169	0.502846	-0.0456872	0.0931472	1.02401	0.955341	1.09762
eqtl-a-ENSG00000006715	ebi-a-GCST90018799	breast cancer	VPS41	Simple mode	3	0.0865917	0.0671826	0.326397	-0.0450862	0.21827	1.09045	0.955915	1.24392
eqtl-a-ENSG00000006715	ebi-a-GCST90018799	breast cancer	VPS41	Weighted mode	3	-0.010242	0.042009	0.83011	-0.0925795	0.0720956	0.98981	0.911577	1.07476
eqtl-a-ENSG00000006744	ebi-a-GCST90018799	breast cancer	ELAC2	MR Egger	3	-0.00981378	0.0905039	0.931237	-0.187201	0.167574	0.990234	0.829277	1.18243
eqtl-a-ENSG00000006744	ebi-a-GCST90018799	breast cancer	ELAC2	Weighted median	3	0.0159221	0.0268368	0.552984	-0.036678	0.0685222	1.01605	0.963987	1.07092
eqtl-a-ENSG00000006744	ebi-a-GCST90018799	breast cancer	ELAC2	Inverse variance weighted	3	0.009963	0.0264963	0.706907	-0.0419698	0.0618958	1.01001	0.958899	1.06385
eqtl-a-ENSG00000006744	ebi-a-GCST90018799	breast cancer	ELAC2	Simple mode	3	0.0231048	0.0387018	0.611093	-0.0527508	0.0989603	1.02337	0.948616	1.10402
eqtl-a-ENSG00000006744	ebi-a-GCST90018799	breast cancer	ELAC2	Weighted mode	3	0.0161895	0.0269363	0.608867	-0.0366057	0.0689847	1.01632	0.964056	1.07142
eqtl-a-ENSG00000007047	ebi-a-GCST90018799	breast cancer	MARK4	MR Egger	4	0.160411	0.129216	0.340296	-0.0928514	0.413674	1.17399	0.911329	1.51236
eqtl-a-ENSG00000007047	ebi-a-GCST90018799	breast cancer	MARK4	Weighted median	4	0.0190251	0.0263972	0.471078	-0.0327134	0.0707636	1.01921	0.967816	1.07333
eqtl-a-ENSG00000007047	ebi-a-GCST90018799	breast cancer	MARK4	Inverse variance weighted	4	0.0126033	0.0368579	0.732394	-0.0596382	0.0848448	1.01268	0.942105	1.08855
eqtl-a-ENSG00000007047	ebi-a-GCST90018799	breast cancer	MARK4	Simple mode	4	-0.0870444	0.0988804	0.443514	-0.28085	0.106761	0.916636	0.755142	1.11267
eqtl-a-ENSG00000007047	ebi-a-GCST90018799	breast cancer	MARK4	Weighted mode	4	0.0294778	0.0294085	0.390029	-0.0281629	0.0871185	1.02992	0.97223	1.09103
eqtl-a-ENSG00000007129	ebi-a-GCST90018799	breast cancer	CEACAM21	MR Egger	5	-0.112829	0.0806505	0.256281	-0.270904	0.0452463	0.893304	0.76269	1.04629
eqtl-a-ENSG00000007129	ebi-a-GCST90018799	breast cancer	CEACAM21	Weighted median	5	-0.0372608	0.0279155	0.181951	-0.0919751	0.0174536	0.963425	0.912128	1.01761
eqtl-a-ENSG00000007129	ebi-a-GCST90018799	breast cancer	CEACAM21	Inverse variance weighted	5	-0.0312916	0.0429468	0.466238	-0.115467	0.0528841	0.969193	0.89095	1.05431
eqtl-a-ENSG00000007129	ebi-a-GCST90018799	breast cancer	CEACAM21	Simple mode	5	0.183846	0.129602	0.229023	-0.0701734	0.437866	1.20183	0.932232	1.5494
eqtl-a-ENSG00000007129	ebi-a-GCST90018799	breast cancer	CEACAM21	Weighted mode	5	-0.0525484	0.0262187	0.115556	-0.103937	-0.0011598	0.948808	0.901282	0.998841
eqtl-a-ENSG00000007168	ebi-a-GCST90018799	breast cancer	PAFAH1B1	MR Egger	4	-0.0781824	0.125513	0.596911	-0.324189	0.167824	0.924796	0.723114	1.18273
eqtl-a-ENSG00000007168	ebi-a-GCST90018799	breast cancer	PAFAH1B1	Weighted median	4	-0.0625968	0.0453215	0.167226	-0.151427	0.0262333	0.939322	0.859481	1.02658
eqtl-a-ENSG00000007168	ebi-a-GCST90018799	breast cancer	PAFAH1B1	Inverse variance weighted	4	-0.0340831	0.0415384	0.411919	-0.115499	0.0473322	0.966491	0.890922	1.04847
eqtl-a-ENSG00000007168	ebi-a-GCST90018799	breast cancer	PAFAH1B1	Simple mode	4	-0.0441326	0.092772	0.666775	-0.225966	0.137701	0.956827	0.797745	1.14763
eqtl-a-ENSG00000007168	ebi-a-GCST90018799	breast cancer	PAFAH1B1	Weighted mode	4	-0.0684091	0.0455474	0.23012	-0.157682	0.0208638	0.933878	0.854121	1.02108
eqtl-a-ENSG00000007237	ebi-a-GCST90018799	breast cancer	GAS7	MR Egger	12	-0.00323482	0.038225	0.934229	-0.0781558	0.0716861	0.99677	0.92482	1.07432
eqtl-a-ENSG00000007237	ebi-a-GCST90018799	breast cancer	GAS7	Weighted median	12	-0.00134898	0.0279019	0.96144	-0.0560367	0.0533387	0.998652	0.945504	1.05479
eqtl-a-ENSG00000007237	ebi-a-GCST90018799	breast cancer	GAS7	Inverse variance weighted	12	0.0102192	0.0221881	0.645104	-0.0332694	0.0537079	1.01027	0.967278	1.05518
eqtl-a-ENSG00000007237	ebi-a-GCST90018799	breast cancer	GAS7	Simple mode	12	-0.00448415	0.0456132	0.923456	-0.093886	0.0849177	0.995526	0.910387	1.08863
eqtl-a-ENSG00000007237	ebi-a-GCST90018799	breast cancer	GAS7	Weighted mode	12	-0.00112503	0.0256644	0.965821	-0.0514272	0.0491771	0.998876	0.949873	1.05041
eqtl-a-ENSG00000007264	ebi-a-GCST90018799	breast cancer	MATK	MR Egger	6	0.00163025	0.161467	0.992428	-0.314845	0.318105	1.00163	0.729902	1.37452
eqtl-a-ENSG00000007264	ebi-a-GCST90018799	breast cancer	MATK	Weighted median	6	-0.0675284	0.063963	0.291086	-0.192896	0.057839	0.934701	0.824568	1.05954
eqtl-a-ENSG00000007264	ebi-a-GCST90018799	breast cancer	MATK	Inverse variance weighted	6	-0.0150473	0.0632649	0.812	-0.139047	0.108952	0.985065	0.870188	1.11511
eqtl-a-ENSG00000007264	ebi-a-GCST90018799	breast cancer	MATK	Simple mode	6	-0.14887	0.0943417	0.175399	-0.333779	0.03604	0.861681	0.716212	1.0367
eqtl-a-ENSG00000007264	ebi-a-GCST90018799	breast cancer	MATK	Weighted mode	6	-0.123029	0.108662	0.3089	-0.336006	0.0899479	0.884238	0.714619	1.09412
eqtl-a-ENSG00000007312	ebi-a-GCST90018799	breast cancer	CD79B	MR Egger	7	-0.223989	0.182031	0.273238	-0.58077	0.132792	0.799324	0.559467	1.14201
eqtl-a-ENSG00000007312	ebi-a-GCST90018799	breast cancer	CD79B	Weighted median	7	-0.0644895	0.0506621	0.203041	-0.163787	0.0348082	0.937546	0.848923	1.03542
eqtl-a-ENSG00000007312	ebi-a-GCST90018799	breast cancer	CD79B	Inverse variance weighted	7	-0.0351911	0.050765	0.488175	-0.13469	0.0643084	0.965421	0.873986	1.06642
eqtl-a-ENSG00000007312	ebi-a-GCST90018799	breast cancer	CD79B	Simple mode	7	-0.0868817	0.100269	0.41952	-0.283409	0.109646	0.916786	0.753211	1.11588
eqtl-a-ENSG00000007312	ebi-a-GCST90018799	breast cancer	CD79B	Weighted mode	7	-0.0926879	0.0576498	0.159009	-0.205682	0.0203056	0.911478	0.814092	1.02051
eqtl-a-ENSG00000007341	ebi-a-GCST90018799	breast cancer	ST7L	MR Egger	4	-0.0835393	0.0743825	0.3781	-0.229329	0.0622503	0.919855	0.795067	1.06423
eqtl-a-ENSG00000007341	ebi-a-GCST90018799	breast cancer	ST7L	Weighted median	4	-0.0835094	0.0255651	0.00108871	-0.133617	-0.0334018	0.919882	0.874925	0.96715
eqtl-a-ENSG00000007341	ebi-a-GCST90018799	breast cancer	ST7L	Inverse variance weighted	4	-0.0860608	0.0245091	0.000445778	-0.134099	-0.038023	0.917538	0.874504	0.962691
eqtl-a-ENSG00000007341	ebi-a-GCST90018799	breast cancer	ST7L	Simple mode	4	-0.08185	0.0402489	0.134876	-0.160738	-0.00296212	0.92141	0.851515	0.997042
eqtl-a-ENSG00000007341	ebi-a-GCST90018799	breast cancer	ST7L	Weighted mode	4	-0.0830863	0.0243533	0.042098	-0.130819	-0.0353538	0.920272	0.877377	0.965264
eqtl-a-ENSG00000007516	ebi-a-GCST90018799	breast cancer	BAIAP3	MR Egger	4	-0.0474363	0.040495	0.3621	-0.126807	0.0319339	0.953671	0.880904	1.03245
eqtl-a-ENSG00000007516	ebi-a-GCST90018799	breast cancer	BAIAP3	Weighted median	4	-0.0127453	0.0289219	0.659445	-0.0694323	0.0439417	0.987336	0.932923	1.04492
eqtl-a-ENSG00000007516	ebi-a-GCST90018799	breast cancer	BAIAP3	Inverse variance weighted	4	-0.00626607	0.0274649	0.819531	-0.0600972	0.0475651	0.993754	0.941673	1.04871
eqtl-a-ENSG00000007516	ebi-a-GCST90018799	breast cancer	BAIAP3	Simple mode	4	0.137043	0.07072	0.148027	-0.00156846	0.275654	1.14688	0.998433	1.31739
eqtl-a-ENSG00000007516	ebi-a-GCST90018799	breast cancer	BAIAP3	Weighted mode	4	-0.0161255	0.0272729	0.595937	-0.0695803	0.0373294	0.984004	0.932785	1.03803
eqtl-a-ENSG00000007541	ebi-a-GCST90018799	breast cancer	PIGQ	MR Egger	3	0.0255843	0.0960276	0.834238	-0.16263	0.213798	1.02591	0.849906	1.23837
eqtl-a-ENSG00000007541	ebi-a-GCST90018799	breast cancer	PIGQ	Weighted median	3	0.0277692	0.029226	0.342033	-0.0295137	0.0850522	1.02816	0.970918	1.08877
eqtl-a-ENSG00000007541	ebi-a-GCST90018799	breast cancer	PIGQ	Inverse variance weighted	3	0.0183566	0.0283769	0.517706	-0.0372622	0.0739754	1.01853	0.963424	1.07678
eqtl-a-ENSG00000007541	ebi-a-GCST90018799	breast cancer	PIGQ	Simple mode	3	0.030627	0.0434284	0.553737	-0.0544927	0.115747	1.0311	0.946965	1.12271
eqtl-a-ENSG00000007541	ebi-a-GCST90018799	breast cancer	PIGQ	Weighted mode	3	0.0277854	0.0314524	0.470205	-0.0338614	0.0894321	1.02817	0.966706	1.09355
eqtl-a-ENSG00000007944	ebi-a-GCST90018799	breast cancer	MYLIP	MR Egger	7	0.0245884	0.0426088	0.588898	-0.0589248	0.108102	1.02489	0.942778	1.11416
eqtl-a-ENSG00000007944	ebi-a-GCST90018799	breast cancer	MYLIP	Weighted median	7	0.0335195	0.0287486	0.243633	-0.0228277	0.0898667	1.03409	0.977431	1.09403
eqtl-a-ENSG00000007944	ebi-a-GCST90018799	breast cancer	MYLIP	Inverse variance weighted	7	0.0380756	0.0256322	0.137422	-0.0121636	0.0883148	1.03881	0.98791	1.09233
eqtl-a-ENSG00000007944	ebi-a-GCST90018799	breast cancer	MYLIP	Simple mode	7	0.0830184	0.0516674	0.159225	-0.0182497	0.184286	1.08656	0.981916	1.20236
eqtl-a-ENSG00000007944	ebi-a-GCST90018799	breast cancer	MYLIP	Weighted mode	7	0.0300563	0.0306491	0.364634	-0.030016	0.0901286	1.03051	0.97043	1.09432
eqtl-a-ENSG00000007968	ebi-a-GCST90018799	breast cancer	E2F2	MR Egger	12	-0.215767	0.161135	0.210198	-0.531593	0.100058	0.805923	0.587668	1.10524
eqtl-a-ENSG00000007968	ebi-a-GCST90018799	breast cancer	E2F2	Weighted median	12	-0.0090811	0.0479494	0.849788	-0.103062	0.0848997	0.99096	0.902071	1.08861
eqtl-a-ENSG00000007968	ebi-a-GCST90018799	breast cancer	E2F2	Inverse variance weighted	12	0.00183718	0.0475693	0.969192	-0.0913986	0.0950729	1.00184	0.912654	1.09974
eqtl-a-ENSG00000007968	ebi-a-GCST90018799	breast cancer	E2F2	Simple mode	12	-0.0283938	0.0799817	0.7293	-0.185158	0.12837	0.972006	0.830973	1.13697
eqtl-a-ENSG00000007968	ebi-a-GCST90018799	breast cancer	E2F2	Weighted mode	12	-0.0283938	0.0612922	0.652214	-0.148526	0.0917389	0.972006	0.861977	1.09608
eqtl-a-ENSG00000008018	ebi-a-GCST90018799	breast cancer	PSMB1	Wald ratio	1	0.0204332	0.0287169	0.476751	-0.035852	0.0767183	1.02064	0.964783	1.07974
eqtl-a-ENSG00000008083	ebi-a-GCST90018799	breast cancer	JARID2	MR Egger	7	-0.00379681	0.0298627	0.903783	-0.0623277	0.0547341	0.99621	0.939575	1.05626
eqtl-a-ENSG00000008083	ebi-a-GCST90018799	breast cancer	JARID2	Weighted median	7	-0.0114499	0.0215241	0.594756	-0.0536371	0.0307374	0.988615	0.947776	1.03121
eqtl-a-ENSG00000008083	ebi-a-GCST90018799	breast cancer	JARID2	Inverse variance weighted	7	-0.0170644	0.0204932	0.405021	-0.0572311	0.0231023	0.98308	0.944376	1.02337
eqtl-a-ENSG00000008083	ebi-a-GCST90018799	breast cancer	JARID2	Simple mode	7	-0.0157012	0.0420796	0.721879	-0.0981772	0.0667749	0.984421	0.906488	1.06905
eqtl-a-ENSG00000008083	ebi-a-GCST90018799	breast cancer	JARID2	Weighted mode	7	-0.0116807	0.0211268	0.60032	-0.0530892	0.0297279	0.988387	0.948295	1.03017
eqtl-a-ENSG00000008256	ebi-a-GCST90018799	breast cancer	CYTH3	MR Egger	5	0.0141367	0.0777575	0.867326	-0.138268	0.166541	1.01424	0.870865	1.18121
eqtl-a-ENSG00000008256	ebi-a-GCST90018799	breast cancer	CYTH3	Weighted median	5	0.0213758	0.051923	0.680572	-0.0803932	0.123145	1.02161	0.922753	1.13105
eqtl-a-ENSG00000008256	ebi-a-GCST90018799	breast cancer	CYTH3	Inverse variance weighted	5	0.0176707	0.0432491	0.682849	-0.0670975	0.102439	1.01783	0.935104	1.10787
eqtl-a-ENSG00000008256	ebi-a-GCST90018799	breast cancer	CYTH3	Simple mode	5	0.0207368	0.0744112	0.794305	-0.125109	0.166583	1.02095	0.882401	1.18126
eqtl-a-ENSG00000008256	ebi-a-GCST90018799	breast cancer	CYTH3	Weighted mode	5	0.0215544	0.0572317	0.725584	-0.0906197	0.133729	1.02179	0.913365	1.14308
eqtl-a-ENSG00000008283	ebi-a-GCST90018799	breast cancer	CYB561	MR Egger	4	0.299448	0.799144	0.743878	-1.26688	1.86577	1.34911	0.281711	6.46092
eqtl-a-ENSG00000008283	ebi-a-GCST90018799	breast cancer	CYB561	Weighted median	4	-0.0640424	0.105031	0.542028	-0.269903	0.141818	0.937965	0.763454	1.15237
eqtl-a-ENSG00000008283	ebi-a-GCST90018799	breast cancer	CYB561	Inverse variance weighted	4	-0.172263	0.123427	0.162815	-0.414181	0.0696543	0.841758	0.660882	1.07214
eqtl-a-ENSG00000008283	ebi-a-GCST90018799	breast cancer	CYB561	Simple mode	4	-0.0260764	0.148458	0.871758	-0.317055	0.264902	0.974261	0.728291	1.3033
eqtl-a-ENSG00000008283	ebi-a-GCST90018799	breast cancer	CYB561	Weighted mode	4	-0.0150332	0.108323	0.898416	-0.227347	0.197281	0.985079	0.796644	1.21809
eqtl-a-ENSG00000008294	ebi-a-GCST90018799	breast cancer	SPAG9	MR Egger	5	0.135855	0.0820045	0.196164	-0.0248743	0.296583	1.14552	0.975433	1.34525
eqtl-a-ENSG00000008294	ebi-a-GCST90018799	breast cancer	SPAG9	Weighted median	5	0.0933592	0.0499529	0.0616307	-0.00454854	0.191267	1.09786	0.995462	1.21078
eqtl-a-ENSG00000008294	ebi-a-GCST90018799	breast cancer	SPAG9	Inverse variance weighted	5	0.0769971	0.0417484	0.065138	-0.00482988	0.158824	1.08004	0.995182	1.17213
eqtl-a-ENSG00000008294	ebi-a-GCST90018799	breast cancer	SPAG9	Simple mode	5	0.0878954	0.0709235	0.28298	-0.0511147	0.226906	1.09187	0.95017	1.25471
eqtl-a-ENSG00000008294	ebi-a-GCST90018799	breast cancer	SPAG9	Weighted mode	5	0.107256	0.0543735	0.119816	0.000683795	0.213828	1.11322	1.00068	1.23841
eqtl-a-ENSG00000008300	ebi-a-GCST90018799	breast cancer	CELSR3	MR Egger	3	0.100883	0.113429	0.537227	-0.121438	0.323203	1.10615	0.885646	1.38155
eqtl-a-ENSG00000008300	ebi-a-GCST90018799	breast cancer	CELSR3	Weighted median	3	0.033029	0.0429293	0.441667	-0.0511124	0.117171	1.03358	0.950172	1.12431
eqtl-a-ENSG00000008300	ebi-a-GCST90018799	breast cancer	CELSR3	Inverse variance weighted	3	0.00201779	0.070989	0.977324	-0.137121	0.141156	1.00202	0.871865	1.1516
eqtl-a-ENSG00000008300	ebi-a-GCST90018799	breast cancer	CELSR3	Simple mode	3	0.0375487	0.0650923	0.622315	-0.0900323	0.16513	1.03826	0.913902	1.17955
eqtl-a-ENSG00000008300	ebi-a-GCST90018799	breast cancer	CELSR3	Weighted mode	3	0.033438	0.0452331	0.53675	-0.0552188	0.122095	1.034	0.946278	1.12986
eqtl-a-ENSG00000008394	ebi-a-GCST90018799	breast cancer	MGST1	MR Egger	8	0.0385939	0.0331047	0.287932	-0.0262913	0.103479	1.03935	0.974051	1.10902
eqtl-a-ENSG00000008394	ebi-a-GCST90018799	breast cancer	MGST1	Weighted median	8	0.0267766	0.0256403	0.296339	-0.0234784	0.0770317	1.02714	0.976795	1.08008
eqtl-a-ENSG00000008394	ebi-a-GCST90018799	breast cancer	MGST1	Inverse variance weighted	8	0.0320699	0.0227564	0.158756	-0.0125327	0.0766725	1.03259	0.987545	1.07969
eqtl-a-ENSG00000008394	ebi-a-GCST90018799	breast cancer	MGST1	Simple mode	8	-0.00767719	0.0573991	0.897364	-0.120179	0.104825	0.992352	0.886761	1.11052
eqtl-a-ENSG00000008394	ebi-a-GCST90018799	breast cancer	MGST1	Weighted mode	8	0.0280167	0.0277734	0.346679	-0.0264191	0.0824525	1.02841	0.973927	1.08595
eqtl-a-ENSG00000008438	ebi-a-GCST90018799	breast cancer	PGLYRP1	MR Egger	7	-0.0621439	0.0454425	0.229725	-0.151211	0.0269234	0.939748	0.859666	1.02729
eqtl-a-ENSG00000008438	ebi-a-GCST90018799	breast cancer	PGLYRP1	Weighted median	7	-0.0401371	0.026641	0.131916	-0.0923536	0.0120793	0.960658	0.911783	1.01215
eqtl-a-ENSG00000008438	ebi-a-GCST90018799	breast cancer	PGLYRP1	Inverse variance weighted	7	-0.0227171	0.0229191	0.321594	-0.0676386	0.0222043	0.977539	0.934598	1.02245
eqtl-a-ENSG00000008438	ebi-a-GCST90018799	breast cancer	PGLYRP1	Simple mode	7	-0.00878944	0.0582753	0.885056	-0.123009	0.10543	0.991249	0.884256	1.11119
eqtl-a-ENSG00000008438	ebi-a-GCST90018799	breast cancer	PGLYRP1	Weighted mode	7	-0.0449423	0.0278934	0.158259	-0.0996133	0.0097288	0.956053	0.905187	1.00978
eqtl-a-ENSG00000008441	ebi-a-GCST90018799	breast cancer	NFIX	MR Egger	3	0.131469	0.355869	0.774713	-0.566034	0.828973	1.1405	0.567773	2.29096
eqtl-a-ENSG00000008441	ebi-a-GCST90018799	breast cancer	NFIX	Weighted median	3	-0.0716308	0.104195	0.491788	-0.275853	0.132592	0.930874	0.758924	1.14178
eqtl-a-ENSG00000008441	ebi-a-GCST90018799	breast cancer	NFIX	Inverse variance weighted	3	0.0201474	0.125382	0.872339	-0.225602	0.265897	1.02035	0.798036	1.3046
eqtl-a-ENSG00000008441	ebi-a-GCST90018799	breast cancer	NFIX	Simple mode	3	-0.0966466	0.121596	0.510055	-0.334974	0.141681	0.907877	0.715357	1.15221
eqtl-a-ENSG00000008441	ebi-a-GCST90018799	breast cancer	NFIX	Weighted mode	3	-0.0881854	0.113966	0.520001	-0.311558	0.135188	0.915591	0.732305	1.14475
eqtl-a-ENSG00000008513	ebi-a-GCST90018799	breast cancer	ST3GAL1	MR Egger	5	0.0115466	0.0615837	0.863237	-0.109157	0.132251	1.01161	0.896589	1.14139
eqtl-a-ENSG00000008513	ebi-a-GCST90018799	breast cancer	ST3GAL1	Weighted median	5	0.0159403	0.0262808	0.544158	-0.0355701	0.0674508	1.01607	0.965055	1.06978
eqtl-a-ENSG00000008513	ebi-a-GCST90018799	breast cancer	ST3GAL1	Inverse variance weighted	5	0.0267494	0.023797	0.260985	-0.0198927	0.0733915	1.02711	0.980304	1.07615
eqtl-a-ENSG00000008513	ebi-a-GCST90018799	breast cancer	ST3GAL1	Simple mode	5	0.031947	0.0522156	0.573718	-0.0703956	0.13429	1.03246	0.932025	1.14372
eqtl-a-ENSG00000008513	ebi-a-GCST90018799	breast cancer	ST3GAL1	Weighted mode	5	0.010107	0.0284658	0.740476	-0.0456859	0.0658999	1.01016	0.955342	1.06812
eqtl-a-ENSG00000008516	ebi-a-GCST90018799	breast cancer	MMP25	MR Egger	6	-0.023608	0.034298	0.529092	-0.0908321	0.0436161	0.976668	0.913171	1.04458
eqtl-a-ENSG00000008516	ebi-a-GCST90018799	breast cancer	MMP25	Weighted median	6	-0.0124313	0.0231581	0.591404	-0.0578213	0.0329586	0.987646	0.943819	1.03351
eqtl-a-ENSG00000008516	ebi-a-GCST90018799	breast cancer	MMP25	Inverse variance weighted	6	-0.0025615	0.0223586	0.90879	-0.0463843	0.0412613	0.997442	0.954675	1.04212
eqtl-a-ENSG00000008516	ebi-a-GCST90018799	breast cancer	MMP25	Simple mode	6	-0.0293162	0.0445464	0.53956	-0.116627	0.0579947	0.971109	0.889917	1.05971
eqtl-a-ENSG00000008516	ebi-a-GCST90018799	breast cancer	MMP25	Weighted mode	6	-0.0130224	0.023981	0.610431	-0.0600253	0.0339804	0.987062	0.941741	1.03456
eqtl-a-ENSG00000008517	ebi-a-GCST90018799	breast cancer	IL32	MR Egger	5	-0.0165495	0.0252214	0.558552	-0.0659836	0.0328845	0.983587	0.936146	1.03343
eqtl-a-ENSG00000008517	ebi-a-GCST90018799	breast cancer	IL32	Weighted median	5	0.0119609	0.0181649	0.51024	-0.0236422	0.0475641	1.01203	0.976635	1.04871
eqtl-a-ENSG00000008517	ebi-a-GCST90018799	breast cancer	IL32	Inverse variance weighted	5	0.0200929	0.0200917	0.317281	-0.0192868	0.0594725	1.0203	0.980898	1.06128
eqtl-a-ENSG00000008517	ebi-a-GCST90018799	breast cancer	IL32	Simple mode	5	0.0401975	0.0391787	0.362882	-0.0365927	0.116988	1.04102	0.964069	1.12411
eqtl-a-ENSG00000008517	ebi-a-GCST90018799	breast cancer	IL32	Weighted mode	5	0.012118	0.0183878	0.545887	-0.0239221	0.0481582	1.01219	0.976362	1.04934
eqtl-a-ENSG00000009335	ebi-a-GCST90018799	breast cancer	UBE3C	MR Egger	4	-0.0823095	0.0530194	0.260749	-0.186228	0.0216086	0.920987	0.830085	1.02184
eqtl-a-ENSG00000009335	ebi-a-GCST90018799	breast cancer	UBE3C	Weighted median	4	-0.0440076	0.0244988	0.0724443	-0.0920252	0.00401006	0.956947	0.912082	1.00402
eqtl-a-ENSG00000009335	ebi-a-GCST90018799	breast cancer	UBE3C	Inverse variance weighted	4	-0.0352972	0.0243249	0.14676	-0.0829741	0.0123797	0.965318	0.920375	1.01246
eqtl-a-ENSG00000009335	ebi-a-GCST90018799	breast cancer	UBE3C	Simple mode	4	-0.0382885	0.0489963	0.491533	-0.134321	0.0577441	0.962435	0.874309	1.05944
eqtl-a-ENSG00000009335	ebi-a-GCST90018799	breast cancer	UBE3C	Weighted mode	4	-0.046235	0.0240016	0.149705	-0.0932782	0.000808202	0.954818	0.91094	1.00081
eqtl-a-ENSG00000009790	ebi-a-GCST90018799	breast cancer	TRAF3IP3	MR Egger	3	0.0514474	0.0469626	0.471008	-0.0405993	0.143494	1.05279	0.960214	1.1543
eqtl-a-ENSG00000009790	ebi-a-GCST90018799	breast cancer	TRAF3IP3	Weighted median	3	0.040647	0.0250839	0.105138	-0.00851747	0.0898115	1.04148	0.991519	1.09397
eqtl-a-ENSG00000009790	ebi-a-GCST90018799	breast cancer	TRAF3IP3	Inverse variance weighted	3	0.0384909	0.0245778	0.117329	-0.00968156	0.0866633	1.03924	0.990365	1.09053
eqtl-a-ENSG00000009790	ebi-a-GCST90018799	breast cancer	TRAF3IP3	Simple mode	3	0.0504422	0.0348838	0.285077	-0.01793	0.118814	1.05174	0.98223	1.12616
eqtl-a-ENSG00000009790	ebi-a-GCST90018799	breast cancer	TRAF3IP3	Weighted mode	3	0.0407337	0.0258194	0.255379	-0.00987235	0.0913397	1.04157	0.990176	1.09564
eqtl-a-ENSG00000009830	ebi-a-GCST90018799	breast cancer	POMT2	Inverse variance weighted	2	0.0759307	0.0769766	0.323931	-0.0749434	0.226805	1.07889	0.927796	1.25458
eqtl-a-ENSG00000010030	ebi-a-GCST90018799	breast cancer	ETV7	MR Egger	3	-0.00641186	0.0481028	0.915639	-0.100693	0.0878695	0.993609	0.90421	1.09185
eqtl-a-ENSG00000010030	ebi-a-GCST90018799	breast cancer	ETV7	Weighted median	3	0.0227171	0.0181877	0.211653	-0.0129309	0.058365	1.02298	0.987152	1.0601
eqtl-a-ENSG00000010030	ebi-a-GCST90018799	breast cancer	ETV7	Inverse variance weighted	3	0.0233746	0.017101	0.17167	-0.0101434	0.0568927	1.02365	0.989908	1.05854
eqtl-a-ENSG00000010030	ebi-a-GCST90018799	breast cancer	ETV7	Simple mode	3	0.0299005	0.0251756	0.356891	-0.0194436	0.0792447	1.03035	0.980744	1.08247
eqtl-a-ENSG00000010030	ebi-a-GCST90018799	breast cancer	ETV7	Weighted mode	3	0.0231257	0.0211477	0.388297	-0.0183238	0.0645753	1.0234	0.981843	1.06671
eqtl-a-ENSG00000010165	ebi-a-GCST90018799	breast cancer	METTL13	MR Egger	4	0.028733	0.0481249	0.611062	-0.0655917	0.123058	1.02915	0.936513	1.13095
eqtl-a-ENSG00000010165	ebi-a-GCST90018799	breast cancer	METTL13	Weighted median	4	0.0209874	0.0251177	0.403402	-0.0282433	0.070218	1.02121	0.972152	1.07274
eqtl-a-ENSG00000010165	ebi-a-GCST90018799	breast cancer	METTL13	Inverse variance weighted	4	0.017499	0.0239743	0.465448	-0.0294906	0.0644886	1.01765	0.97094	1.06661
eqtl-a-ENSG00000010165	ebi-a-GCST90018799	breast cancer	METTL13	Simple mode	4	0.0255463	0.0497041	0.642736	-0.0718737	0.122966	1.02588	0.930648	1.13085
eqtl-a-ENSG00000010165	ebi-a-GCST90018799	breast cancer	METTL13	Weighted mode	4	0.0273551	0.0280093	0.400773	-0.0275432	0.0822534	1.02773	0.972833	1.08573
eqtl-a-ENSG00000010219	ebi-a-GCST90018799	breast cancer	DYRK4	MR Egger	3	-0.157561	0.113896	0.398466	-0.380797	0.0656745	0.854224	0.683316	1.06788
eqtl-a-ENSG00000010219	ebi-a-GCST90018799	breast cancer	DYRK4	Weighted median	3	-0.0499379	0.0314218	0.111998	-0.111525	0.0116488	0.951289	0.894469	1.01172
eqtl-a-ENSG00000010219	ebi-a-GCST90018799	breast cancer	DYRK4	Inverse variance weighted	3	-0.0454854	0.0311431	0.144144	-0.106526	0.015555	0.955534	0.898952	1.01568
eqtl-a-ENSG00000010219	ebi-a-GCST90018799	breast cancer	DYRK4	Simple mode	3	-0.059466	0.0570928	0.40698	-0.171368	0.0524359	0.942268	0.842512	1.05383
eqtl-a-ENSG00000010219	ebi-a-GCST90018799	breast cancer	DYRK4	Weighted mode	3	-0.0585515	0.0336717	0.224183	-0.124548	0.00744496	0.94313	0.882896	1.00747
eqtl-a-ENSG00000010270	ebi-a-GCST90018799	breast cancer	STARD3NL	MR Egger	4	0.00371085	0.0884903	0.97036	-0.16973	0.177152	1.00372	0.843892	1.19381
eqtl-a-ENSG00000010270	ebi-a-GCST90018799	breast cancer	STARD3NL	Weighted median	4	-0.0171952	0.0355296	0.628409	-0.0868333	0.0524429	0.982952	0.91683	1.05384
eqtl-a-ENSG00000010270	ebi-a-GCST90018799	breast cancer	STARD3NL	Inverse variance weighted	4	-0.0158416	0.0351812	0.652505	-0.0847968	0.0531137	0.984283	0.918699	1.05455
eqtl-a-ENSG00000010270	ebi-a-GCST90018799	breast cancer	STARD3NL	Simple mode	4	-0.0752166	0.0609713	0.305176	-0.19472	0.0442871	0.927543	0.823065	1.04528
eqtl-a-ENSG00000010270	ebi-a-GCST90018799	breast cancer	STARD3NL	Weighted mode	4	-0.0127418	0.0357956	0.745431	-0.0829013	0.0574176	0.987339	0.920442	1.0591
eqtl-a-ENSG00000010278	ebi-a-GCST90018799	breast cancer	CD9	MR Egger	6	0.0432398	0.0285639	0.204639	-0.0127455	0.099225	1.04419	0.987335	1.10431
eqtl-a-ENSG00000010278	ebi-a-GCST90018799	breast cancer	CD9	Weighted median	6	0.0237159	0.0205072	0.247491	-0.0164782	0.06391	1.024	0.983657	1.066
eqtl-a-ENSG00000010278	ebi-a-GCST90018799	breast cancer	CD9	Inverse variance weighted	6	0.0164978	0.01774	0.35238	-0.0182725	0.0512682	1.01663	0.981893	1.05261
eqtl-a-ENSG00000010278	ebi-a-GCST90018799	breast cancer	CD9	Simple mode	6	0.0287349	0.0255229	0.311347	-0.0212899	0.0787597	1.02915	0.978935	1.08194
eqtl-a-ENSG00000010278	ebi-a-GCST90018799	breast cancer	CD9	Weighted mode	6	0.0221631	0.0200896	0.320181	-0.0172126	0.0615387	1.02241	0.982935	1.06347
eqtl-a-ENSG00000010292	ebi-a-GCST90018799	breast cancer	NCAPD2	MR Egger	4	0.021724	0.037099	0.617438	-0.05099	0.094438	1.02196	0.950288	1.09904
eqtl-a-ENSG00000010292	ebi-a-GCST90018799	breast cancer	NCAPD2	Weighted median	4	0.0026757	0.0149669	0.858115	-0.0266594	0.0320108	1.00268	0.973693	1.03253
eqtl-a-ENSG00000010292	ebi-a-GCST90018799	breast cancer	NCAPD2	Inverse variance weighted	4	0.00181008	0.0192503	0.925086	-0.0359205	0.0395407	1.00181	0.964717	1.04033
eqtl-a-ENSG00000010292	ebi-a-GCST90018799	breast cancer	NCAPD2	Simple mode	4	-0.00572243	0.0267036	0.844057	-0.0580615	0.0466167	0.994294	0.943592	1.04772
eqtl-a-ENSG00000010292	ebi-a-GCST90018799	breast cancer	NCAPD2	Weighted mode	4	0.00120424	0.014665	0.939726	-0.0275391	0.0299476	1.0012	0.972837	1.0304
eqtl-a-ENSG00000010295	ebi-a-GCST90018799	breast cancer	IFFO1	MR Egger	3	0.0512832	0.0616045	0.558045	-0.0694616	0.172028	1.05262	0.932896	1.18771
eqtl-a-ENSG00000010295	ebi-a-GCST90018799	breast cancer	IFFO1	Weighted median	3	-0.0112221	0.0238356	0.637775	-0.05794	0.0354957	0.988841	0.943707	1.03613
eqtl-a-ENSG00000010295	ebi-a-GCST90018799	breast cancer	IFFO1	Inverse variance weighted	3	-0.0143708	0.0230611	0.533179	-0.0595705	0.0308289	0.985732	0.942169	1.03131
eqtl-a-ENSG00000010295	ebi-a-GCST90018799	breast cancer	IFFO1	Simple mode	3	-0.0311486	0.039081	0.509022	-0.107747	0.0454501	0.969331	0.897854	1.0465
eqtl-a-ENSG00000010295	ebi-a-GCST90018799	breast cancer	IFFO1	Weighted mode	3	-0.00633742	0.0260033	0.83017	-0.057304	0.0446291	0.993683	0.944307	1.04564
eqtl-a-ENSG00000010327	ebi-a-GCST90018799	breast cancer	STAB1	MR Egger	12	-0.0211965	0.0404428	0.61162	-0.100464	0.0580714	0.979027	0.904417	1.05979
eqtl-a-ENSG00000010327	ebi-a-GCST90018799	breast cancer	STAB1	Weighted median	12	-0.0204807	0.0259895	0.430675	-0.07142	0.0304587	0.979728	0.931071	1.03093
eqtl-a-ENSG00000010327	ebi-a-GCST90018799	breast cancer	STAB1	Inverse variance weighted	12	-0.0068755	0.0282619	0.80779	-0.0622688	0.0485178	0.993148	0.93963	1.04971
eqtl-a-ENSG00000010327	ebi-a-GCST90018799	breast cancer	STAB1	Simple mode	12	-0.00215461	0.0488789	0.96563	-0.0979572	0.093648	0.997848	0.906688	1.09817
eqtl-a-ENSG00000010327	ebi-a-GCST90018799	breast cancer	STAB1	Weighted mode	12	-0.0201243	0.0267719	0.468013	-0.0725971	0.0323486	0.980077	0.929975	1.03288
eqtl-a-ENSG00000010539	ebi-a-GCST90018799	breast cancer	ZNF200	MR Egger	5	-0.0374903	0.0511213	0.516451	-0.137688	0.0627076	0.963204	0.87137	1.06472
eqtl-a-ENSG00000010539	ebi-a-GCST90018799	breast cancer	ZNF200	Weighted median	5	0.00113678	0.0269656	0.966374	-0.0517157	0.0539893	1.00114	0.949599	1.05547
eqtl-a-ENSG00000010539	ebi-a-GCST90018799	breast cancer	ZNF200	Inverse variance weighted	5	0.00214509	0.0303214	0.943601	-0.0572849	0.0615751	1.00215	0.944325	1.06351
eqtl-a-ENSG00000010539	ebi-a-GCST90018799	breast cancer	ZNF200	Simple mode	5	0.136386	0.0870118	0.192081	-0.0341572	0.306929	1.14612	0.96642	1.35924
eqtl-a-ENSG00000010539	ebi-a-GCST90018799	breast cancer	ZNF200	Weighted mode	5	-0.00823829	0.0273269	0.778078	-0.0617991	0.0453225	0.991796	0.940072	1.04637
eqtl-a-ENSG00000010610	ebi-a-GCST90018799	breast cancer	CD4	MR Egger	4	0.0220555	0.100452	0.846583	-0.17483	0.218941	1.0223	0.8396	1.24476
eqtl-a-ENSG00000010610	ebi-a-GCST90018799	breast cancer	CD4	Weighted median	4	-0.0459059	0.0294956	0.119622	-0.103717	0.0119055	0.955132	0.90148	1.01198
eqtl-a-ENSG00000010610	ebi-a-GCST90018799	breast cancer	CD4	Inverse variance weighted	4	-0.0394754	0.0415064	0.34157	-0.120828	0.0418772	0.961294	0.886186	1.04277
eqtl-a-ENSG00000010610	ebi-a-GCST90018799	breast cancer	CD4	Simple mode	4	-0.00625497	0.0725383	0.936716	-0.14843	0.13592	0.993765	0.86206	1.14559
eqtl-a-ENSG00000010610	ebi-a-GCST90018799	breast cancer	CD4	Weighted mode	4	-0.0566649	0.0317542	0.17234	-0.118903	0.00557332	0.944911	0.887894	1.00559
eqtl-a-ENSG00000010626	ebi-a-GCST90018799	breast cancer	LRRC23	MR Egger	3	-0.0305194	0.0795731	0.766847	-0.186483	0.125444	0.969942	0.829873	1.13365
eqtl-a-ENSG00000010626	ebi-a-GCST90018799	breast cancer	LRRC23	Weighted median	3	-0.0420184	0.0271138	0.121213	-0.0951614	0.0111247	0.958852	0.909226	1.01119
eqtl-a-ENSG00000010626	ebi-a-GCST90018799	breast cancer	LRRC23	Inverse variance weighted	3	-0.0436916	0.0264057	0.0979998	-0.0954466	0.00806353	0.957249	0.908967	1.0081
eqtl-a-ENSG00000010626	ebi-a-GCST90018799	breast cancer	LRRC23	Simple mode	3	-0.038402	0.0402739	0.440959	-0.117339	0.0405348	0.962326	0.889284	1.04137
eqtl-a-ENSG00000010626	ebi-a-GCST90018799	breast cancer	LRRC23	Weighted mode	3	-0.0420263	0.0295277	0.290637	-0.0999007	0.0158481	0.958845	0.904927	1.01597
eqtl-a-ENSG00000010810	ebi-a-GCST90018799	breast cancer	FYN	MR Egger	3	0.00227531	0.303124	0.995221	-0.591847	0.596398	1.00228	0.553304	1.81557
eqtl-a-ENSG00000010810	ebi-a-GCST90018799	breast cancer	FYN	Weighted median	3	0.0302271	0.063711	0.635185	-0.0946464	0.155101	1.03069	0.909695	1.16778
eqtl-a-ENSG00000010810	ebi-a-GCST90018799	breast cancer	FYN	Inverse variance weighted	3	0.0783017	0.0608754	0.198352	-0.0410141	0.197618	1.08145	0.959816	1.2185
eqtl-a-ENSG00000010810	ebi-a-GCST90018799	breast cancer	FYN	Simple mode	3	0.0302656	0.0980098	0.786671	-0.161834	0.222365	1.03073	0.850583	1.24903
eqtl-a-ENSG00000010810	ebi-a-GCST90018799	breast cancer	FYN	Weighted mode	3	0.0289502	0.0659612	0.703598	-0.100334	0.158234	1.02937	0.904536	1.17144
eqtl-a-ENSG00000011007	ebi-a-GCST90018799	breast cancer	ELOA	MR Egger	3	-0.283194	0.297284	0.51545	-0.86587	0.299482	0.753374	0.420686	1.34916
eqtl-a-ENSG00000011007	ebi-a-GCST90018799	breast cancer	ELOA	Weighted median	3	0.043838	0.0301994	0.146608	-0.0153529	0.103029	1.04481	0.984764	1.10852
eqtl-a-ENSG00000011007	ebi-a-GCST90018799	breast cancer	ELOA	Inverse variance weighted	3	0.0486	0.0536805	0.365277	-0.0566139	0.153814	1.0498	0.944959	1.16627
eqtl-a-ENSG00000011007	ebi-a-GCST90018799	breast cancer	ELOA	Simple mode	3	-0.0146764	0.0791507	0.869998	-0.169812	0.140459	0.985431	0.843824	1.1508
eqtl-a-ENSG00000011007	ebi-a-GCST90018799	breast cancer	ELOA	Weighted mode	3	0.0358609	0.0301423	0.356244	-0.023218	0.0949398	1.03651	0.977049	1.09959
eqtl-a-ENSG00000011021	ebi-a-GCST90018799	breast cancer	CLCN6	MR Egger	3	-0.00525713	0.0346791	0.904222	-0.0732281	0.0627139	0.994757	0.929389	1.06472
eqtl-a-ENSG00000011021	ebi-a-GCST90018799	breast cancer	CLCN6	Weighted median	3	0.00639993	0.0217577	0.768647	-0.0362452	0.049045	1.00642	0.964404	1.05027
eqtl-a-ENSG00000011021	ebi-a-GCST90018799	breast cancer	CLCN6	Inverse variance weighted	3	0.00860178	0.0211984	0.684908	-0.0329471	0.0501506	1.00864	0.96759	1.05143
eqtl-a-ENSG00000011021	ebi-a-GCST90018799	breast cancer	CLCN6	Simple mode	3	0.00969989	0.0297999	0.7757	-0.0487078	0.0681076	1.00975	0.952459	1.07048
eqtl-a-ENSG00000011021	ebi-a-GCST90018799	breast cancer	CLCN6	Weighted mode	3	0.00578731	0.0215265	0.813242	-0.0364047	0.0479793	1.0058	0.96425	1.04915
eqtl-a-ENSG00000011105	ebi-a-GCST90018799	breast cancer	TSPAN9	MR Egger	15	-0.0121071	0.0306742	0.699465	-0.0722285	0.0480144	0.987966	0.930318	1.04919
eqtl-a-ENSG00000011105	ebi-a-GCST90018799	breast cancer	TSPAN9	Weighted median	15	-0.00512817	0.0188378	0.785448	-0.0420503	0.031794	0.994885	0.958822	1.0323
eqtl-a-ENSG00000011105	ebi-a-GCST90018799	breast cancer	TSPAN9	Inverse variance weighted	15	-0.0039107	0.0178481	0.826564	-0.0388929	0.0310715	0.996097	0.961854	1.03156
eqtl-a-ENSG00000011105	ebi-a-GCST90018799	breast cancer	TSPAN9	Simple mode	15	-0.00569611	0.0386267	0.884867	-0.0814043	0.0700121	0.99432	0.921821	1.07252
eqtl-a-ENSG00000011105	ebi-a-GCST90018799	breast cancer	TSPAN9	Weighted mode	15	-0.00569611	0.0176089	0.751114	-0.0402096	0.0288174	0.99432	0.960588	1.02924
eqtl-a-ENSG00000011114	ebi-a-GCST90018799	breast cancer	BTBD7	MR Egger	3	0.0495354	0.0746653	0.627093	-0.0968085	0.195879	1.05078	0.90773	1.21638
eqtl-a-ENSG00000011114	ebi-a-GCST90018799	breast cancer	BTBD7	Weighted median	3	0.00888351	0.0320863	0.781885	-0.0540056	0.0717726	1.00892	0.947427	1.07441
eqtl-a-ENSG00000011114	ebi-a-GCST90018799	breast cancer	BTBD7	Inverse variance weighted	3	0.0097749	0.0325317	0.763816	-0.0539871	0.0735369	1.00982	0.947444	1.07631
eqtl-a-ENSG00000011114	ebi-a-GCST90018799	breast cancer	BTBD7	Simple mode	3	-0.0274647	0.0500891	0.638502	-0.125639	0.07071	0.972909	0.881933	1.07327
eqtl-a-ENSG00000011114	ebi-a-GCST90018799	breast cancer	BTBD7	Weighted mode	3	0.0205733	0.0362916	0.627929	-0.0505582	0.0917048	1.02079	0.950699	1.09604
eqtl-a-ENSG00000011198	ebi-a-GCST90018799	breast cancer	ABHD5	MR Egger	5	0.0370562	0.0544539	0.544998	-0.0696734	0.143786	1.03775	0.932698	1.15464
eqtl-a-ENSG00000011198	ebi-a-GCST90018799	breast cancer	ABHD5	Weighted median	5	0.00129875	0.0390254	0.973452	-0.075191	0.0777885	1.0013	0.927566	1.08089
eqtl-a-ENSG00000011198	ebi-a-GCST90018799	breast cancer	ABHD5	Inverse variance weighted	5	-0.0132338	0.0336364	0.693997	-0.0791611	0.0526935	0.986853	0.923891	1.05411
eqtl-a-ENSG00000011198	ebi-a-GCST90018799	breast cancer	ABHD5	Simple mode	5	0.00709348	0.055792	0.904964	-0.102259	0.116446	1.00712	0.902796	1.1235
eqtl-a-ENSG00000011198	ebi-a-GCST90018799	breast cancer	ABHD5	Weighted mode	5	0.00709348	0.0417474	0.873325	-0.0747314	0.0889184	1.00712	0.927993	1.09299
eqtl-a-ENSG00000011295	ebi-a-GCST90018799	breast cancer	TTC19	Inverse variance weighted	2	-0.0268476	0.0327841	0.412832	-0.0911044	0.0374093	0.97351	0.912922	1.03812
eqtl-a-ENSG00000011376	ebi-a-GCST90018799	breast cancer	LARS2	MR Egger	3	-0.0268712	0.215665	0.921086	-0.449574	0.395832	0.973487	0.6379	1.48562
eqtl-a-ENSG00000011376	ebi-a-GCST90018799	breast cancer	LARS2	Weighted median	3	-0.0253488	0.0263366	0.335802	-0.0769686	0.026271	0.97497	0.925919	1.02662
eqtl-a-ENSG00000011376	ebi-a-GCST90018799	breast cancer	LARS2	Inverse variance weighted	3	-0.0254113	0.0254162	0.317403	-0.075227	0.0244044	0.974909	0.927533	1.0247
eqtl-a-ENSG00000011376	ebi-a-GCST90018799	breast cancer	LARS2	Simple mode	3	-0.020571	0.045486	0.695407	-0.109724	0.0685816	0.979639	0.896082	1.07099
eqtl-a-ENSG00000011376	ebi-a-GCST90018799	breast cancer	LARS2	Weighted mode	3	-0.0244804	0.0256953	0.441284	-0.0748432	0.0258825	0.975817	0.927889	1.02622
eqtl-a-ENSG00000011405	ebi-a-GCST90018799	breast cancer	PIK3C2A	MR Egger	3	-0.00284186	0.0514844	0.964895	-0.103751	0.0980676	0.997162	0.901449	1.10304
eqtl-a-ENSG00000011405	ebi-a-GCST90018799	breast cancer	PIK3C2A	Weighted median	3	-0.00126251	0.0257997	0.960971	-0.0518298	0.0493048	0.998738	0.94949	1.05054
eqtl-a-ENSG00000011405	ebi-a-GCST90018799	breast cancer	PIK3C2A	Inverse variance weighted	3	-0.00117494	0.0247192	0.96209	-0.0496245	0.0472746	0.998826	0.951587	1.04841
eqtl-a-ENSG00000011405	ebi-a-GCST90018799	breast cancer	PIK3C2A	Simple mode	3	0.00112466	0.0468501	0.983028	-0.0907015	0.0929508	1.00113	0.91329	1.09741
eqtl-a-ENSG00000011405	ebi-a-GCST90018799	breast cancer	PIK3C2A	Weighted mode	3	-1.89874e-06	0.0271484	0.999951	-0.0532127	0.0532089	0.999998	0.948178	1.05465
eqtl-a-ENSG00000011422	ebi-a-GCST90018799	breast cancer	PLAUR	MR Egger	7	-0.165682	0.13363	0.270041	-0.427596	0.0962323	0.847316	0.652075	1.10101
eqtl-a-ENSG00000011422	ebi-a-GCST90018799	breast cancer	PLAUR	Weighted median	7	0.0670682	0.0506304	0.185283	-0.0321674	0.166304	1.06937	0.968344	1.18093
eqtl-a-ENSG00000011422	ebi-a-GCST90018799	breast cancer	PLAUR	Inverse variance weighted	7	0.0963606	0.0525499	0.066699	-0.00663721	0.199358	1.10116	0.993385	1.22062
eqtl-a-ENSG00000011422	ebi-a-GCST90018799	breast cancer	PLAUR	Simple mode	7	0.027927	0.0918664	0.771398	-0.152131	0.207985	1.02832	0.858876	1.23119
eqtl-a-ENSG00000011422	ebi-a-GCST90018799	breast cancer	PLAUR	Weighted mode	7	0.0406395	0.0577645	0.508089	-0.0725789	0.153858	1.04148	0.929992	1.16633
eqtl-a-ENSG00000012061	ebi-a-GCST90018799	breast cancer	ERCC1	MR Egger	4	0.0551613	0.0370282	0.274754	-0.0174139	0.127737	1.05671	0.982737	1.13625
eqtl-a-ENSG00000012061	ebi-a-GCST90018799	breast cancer	ERCC1	Weighted median	4	0.0570172	0.0214055	0.0077294	0.0150624	0.0989721	1.05867	1.01518	1.10404
eqtl-a-ENSG00000012061	ebi-a-GCST90018799	breast cancer	ERCC1	Inverse variance weighted	4	0.056763	0.0214802	0.00822772	0.0146619	0.0988641	1.0584	1.01477	1.10392
eqtl-a-ENSG00000012061	ebi-a-GCST90018799	breast cancer	ERCC1	Simple mode	4	0.0590115	0.0317341	0.1599	-0.00318736	0.12121	1.06079	0.996818	1.12886
eqtl-a-ENSG00000012061	ebi-a-GCST90018799	breast cancer	ERCC1	Weighted mode	4	0.0568874	0.023932	0.097879	0.00998064	0.103794	1.05854	1.01003	1.10937
eqtl-a-ENSG00000012124	ebi-a-GCST90018799	breast cancer	CD22	MR Egger	7	0.0209841	0.0735831	0.786945	-0.123239	0.165207	1.02121	0.884052	1.17964
eqtl-a-ENSG00000012124	ebi-a-GCST90018799	breast cancer	CD22	Weighted median	7	0.0539497	0.0383147	0.159112	-0.0211472	0.129047	1.05543	0.979075	1.13774
eqtl-a-ENSG00000012124	ebi-a-GCST90018799	breast cancer	CD22	Inverse variance weighted	7	0.0761306	0.0370542	0.0399201	0.0035044	0.148757	1.0791	1.00351	1.16039
eqtl-a-ENSG00000012124	ebi-a-GCST90018799	breast cancer	CD22	Simple mode	7	0.0275766	0.0700532	0.707446	-0.109728	0.164881	1.02796	0.896078	1.17925
eqtl-a-ENSG00000012124	ebi-a-GCST90018799	breast cancer	CD22	Weighted mode	7	0.0492964	0.0444847	0.310225	-0.0378937	0.136486	1.05053	0.962815	1.14624
eqtl-a-ENSG00000012223	ebi-a-GCST90018799	breast cancer	LTF	MR Egger	7	-0.00863308	0.155415	0.957853	-0.313247	0.295981	0.991404	0.73107	1.34444
eqtl-a-ENSG00000012223	ebi-a-GCST90018799	breast cancer	LTF	Weighted median	7	0.0423626	0.0470658	0.368082	-0.0498864	0.134612	1.04327	0.951338	1.14409
eqtl-a-ENSG00000012223	ebi-a-GCST90018799	breast cancer	LTF	Inverse variance weighted	7	0.0727138	0.0375348	0.0527167	-0.000854489	0.146282	1.07542	0.999146	1.15752
eqtl-a-ENSG00000012223	ebi-a-GCST90018799	breast cancer	LTF	Simple mode	7	0.0333624	0.0770194	0.680031	-0.117596	0.18432	1.03393	0.889055	1.2024
eqtl-a-ENSG00000012223	ebi-a-GCST90018799	breast cancer	LTF	Weighted mode	7	0.0172783	0.0653862	0.80043	-0.110879	0.145435	1.01743	0.895047	1.15654
eqtl-a-ENSG00000012232	ebi-a-GCST90018799	breast cancer	EXTL3	MR Egger	7	-0.159308	0.148849	0.333421	-0.451051	0.132436	0.852734	0.636958	1.14161
eqtl-a-ENSG00000012232	ebi-a-GCST90018799	breast cancer	EXTL3	Weighted median	7	-0.055924	0.0515588	0.27807	-0.156979	0.0451313	0.945611	0.854722	1.04617
eqtl-a-ENSG00000012232	ebi-a-GCST90018799	breast cancer	EXTL3	Inverse variance weighted	7	-0.021847	0.0441393	0.620631	-0.10836	0.064666	0.97839	0.897304	1.0668
eqtl-a-ENSG00000012232	ebi-a-GCST90018799	breast cancer	EXTL3	Simple mode	7	0.0834727	0.100317	0.437217	-0.113149	0.280095	1.08706	0.893017	1.32325
eqtl-a-ENSG00000012232	ebi-a-GCST90018799	breast cancer	EXTL3	Weighted mode	7	-0.0809291	0.0818584	0.361013	-0.241372	0.0795133	0.922259	0.78555	1.08276
eqtl-a-ENSG00000012660	ebi-a-GCST90018799	breast cancer	ELOVL5	MR Egger	3	0.13474	0.134845	0.500249	-0.129557	0.399036	1.14424	0.878485	1.49039
eqtl-a-ENSG00000012660	ebi-a-GCST90018799	breast cancer	ELOVL5	Weighted median	3	-0.0416851	0.0487072	0.392091	-0.137151	0.0537809	0.959172	0.871838	1.05525
eqtl-a-ENSG00000012660	ebi-a-GCST90018799	breast cancer	ELOVL5	Inverse variance weighted	3	-0.0599714	0.0589399	0.308915	-0.175494	0.0555508	0.941791	0.839043	1.05712
eqtl-a-ENSG00000012660	ebi-a-GCST90018799	breast cancer	ELOVL5	Simple mode	3	-0.0626323	0.0924566	0.567994	-0.243847	0.118583	0.939289	0.783607	1.1259
eqtl-a-ENSG00000012660	ebi-a-GCST90018799	breast cancer	ELOVL5	Weighted mode	3	-0.0354384	0.048006	0.537258	-0.12953	0.0586534	0.965182	0.878508	1.06041
eqtl-a-ENSG00000012779	ebi-a-GCST90018799	breast cancer	ALOX5	MR Egger	6	0.00872475	0.0462076	0.85943	-0.0818421	0.0992916	1.00876	0.921417	1.10439
eqtl-a-ENSG00000012779	ebi-a-GCST90018799	breast cancer	ALOX5	Weighted median	6	0.0162711	0.0286427	0.569986	-0.0398685	0.0724108	1.0164	0.960916	1.0751
eqtl-a-ENSG00000012779	ebi-a-GCST90018799	breast cancer	ALOX5	Inverse variance weighted	6	0.0180186	0.0247616	0.466809	-0.0305142	0.0665514	1.01818	0.969947	1.06882
eqtl-a-ENSG00000012779	ebi-a-GCST90018799	breast cancer	ALOX5	Simple mode	6	0.039531	0.0465255	0.434299	-0.0516589	0.130721	1.04032	0.949653	1.13965
eqtl-a-ENSG00000012779	ebi-a-GCST90018799	breast cancer	ALOX5	Weighted mode	6	0.00948051	0.0303781	0.767572	-0.0500605	0.0690215	1.00953	0.951172	1.07146
eqtl-a-ENSG00000012822	ebi-a-GCST90018799	breast cancer	CALCOCO1	MR Egger	4	0.0998171	0.188553	0.649425	-0.269746	0.46938	1.10497	0.763573	1.599
eqtl-a-ENSG00000012822	ebi-a-GCST90018799	breast cancer	CALCOCO1	Weighted median	4	-0.0685551	0.0612201	0.262793	-0.188546	0.0514362	0.933742	0.828162	1.05278
eqtl-a-ENSG00000012822	ebi-a-GCST90018799	breast cancer	CALCOCO1	Inverse variance weighted	4	-0.0732035	0.0778414	0.347003	-0.225773	0.0793657	0.929412	0.7979	1.0826
eqtl-a-ENSG00000012822	ebi-a-GCST90018799	breast cancer	CALCOCO1	Simple mode	4	-0.177083	0.123481	0.247013	-0.419106	0.064939	0.83771	0.657635	1.06709
eqtl-a-ENSG00000012822	ebi-a-GCST90018799	breast cancer	CALCOCO1	Weighted mode	4	-0.0697884	0.0731985	0.410718	-0.213257	0.0736806	0.932591	0.807948	1.07646
eqtl-a-ENSG00000013016	ebi-a-GCST90018799	breast cancer	EHD3	MR Egger	5	-0.0714013	0.0711928	0.389793	-0.210939	0.0681366	0.931088	0.809823	1.07051
eqtl-a-ENSG00000013016	ebi-a-GCST90018799	breast cancer	EHD3	Weighted median	5	0.00054916	0.02874	0.984755	-0.0557812	0.0568796	1.00055	0.945746	1.05853
eqtl-a-ENSG00000013016	ebi-a-GCST90018799	breast cancer	EHD3	Inverse variance weighted	5	0.0128757	0.0248093	0.603769	-0.0357505	0.0615019	1.01296	0.964881	1.06343
eqtl-a-ENSG00000013016	ebi-a-GCST90018799	breast cancer	EHD3	Simple mode	5	0.0145778	0.0386196	0.724997	-0.0611167	0.0902723	1.01468	0.940713	1.09447
eqtl-a-ENSG00000013016	ebi-a-GCST90018799	breast cancer	EHD3	Weighted mode	5	0.0023447	0.0283268	0.938009	-0.0531759	0.0578653	1.00235	0.948213	1.05957
eqtl-a-ENSG00000013288	ebi-a-GCST90018799	breast cancer	MAN2B2	MR Egger	3	-0.0231014	0.0372224	0.646389	-0.0960574	0.0498546	0.977163	0.908412	1.05112
eqtl-a-ENSG00000013288	ebi-a-GCST90018799	breast cancer	MAN2B2	Weighted median	3	-0.0391161	0.0203504	0.0545894	-0.0790028	0.000770674	0.961639	0.924037	1.00077
eqtl-a-ENSG00000013288	ebi-a-GCST90018799	breast cancer	MAN2B2	Inverse variance weighted	3	-0.0399299	0.0208842	0.0558805	-0.080863	0.00100315	0.960857	0.92232	1.001
eqtl-a-ENSG00000013288	ebi-a-GCST90018799	breast cancer	MAN2B2	Simple mode	3	-0.0326696	0.0408235	0.50751	-0.112684	0.0473444	0.967858	0.893433	1.04848
eqtl-a-ENSG00000013288	ebi-a-GCST90018799	breast cancer	MAN2B2	Weighted mode	3	-0.037341	0.0214371	0.223652	-0.0793577	0.00467567	0.963348	0.923709	1.00469
eqtl-a-ENSG00000013306	ebi-a-GCST90018799	breast cancer	SLC25A39	MR Egger	7	-0.00543567	0.0933033	0.9558	-0.18831	0.177439	0.994579	0.828358	1.19415
eqtl-a-ENSG00000013306	ebi-a-GCST90018799	breast cancer	SLC25A39	Weighted median	7	-0.005409	0.0416897	0.896769	-0.0871207	0.0763027	0.994606	0.916566	1.07929
eqtl-a-ENSG00000013306	ebi-a-GCST90018799	breast cancer	SLC25A39	Inverse variance weighted	7	0.00745159	0.0344392	0.8287	-0.0600492	0.0749524	1.00748	0.941718	1.07783
eqtl-a-ENSG00000013306	ebi-a-GCST90018799	breast cancer	SLC25A39	Simple mode	7	-0.0128791	0.0560703	0.825958	-0.122777	0.0970186	0.987203	0.884461	1.10188
eqtl-a-ENSG00000013306	ebi-a-GCST90018799	breast cancer	SLC25A39	Weighted mode	7	-0.00862681	0.044585	0.852958	-0.0960134	0.0787598	0.99141	0.908452	1.08194
eqtl-a-ENSG00000013374	ebi-a-GCST90018799	breast cancer	NUB1	MR Egger	5	0.0321671	0.0668565	0.663331	-0.0988717	0.163206	1.03269	0.905859	1.17728
eqtl-a-ENSG00000013374	ebi-a-GCST90018799	breast cancer	NUB1	Weighted median	5	0.0152311	0.0328734	0.64313	-0.0492008	0.079663	1.01535	0.95199	1.08292
eqtl-a-ENSG00000013374	ebi-a-GCST90018799	breast cancer	NUB1	Inverse variance weighted	5	0.0053248	0.0304635	0.861242	-0.0543836	0.0650332	1.00534	0.947069	1.06719
eqtl-a-ENSG00000013374	ebi-a-GCST90018799	breast cancer	NUB1	Simple mode	5	0.0298054	0.0487796	0.574202	-0.0658026	0.125413	1.03025	0.936316	1.13362
eqtl-a-ENSG00000013374	ebi-a-GCST90018799	breast cancer	NUB1	Weighted mode	5	0.016477	0.0381943	0.688411	-0.0583839	0.091338	1.01661	0.943288	1.09564
eqtl-a-ENSG00000013523	ebi-a-GCST90018799	breast cancer	ANGEL1	MR Egger	3	0.141082	0.182398	0.580875	-0.216419	0.498582	1.15152	0.805398	1.64639
eqtl-a-ENSG00000013523	ebi-a-GCST90018799	breast cancer	ANGEL1	Weighted median	3	0.0377556	0.0267345	0.157879	-0.0146441	0.0901553	1.03848	0.985463	1.09434
eqtl-a-ENSG00000013523	ebi-a-GCST90018799	breast cancer	ANGEL1	Inverse variance weighted	3	0.01907	0.0294967	0.517947	-0.0387435	0.0768835	1.01925	0.961997	1.07992
eqtl-a-ENSG00000013523	ebi-a-GCST90018799	breast cancer	ANGEL1	Simple mode	3	0.0440597	0.0370251	0.356156	-0.0285095	0.116629	1.04504	0.971893	1.1237
eqtl-a-ENSG00000013523	ebi-a-GCST90018799	breast cancer	ANGEL1	Weighted mode	3	0.0457598	0.0322468	0.291688	-0.017444	0.108964	1.04682	0.982707	1.11512
eqtl-a-ENSG00000013561	ebi-a-GCST90018799	breast cancer	RNF14	MR Egger	3	0.0403898	0.051443	0.576258	-0.0604385	0.141218	1.04122	0.941352	1.15168
eqtl-a-ENSG00000013561	ebi-a-GCST90018799	breast cancer	RNF14	Weighted median	3	0.0518911	0.0226495	0.0219605	0.00749812	0.0962842	1.05326	1.00753	1.10107
eqtl-a-ENSG00000013561	ebi-a-GCST90018799	breast cancer	RNF14	Inverse variance weighted	3	0.0499723	0.0216489	0.0209823	0.00754039	0.0924042	1.05124	1.00757	1.09681
eqtl-a-ENSG00000013561	ebi-a-GCST90018799	breast cancer	RNF14	Simple mode	3	0.0601266	0.0298421	0.181501	0.00163603	0.118617	1.06197	1.00164	1.12594
eqtl-a-ENSG00000013561	ebi-a-GCST90018799	breast cancer	RNF14	Weighted mode	3	0.0444814	0.0242172	0.20765	-0.00298432	0.0919472	1.04549	0.99702	1.09631
eqtl-a-ENSG00000013573	ebi-a-GCST90018799	breast cancer	DDX11	MR Egger	6	0.0185542	0.0388983	0.658259	-0.0576865	0.0947949	1.01873	0.943946	1.09943
eqtl-a-ENSG00000013573	ebi-a-GCST90018799	breast cancer	DDX11	Weighted median	6	0.00211892	0.0151459	0.888738	-0.027567	0.0318048	1.00212	0.97281	1.03232
eqtl-a-ENSG00000013573	ebi-a-GCST90018799	breast cancer	DDX11	Inverse variance weighted	6	-0.00206996	0.0183715	0.91029	-0.0380781	0.0339381	0.997932	0.962638	1.03452
eqtl-a-ENSG00000013573	ebi-a-GCST90018799	breast cancer	DDX11	Simple mode	6	-0.0165908	0.0268817	0.564135	-0.0692789	0.0360973	0.983546	0.933066	1.03676
eqtl-a-ENSG00000013573	ebi-a-GCST90018799	breast cancer	DDX11	Weighted mode	6	0.000623054	0.015613	0.969712	-0.0299784	0.0312245	1.00062	0.970467	1.03172
eqtl-a-ENSG00000013725	ebi-a-GCST90018799	breast cancer	CD6	MR Egger	7	-0.0531947	0.0466191	0.305537	-0.144568	0.0381788	0.948195	0.865396	1.03892
eqtl-a-ENSG00000013725	ebi-a-GCST90018799	breast cancer	CD6	Weighted median	7	-0.00904072	0.0273106	0.740619	-0.0625695	0.044488	0.991	0.939348	1.04549
eqtl-a-ENSG00000013725	ebi-a-GCST90018799	breast cancer	CD6	Inverse variance weighted	7	0.0114217	0.0256287	0.655841	-0.0388104	0.0616539	1.01149	0.961933	1.06359
eqtl-a-ENSG00000013725	ebi-a-GCST90018799	breast cancer	CD6	Simple mode	7	0.0284673	0.060739	0.65584	-0.090581	0.147516	1.02888	0.9134	1.15895
eqtl-a-ENSG00000013725	ebi-a-GCST90018799	breast cancer	CD6	Weighted mode	7	-0.0130652	0.0298653	0.677078	-0.0716012	0.0454709	0.98702	0.930902	1.04652
eqtl-a-ENSG00000013810	ebi-a-GCST90018799	breast cancer	TACC3	MR Egger	5	-0.0521163	0.053353	0.400698	-0.156688	0.0524556	0.949218	0.854971	1.05386
eqtl-a-ENSG00000013810	ebi-a-GCST90018799	breast cancer	TACC3	Weighted median	5	-0.0533062	0.0256638	0.0377928	-0.103607	-0.00300511	0.94809	0.901579	0.996999
eqtl-a-ENSG00000013810	ebi-a-GCST90018799	breast cancer	TACC3	Inverse variance weighted	5	-0.0486533	0.0251671	0.0532104	-0.0979808	0.00067425	0.952511	0.906666	1.00067
eqtl-a-ENSG00000013810	ebi-a-GCST90018799	breast cancer	TACC3	Simple mode	5	-0.0433052	0.0551948	0.476556	-0.151487	0.0648766	0.957619	0.859429	1.06703
eqtl-a-ENSG00000013810	ebi-a-GCST90018799	breast cancer	TACC3	Weighted mode	5	-0.0534908	0.0253486	0.102467	-0.103174	-0.00380753	0.947915	0.90197	0.9962
eqtl-a-ENSG00000014216	ebi-a-GCST90018799	breast cancer	CAPN1	Inverse variance weighted	2	0.0429985	0.04472	0.336298	-0.0446526	0.13065	1.04394	0.95633	1.13957
eqtl-a-ENSG00000014257	ebi-a-GCST90018799	breast cancer	ACP3	MR Egger	7	-0.0262195	0.0586721	0.673652	-0.141217	0.0887777	0.974121	0.868301	1.09284
eqtl-a-ENSG00000014257	ebi-a-GCST90018799	breast cancer	ACP3	Weighted median	7	-0.0285136	0.0280567	0.309493	-0.0835047	0.0264775	0.971889	0.919887	1.02683
eqtl-a-ENSG00000014257	ebi-a-GCST90018799	breast cancer	ACP3	Inverse variance weighted	7	-0.0314139	0.0333972	0.346902	-0.0968724	0.0340446	0.969074	0.907672	1.03463
eqtl-a-ENSG00000014257	ebi-a-GCST90018799	breast cancer	ACP3	Simple mode	7	-0.104438	0.0672261	0.171289	-0.236201	0.0273255	0.900831	0.789622	1.0277
eqtl-a-ENSG00000014257	ebi-a-GCST90018799	breast cancer	ACP3	Weighted mode	7	-0.0224591	0.0286566	0.463004	-0.0786259	0.0337078	0.977791	0.924386	1.03428
eqtl-a-ENSG00000014824	ebi-a-GCST90018799	breast cancer	SLC30A9	MR Egger	3	0.11308	0.0710483	0.357125	-0.0261749	0.252334	1.11972	0.974165	1.28703
eqtl-a-ENSG00000014824	ebi-a-GCST90018799	breast cancer	SLC30A9	Weighted median	3	0.0283709	0.041751	0.496805	-0.0534611	0.110203	1.02878	0.947943	1.1165
eqtl-a-ENSG00000014824	ebi-a-GCST90018799	breast cancer	SLC30A9	Inverse variance weighted	3	0.00901269	0.0545633	0.868803	-0.0979313	0.115957	1.00905	0.906711	1.12295
eqtl-a-ENSG00000014824	ebi-a-GCST90018799	breast cancer	SLC30A9	Simple mode	3	-0.000708978	0.0970877	0.994836	-0.191001	0.189583	0.999291	0.826132	1.20875
eqtl-a-ENSG00000014824	ebi-a-GCST90018799	breast cancer	SLC30A9	Weighted mode	3	0.050245	0.0478092	0.403533	-0.043461	0.143951	1.05153	0.95747	1.15483
eqtl-a-ENSG00000014914	ebi-a-GCST90018799	breast cancer	MTMR11	MR Egger	18	0.00744156	0.0645307	0.909628	-0.119039	0.133922	1.00747	0.887773	1.1433
eqtl-a-ENSG00000014914	ebi-a-GCST90018799	breast cancer	MTMR11	Weighted median	18	-0.0130828	0.0337669	0.698428	-0.079266	0.0531004	0.987002	0.923794	1.05454
eqtl-a-ENSG00000014914	ebi-a-GCST90018799	breast cancer	MTMR11	Inverse variance weighted	18	-0.0057998	0.0275451	0.833233	-0.0597882	0.0481886	0.994217	0.941964	1.04937
eqtl-a-ENSG00000014914	ebi-a-GCST90018799	breast cancer	MTMR11	Simple mode	18	-0.0575758	0.0573734	0.329677	-0.170028	0.054876	0.94405	0.843641	1.05641
eqtl-a-ENSG00000014914	ebi-a-GCST90018799	breast cancer	MTMR11	Weighted mode	18	-0.0220056	0.0404413	0.593413	-0.101271	0.0572594	0.978235	0.903688	1.05893
eqtl-a-ENSG00000017483	ebi-a-GCST90018799	breast cancer	SLC38A5	MR Egger	3	0.024602	0.0412903	0.657914	-0.0563271	0.105531	1.02491	0.94523	1.1113
eqtl-a-ENSG00000017483	ebi-a-GCST90018799	breast cancer	SLC38A5	Weighted median	3	0.0157283	0.0254065	0.535874	-0.0340685	0.065525	1.01585	0.966505	1.06772
eqtl-a-ENSG00000017483	ebi-a-GCST90018799	breast cancer	SLC38A5	Inverse variance weighted	3	0.0143405	0.0237599	0.546137	-0.0322289	0.0609098	1.01444	0.968285	1.0628
eqtl-a-ENSG00000017483	ebi-a-GCST90018799	breast cancer	SLC38A5	Simple mode	3	0.0149164	0.0387145	0.737138	-0.060964	0.0907968	1.01503	0.940857	1.09505
eqtl-a-ENSG00000017483	ebi-a-GCST90018799	breast cancer	SLC38A5	Weighted mode	3	0.0158659	0.023938	0.575631	-0.0310526	0.0627843	1.01599	0.969425	1.0648
eqtl-a-ENSG00000017797	ebi-a-GCST90018799	breast cancer	RALBP1	MR Egger	7	-0.0138495	0.0296741	0.660331	-0.0720107	0.0443118	0.986246	0.930521	1.04531
eqtl-a-ENSG00000017797	ebi-a-GCST90018799	breast cancer	RALBP1	Weighted median	7	-0.000762602	0.0181463	0.966479	-0.0363293	0.0348041	0.999238	0.964323	1.03542
eqtl-a-ENSG00000017797	ebi-a-GCST90018799	breast cancer	RALBP1	Inverse variance weighted	7	0.0137223	0.0235742	0.560507	-0.0324831	0.0599277	1.01382	0.968039	1.06176
eqtl-a-ENSG00000017797	ebi-a-GCST90018799	breast cancer	RALBP1	Simple mode	7	0.0289425	0.0454637	0.547884	-0.0601664	0.118051	1.02937	0.941608	1.1253
eqtl-a-ENSG00000017797	ebi-a-GCST90018799	breast cancer	RALBP1	Weighted mode	7	0.000210229	0.0166334	0.990326	-0.0323912	0.0328117	1.00021	0.968128	1.03336
eqtl-a-ENSG00000018280	ebi-a-GCST90018799	breast cancer	SLC11A1	MR Egger	12	-0.0360615	0.0257031	0.190894	-0.0864395	0.0143166	0.964581	0.917191	1.01442
eqtl-a-ENSG00000018280	ebi-a-GCST90018799	breast cancer	SLC11A1	Weighted median	12	-0.0460578	0.0219262	0.0356776	-0.0890332	-0.00308244	0.954987	0.914815	0.996922
eqtl-a-ENSG00000018280	ebi-a-GCST90018799	breast cancer	SLC11A1	Inverse variance weighted	12	-0.0294643	0.0184137	0.10957	-0.0655552	0.00662653	0.970966	0.936547	1.00665
eqtl-a-ENSG00000018280	ebi-a-GCST90018799	breast cancer	SLC11A1	Simple mode	12	0.0525643	0.0391065	0.205971	-0.0240845	0.129213	1.05397	0.976203	1.13793
eqtl-a-ENSG00000018280	ebi-a-GCST90018799	breast cancer	SLC11A1	Weighted mode	12	-0.0357393	0.0200521	0.102286	-0.0750415	0.00356289	0.964892	0.927705	1.00357
eqtl-a-ENSG00000018699	ebi-a-GCST90018799	breast cancer	TTC27	MR Egger	3	0.0163675	0.0490275	0.794875	-0.0797265	0.112461	1.0165	0.923369	1.11903
eqtl-a-ENSG00000018699	ebi-a-GCST90018799	breast cancer	TTC27	Weighted median	3	0.00840217	0.0268109	0.753987	-0.0441471	0.0609515	1.00844	0.956813	1.06285
eqtl-a-ENSG00000018699	ebi-a-GCST90018799	breast cancer	TTC27	Inverse variance weighted	3	0.00535862	0.0264331	0.839351	-0.0464503	0.0571676	1.00537	0.954612	1.05883
eqtl-a-ENSG00000018699	ebi-a-GCST90018799	breast cancer	TTC27	Simple mode	3	0.00785709	0.0383542	0.856641	-0.0673172	0.0830314	1.00789	0.934899	1.08658
eqtl-a-ENSG00000018699	ebi-a-GCST90018799	breast cancer	TTC27	Weighted mode	3	0.00858912	0.0290689	0.795484	-0.048386	0.0655642	1.00863	0.952766	1.06776
eqtl-a-ENSG00000019102	ebi-a-GCST90018799	breast cancer	VSIG2	MR Egger	4	0.153074	0.125066	0.345591	-0.092056	0.398204	1.16541	0.912054	1.48915
eqtl-a-ENSG00000019102	ebi-a-GCST90018799	breast cancer	VSIG2	Weighted median	4	-0.000565758	0.0441529	0.989776	-0.0871054	0.0859739	0.999434	0.91658	1.08978
eqtl-a-ENSG00000019102	ebi-a-GCST90018799	breast cancer	VSIG2	Inverse variance weighted	4	-0.0333799	0.0417184	0.423639	-0.115148	0.0483881	0.967171	0.891234	1.04958
eqtl-a-ENSG00000019102	ebi-a-GCST90018799	breast cancer	VSIG2	Simple mode	4	-0.00802078	0.0662426	0.911281	-0.137856	0.121815	0.992011	0.871224	1.12954
eqtl-a-ENSG00000019102	ebi-a-GCST90018799	breast cancer	VSIG2	Weighted mode	4	-0.00051436	0.0485004	0.992204	-0.0955751	0.0945464	0.999486	0.90885	1.09916
eqtl-a-ENSG00000019169	ebi-a-GCST90018799	breast cancer	MARCO	MR Egger	11	0.0331769	0.0254951	0.225478	-0.0167934	0.0831472	1.03373	0.983347	1.0867
eqtl-a-ENSG00000019169	ebi-a-GCST90018799	breast cancer	MARCO	Weighted median	11	0.00800547	0.0213077	0.707134	-0.0337577	0.0497686	1.00804	0.966806	1.05103
eqtl-a-ENSG00000019169	ebi-a-GCST90018799	breast cancer	MARCO	Inverse variance weighted	11	0.0103549	0.0166222	0.533314	-0.0222246	0.0429343	1.01041	0.978021	1.04387
eqtl-a-ENSG00000019169	ebi-a-GCST90018799	breast cancer	MARCO	Simple mode	11	-0.0097369	0.0314938	0.763539	-0.0714647	0.0519909	0.99031	0.931029	1.05337
eqtl-a-ENSG00000019169	ebi-a-GCST90018799	breast cancer	MARCO	Weighted mode	11	0.00974263	0.0215975	0.661541	-0.0325884	0.0520737	1.00979	0.967937	1.05345
eqtl-a-ENSG00000019485	ebi-a-GCST90018799	breast cancer	PRDM11	MR Egger	3	0.0215664	0.260963	0.947508	-0.489921	0.533053	1.0218	0.612675	1.70413
eqtl-a-ENSG00000019485	ebi-a-GCST90018799	breast cancer	PRDM11	Weighted median	3	0.106236	0.0650763	0.102579	-0.0213141	0.233785	1.11208	0.978911	1.26337
eqtl-a-ENSG00000019485	ebi-a-GCST90018799	breast cancer	PRDM11	Inverse variance weighted	3	0.115986	0.0595146	0.0513115	-0.000662671	0.232635	1.12298	0.999338	1.26192
eqtl-a-ENSG00000019485	ebi-a-GCST90018799	breast cancer	PRDM11	Simple mode	3	0.0909062	0.0773155	0.360692	-0.0606322	0.242445	1.09517	0.941169	1.27436
eqtl-a-ENSG00000019485	ebi-a-GCST90018799	breast cancer	PRDM11	Weighted mode	3	0.0942324	0.075003	0.335842	-0.0527735	0.241238	1.09882	0.948595	1.27282
eqtl-a-ENSG00000019582	ebi-a-GCST90018799	breast cancer	CD74	MR Egger	3	-0.0946908	1.51556	0.960276	-3.0652	2.87581	0.909654	0.0466447	17.7399
eqtl-a-ENSG00000019582	ebi-a-GCST90018799	breast cancer	CD74	Weighted median	3	0.000852438	0.100007	0.993199	-0.195161	0.196866	1.00085	0.822702	1.21758
eqtl-a-ENSG00000019582	ebi-a-GCST90018799	breast cancer	CD74	Inverse variance weighted	3	-0.0668914	0.0861794	0.437638	-0.235803	0.10202	0.935297	0.789936	1.10741
eqtl-a-ENSG00000019582	ebi-a-GCST90018799	breast cancer	CD74	Simple mode	3	0.0228421	0.13184	0.878398	-0.235563	0.281248	1.02311	0.790125	1.32478
eqtl-a-ENSG00000019582	ebi-a-GCST90018799	breast cancer	CD74	Weighted mode	3	0.0212749	0.130732	0.885682	-0.234959	0.277509	1.0215	0.790603	1.31984
eqtl-a-ENSG00000019995	ebi-a-GCST90018799	breast cancer	ZRANB1	MR Egger	4	0.00703978	0.0275469	0.822174	-0.0469521	0.0610316	1.00706	0.954133	1.06293
eqtl-a-ENSG00000019995	ebi-a-GCST90018799	breast cancer	ZRANB1	Weighted median	4	0.0078084	0.0231934	0.73637	-0.0376507	0.0532675	1.00784	0.963049	1.05471
eqtl-a-ENSG00000019995	ebi-a-GCST90018799	breast cancer	ZRANB1	Inverse variance weighted	4	0.0066169	0.0224655	0.768348	-0.0374154	0.0506492	1.00664	0.963276	1.05195
eqtl-a-ENSG00000019995	ebi-a-GCST90018799	breast cancer	ZRANB1	Simple mode	4	0.00809768	0.0519451	0.886019	-0.0937146	0.10991	1.00813	0.910543	1.11618
eqtl-a-ENSG00000019995	ebi-a-GCST90018799	breast cancer	ZRANB1	Weighted mode	4	0.00809768	0.0233481	0.751627	-0.0376647	0.05386	1.00813	0.963036	1.05534
eqtl-a-ENSG00000020922	ebi-a-GCST90018799	breast cancer	MRE11	MR Egger	5	-0.0716154	0.0383173	0.158408	-0.146717	0.00348637	0.930889	0.863538	1.00349
eqtl-a-ENSG00000020922	ebi-a-GCST90018799	breast cancer	MRE11	Weighted median	5	-0.0221753	0.0179805	0.217467	-0.0574171	0.0130666	0.978069	0.9442	1.01315
eqtl-a-ENSG00000020922	ebi-a-GCST90018799	breast cancer	MRE11	Inverse variance weighted	5	-0.0177272	0.0232	0.444806	-0.0631992	0.0277448	0.982429	0.938756	1.02813
eqtl-a-ENSG00000020922	ebi-a-GCST90018799	breast cancer	MRE11	Simple mode	5	-0.0125434	0.0370632	0.752056	-0.0851872	0.0601004	0.987535	0.91834	1.06194
eqtl-a-ENSG00000020922	ebi-a-GCST90018799	breast cancer	MRE11	Weighted mode	5	-0.0234475	0.0168238	0.235848	-0.0564221	0.00952716	0.976825	0.94514	1.00957
eqtl-a-ENSG00000021300	ebi-a-GCST90018799	breast cancer	PLEKHB1	MR Egger	8	-0.0366346	0.0572897	0.546146	-0.148922	0.0756531	0.964028	0.861636	1.07859
eqtl-a-ENSG00000021300	ebi-a-GCST90018799	breast cancer	PLEKHB1	Weighted median	8	-0.0110634	0.0270572	0.682622	-0.0640955	0.0419688	0.988998	0.937915	1.04286
eqtl-a-ENSG00000021300	ebi-a-GCST90018799	breast cancer	PLEKHB1	Inverse variance weighted	8	0.00116336	0.0341039	0.972788	-0.0656802	0.0680069	1.00116	0.93643	1.07037
eqtl-a-ENSG00000021300	ebi-a-GCST90018799	breast cancer	PLEKHB1	Simple mode	8	0.0319862	0.0625745	0.624955	-0.0906597	0.154632	1.0325	0.913328	1.16723
eqtl-a-ENSG00000021300	ebi-a-GCST90018799	breast cancer	PLEKHB1	Weighted mode	8	-0.00613875	0.0269933	0.826599	-0.0590456	0.0467681	0.99388	0.942664	1.04788
eqtl-a-ENSG00000021355	ebi-a-GCST90018799	breast cancer	SERPINB1	MR Egger	5	-0.00574563	0.0302752	0.861596	-0.0650849	0.0535937	0.994271	0.936988	1.05506
eqtl-a-ENSG00000021355	ebi-a-GCST90018799	breast cancer	SERPINB1	Weighted median	5	-0.0147505	0.0214064	0.490777	-0.056707	0.0272059	0.985358	0.944871	1.02758
eqtl-a-ENSG00000021355	ebi-a-GCST90018799	breast cancer	SERPINB1	Inverse variance weighted	5	-0.0151873	0.0197749	0.442482	-0.0539461	0.0235715	0.984927	0.947483	1.02385
eqtl-a-ENSG00000021355	ebi-a-GCST90018799	breast cancer	SERPINB1	Simple mode	5	0.014419	0.0506487	0.790015	-0.0848525	0.113691	1.01452	0.918648	1.12041
eqtl-a-ENSG00000021355	ebi-a-GCST90018799	breast cancer	SERPINB1	Weighted mode	5	-0.0160211	0.0224639	0.515128	-0.0600504	0.0280083	0.984107	0.941717	1.0284
eqtl-a-ENSG00000021488	ebi-a-GCST90018799	breast cancer	SLC7A9	MR Egger	5	-0.20205	0.0743068	0.0726026	-0.347691	-0.0564085	0.817054	0.706317	0.945153
eqtl-a-ENSG00000021488	ebi-a-GCST90018799	breast cancer	SLC7A9	Weighted median	5	-0.0358563	0.0226842	0.113953	-0.0803173	0.00860473	0.964779	0.922823	1.00864
eqtl-a-ENSG00000021488	ebi-a-GCST90018799	breast cancer	SLC7A9	Inverse variance weighted	5	-0.0137533	0.034295	0.688399	-0.0809715	0.0534649	0.986341	0.92222	1.05492
eqtl-a-ENSG00000021488	ebi-a-GCST90018799	breast cancer	SLC7A9	Simple mode	5	0.013876	0.0599873	0.828421	-0.103699	0.131451	1.01397	0.901497	1.14048
eqtl-a-ENSG00000021488	ebi-a-GCST90018799	breast cancer	SLC7A9	Weighted mode	5	-0.0313349	0.025157	0.280899	-0.0806427	0.0179728	0.969151	0.922523	1.01814
eqtl-a-ENSG00000021762	ebi-a-GCST90018799	breast cancer	OSBPL5	MR Egger	4	-0.00305564	0.067906	0.968198	-0.136151	0.13004	0.996949	0.872711	1.13887
eqtl-a-ENSG00000021762	ebi-a-GCST90018799	breast cancer	OSBPL5	Weighted median	4	0.00264234	0.0264149	0.920319	-0.0491309	0.0544156	1.00265	0.952057	1.05592
eqtl-a-ENSG00000021762	ebi-a-GCST90018799	breast cancer	OSBPL5	Inverse variance weighted	4	0.00279077	0.0289231	0.923132	-0.0538986	0.0594801	1.00279	0.947528	1.06128
eqtl-a-ENSG00000021762	ebi-a-GCST90018799	breast cancer	OSBPL5	Simple mode	4	0.0456372	0.0502779	0.430955	-0.0529075	0.144182	1.04669	0.948468	1.15509
eqtl-a-ENSG00000021762	ebi-a-GCST90018799	breast cancer	OSBPL5	Weighted mode	4	0.000677941	0.0255559	0.980502	-0.0494117	0.0507676	1.00068	0.951789	1.05208
eqtl-a-ENSG00000022277	ebi-a-GCST90018799	breast cancer	RTF2	MR Egger	3	0.077959	0.0889164	0.541742	-0.0963172	0.252235	1.08108	0.908176	1.2869
eqtl-a-ENSG00000022277	ebi-a-GCST90018799	breast cancer	RTF2	Weighted median	3	-0.0250018	0.0418336	0.550074	-0.106996	0.0569921	0.975308	0.89853	1.05865
eqtl-a-ENSG00000022277	ebi-a-GCST90018799	breast cancer	RTF2	Inverse variance weighted	3	-0.0281257	0.0404091	0.486413	-0.107327	0.051076	0.972266	0.898231	1.0524
eqtl-a-ENSG00000022277	ebi-a-GCST90018799	breast cancer	RTF2	Simple mode	3	-0.143435	0.0936599	0.265334	-0.327008	0.0401389	0.866377	0.721078	1.04096
eqtl-a-ENSG00000022277	ebi-a-GCST90018799	breast cancer	RTF2	Weighted mode	3	-0.00572009	0.0438756	0.908203	-0.0917163	0.0802762	0.994296	0.912364	1.08359
eqtl-a-ENSG00000022556	ebi-a-GCST90018799	breast cancer	NLRP2	MR Egger	5	0.00828573	0.105078	0.942115	-0.197668	0.214239	1.00832	0.820643	1.23892
eqtl-a-ENSG00000022556	ebi-a-GCST90018799	breast cancer	NLRP2	Weighted median	5	-0.0163226	0.0207237	0.430912	-0.056941	0.0242958	0.98381	0.94465	1.02459
eqtl-a-ENSG00000022556	ebi-a-GCST90018799	breast cancer	NLRP2	Inverse variance weighted	5	-0.0136072	0.0260407	0.601296	-0.064647	0.0374325	0.986485	0.937398	1.03814
eqtl-a-ENSG00000022556	ebi-a-GCST90018799	breast cancer	NLRP2	Simple mode	5	-0.00244776	0.0359905	0.949041	-0.0729891	0.0680936	0.997555	0.929611	1.07047
eqtl-a-ENSG00000022556	ebi-a-GCST90018799	breast cancer	NLRP2	Weighted mode	5	-0.0160309	0.0204452	0.476816	-0.0561034	0.0240416	0.984097	0.945441	1.02433
eqtl-a-ENSG00000022567	ebi-a-GCST90018799	breast cancer	SLC45A4	MR Egger	8	0.0085725	0.0345763	0.812455	-0.059197	0.076342	1.00861	0.942521	1.07933
eqtl-a-ENSG00000022567	ebi-a-GCST90018799	breast cancer	SLC45A4	Weighted median	8	0.0101385	0.02604	0.697023	-0.0408999	0.0611768	1.01019	0.959925	1.06309
eqtl-a-ENSG00000022567	ebi-a-GCST90018799	breast cancer	SLC45A4	Inverse variance weighted	8	0.00781081	0.0225304	0.728833	-0.0363488	0.0519704	1.00784	0.964304	1.05334
eqtl-a-ENSG00000022567	ebi-a-GCST90018799	breast cancer	SLC45A4	Simple mode	8	-0.0214194	0.0442414	0.64306	-0.108133	0.0652937	0.978808	0.897509	1.06747
eqtl-a-ENSG00000022567	ebi-a-GCST90018799	breast cancer	SLC45A4	Weighted mode	8	0.0134942	0.0281681	0.646499	-0.0417153	0.0687037	1.01359	0.959143	1.07112
eqtl-a-ENSG00000022840	ebi-a-GCST90018799	breast cancer	RNF10	MR Egger	9	0.0304796	0.0424577	0.496085	-0.0527376	0.113697	1.03095	0.948629	1.12041
eqtl-a-ENSG00000022840	ebi-a-GCST90018799	breast cancer	RNF10	Weighted median	9	0.00187113	0.0207359	0.928099	-0.0387712	0.0425134	1.00187	0.961971	1.04343
eqtl-a-ENSG00000022840	ebi-a-GCST90018799	breast cancer	RNF10	Inverse variance weighted	9	0.0144918	0.0237144	0.541136	-0.0319885	0.060972	1.0146	0.968518	1.06287
eqtl-a-ENSG00000022840	ebi-a-GCST90018799	breast cancer	RNF10	Simple mode	9	0.00633908	0.0509269	0.904011	-0.0934776	0.106156	1.00636	0.910758	1.112
eqtl-a-ENSG00000022840	ebi-a-GCST90018799	breast cancer	RNF10	Weighted mode	9	0.00332035	0.0217905	0.882664	-0.0393891	0.0460298	1.00333	0.961377	1.04711
eqtl-a-ENSG00000022976	ebi-a-GCST90018799	breast cancer	ZNF839	MR Egger	3	0.177464	0.279726	0.640091	-0.370799	0.725726	1.19418	0.690182	2.06623
eqtl-a-ENSG00000022976	ebi-a-GCST90018799	breast cancer	ZNF839	Weighted median	3	-0.0386488	0.077118	0.616255	-0.1898	0.112502	0.962089	0.827124	1.11907
eqtl-a-ENSG00000022976	ebi-a-GCST90018799	breast cancer	ZNF839	Inverse variance weighted	3	-0.0369221	0.0650683	0.570418	-0.164456	0.0906118	0.963751	0.848355	1.09484
eqtl-a-ENSG00000022976	ebi-a-GCST90018799	breast cancer	ZNF839	Simple mode	3	-0.0614775	0.101639	0.606756	-0.26069	0.137735	0.940374	0.77052	1.14767
eqtl-a-ENSG00000022976	ebi-a-GCST90018799	breast cancer	ZNF839	Weighted mode	3	-0.0429407	0.0880106	0.673864	-0.215441	0.12956	0.957968	0.806185	1.13833
eqtl-a-ENSG00000023171	ebi-a-GCST90018799	breast cancer	GRAMD1B	MR Egger	4	0.0454618	0.151601	0.792566	-0.251676	0.3426	1.04651	0.777497	1.4086
eqtl-a-ENSG00000023171	ebi-a-GCST90018799	breast cancer	GRAMD1B	Weighted median	4	0.00228102	0.0312984	0.941902	-0.0590638	0.0636259	1.00228	0.942647	1.06569
eqtl-a-ENSG00000023171	ebi-a-GCST90018799	breast cancer	GRAMD1B	Inverse variance weighted	4	-0.00321938	0.0271834	0.905726	-0.0564988	0.05006	0.996786	0.945068	1.05133
eqtl-a-ENSG00000023171	ebi-a-GCST90018799	breast cancer	GRAMD1B	Simple mode	4	0.00801338	0.040441	0.855595	-0.071251	0.0872777	1.00805	0.931228	1.0912
eqtl-a-ENSG00000023171	ebi-a-GCST90018799	breast cancer	GRAMD1B	Weighted mode	4	0.00731586	0.0370581	0.856121	-0.0653181	0.0799498	1.00734	0.936769	1.08323
eqtl-a-ENSG00000023892	ebi-a-GCST90018799	breast cancer	DEF6	MR Egger	6	0.020622	0.0294844	0.522826	-0.0371674	0.0784114	1.02084	0.963515	1.08157
eqtl-a-ENSG00000023892	ebi-a-GCST90018799	breast cancer	DEF6	Weighted median	6	0.00862353	0.0215663	0.689259	-0.0336464	0.0508935	1.00866	0.966913	1.05221
eqtl-a-ENSG00000023892	ebi-a-GCST90018799	breast cancer	DEF6	Inverse variance weighted	6	0.0100855	0.019721	0.609063	-0.0285676	0.0487387	1.01014	0.971837	1.04995
eqtl-a-ENSG00000023892	ebi-a-GCST90018799	breast cancer	DEF6	Simple mode	6	0.00129986	0.0374611	0.973663	-0.0721239	0.0747236	1.0013	0.930416	1.07759
eqtl-a-ENSG00000023892	ebi-a-GCST90018799	breast cancer	DEF6	Weighted mode	6	0.0272663	0.023477	0.297903	-0.0187486	0.0732812	1.02764	0.981426	1.07603
eqtl-a-ENSG00000023902	ebi-a-GCST90018799	breast cancer	PLEKHO1	MR Egger	4	0.0803247	0.0510532	0.256282	-0.0197396	0.180389	1.08364	0.980454	1.19768
eqtl-a-ENSG00000023902	ebi-a-GCST90018799	breast cancer	PLEKHO1	Weighted median	4	0.0656705	0.0343066	0.0555918	-0.0015705	0.132912	1.06787	0.998431	1.14215
eqtl-a-ENSG00000023902	ebi-a-GCST90018799	breast cancer	PLEKHO1	Inverse variance weighted	4	0.0665463	0.0329395	0.0433567	0.00198484	0.131108	1.06881	1.00199	1.14009
eqtl-a-ENSG00000023902	ebi-a-GCST90018799	breast cancer	PLEKHO1	Simple mode	4	0.00795539	0.0624061	0.906627	-0.114361	0.130271	1.00799	0.891936	1.13914
eqtl-a-ENSG00000023902	ebi-a-GCST90018799	breast cancer	PLEKHO1	Weighted mode	4	0.0682239	0.0353394	0.149088	-0.00104136	0.137489	1.07061	0.998959	1.14739
eqtl-a-ENSG00000024048	ebi-a-GCST90018799	breast cancer	UBR2	MR Egger	4	0.00611067	0.190115	0.977278	-0.366514	0.378735	1.00613	0.693146	1.46044
eqtl-a-ENSG00000024048	ebi-a-GCST90018799	breast cancer	UBR2	Weighted median	4	-0.0499502	0.0576356	0.386131	-0.162916	0.0630155	0.951277	0.849663	1.06504
eqtl-a-ENSG00000024048	ebi-a-GCST90018799	breast cancer	UBR2	Inverse variance weighted	4	-0.0799891	0.083821	0.339939	-0.244278	0.0843	0.923126	0.78327	1.08796
eqtl-a-ENSG00000024048	ebi-a-GCST90018799	breast cancer	UBR2	Simple mode	4	0.00480648	0.106112	0.966718	-0.203174	0.212787	1.00482	0.816137	1.23712
eqtl-a-ENSG00000024048	ebi-a-GCST90018799	breast cancer	UBR2	Weighted mode	4	-0.0373925	0.0676829	0.619125	-0.170051	0.095266	0.963298	0.843622	1.09995
eqtl-a-ENSG00000024862	ebi-a-GCST90018799	breast cancer	CCDC28A	MR Egger	3	-0.00111293	0.0661276	0.989287	-0.130723	0.128497	0.998888	0.877461	1.13712
eqtl-a-ENSG00000024862	ebi-a-GCST90018799	breast cancer	CCDC28A	Weighted median	3	0.0124651	0.0299195	0.676955	-0.0461771	0.0711073	1.01254	0.954873	1.0737
eqtl-a-ENSG00000024862	ebi-a-GCST90018799	breast cancer	CCDC28A	Inverse variance weighted	3	0.0168123	0.0297897	0.572506	-0.0415756	0.0752002	1.01695	0.959277	1.0781
eqtl-a-ENSG00000024862	ebi-a-GCST90018799	breast cancer	CCDC28A	Simple mode	3	0.0137117	0.0476603	0.800651	-0.0797025	0.107126	1.01381	0.923391	1.11307
eqtl-a-ENSG00000024862	ebi-a-GCST90018799	breast cancer	CCDC28A	Weighted mode	3	0.0119868	0.0323121	0.746269	-0.0513449	0.0753186	1.01206	0.949951	1.07823
eqtl-a-ENSG00000025039	ebi-a-GCST90018799	breast cancer	RRAGD	MR Egger	5	-0.0525729	0.0401722	0.281867	-0.13131	0.0261647	0.948785	0.876945	1.02651
eqtl-a-ENSG00000025039	ebi-a-GCST90018799	breast cancer	RRAGD	Weighted median	5	-0.0306176	0.0244111	0.209752	-0.0784634	0.0172282	0.969846	0.924536	1.01738
eqtl-a-ENSG00000025039	ebi-a-GCST90018799	breast cancer	RRAGD	Inverse variance weighted	5	-0.0233415	0.0268218	0.384167	-0.0759122	0.0292292	0.976929	0.926898	1.02966
eqtl-a-ENSG00000025039	ebi-a-GCST90018799	breast cancer	RRAGD	Simple mode	5	-0.0138807	0.0393912	0.742336	-0.0910873	0.063326	0.986215	0.912938	1.06537
eqtl-a-ENSG00000025039	ebi-a-GCST90018799	breast cancer	RRAGD	Weighted mode	5	-0.0304993	0.0241101	0.274547	-0.0777551	0.0167565	0.969961	0.925191	1.0169
eqtl-a-ENSG00000025156	ebi-a-GCST90018799	breast cancer	HSF2	MR Egger	4	0.0186484	0.0590017	0.781888	-0.0969949	0.134292	1.01882	0.907561	1.14373
eqtl-a-ENSG00000025156	ebi-a-GCST90018799	breast cancer	HSF2	Weighted median	4	-0.042004	0.0235157	0.074065	-0.0880947	0.00408675	0.958866	0.915674	1.0041
eqtl-a-ENSG00000025156	ebi-a-GCST90018799	breast cancer	HSF2	Inverse variance weighted	4	-0.0381936	0.0225623	0.0904929	-0.0824157	0.00602857	0.962527	0.920889	1.00605
eqtl-a-ENSG00000025156	ebi-a-GCST90018799	breast cancer	HSF2	Simple mode	4	-0.0478785	0.0391443	0.308597	-0.124601	0.0288443	0.95325	0.882849	1.02926
eqtl-a-ENSG00000025156	ebi-a-GCST90018799	breast cancer	HSF2	Weighted mode	4	-0.0418471	0.0253661	0.197562	-0.0915647	0.0078705	0.959016	0.912502	1.0079
eqtl-a-ENSG00000025434	ebi-a-GCST90018799	breast cancer	NR1H3	MR Egger	8	-0.037984	0.0483752	0.462207	-0.132799	0.0568313	0.962728	0.875641	1.05848
eqtl-a-ENSG00000025434	ebi-a-GCST90018799	breast cancer	NR1H3	Weighted median	8	-0.035544	0.0248171	0.152075	-0.0841854	0.0130975	0.96508	0.919261	1.01318
eqtl-a-ENSG00000025434	ebi-a-GCST90018799	breast cancer	NR1H3	Inverse variance weighted	8	-0.0324981	0.0228819	0.155534	-0.0773465	0.0123504	0.968024	0.925569	1.01243
eqtl-a-ENSG00000025434	ebi-a-GCST90018799	breast cancer	NR1H3	Simple mode	8	-0.0334546	0.0470738	0.500267	-0.125719	0.05881	0.967099	0.881862	1.06057
eqtl-a-ENSG00000025434	ebi-a-GCST90018799	breast cancer	NR1H3	Weighted mode	8	-0.0374952	0.0245191	0.170058	-0.0855527	0.0105623	0.963199	0.918005	1.01062
eqtl-a-ENSG00000025708	ebi-a-GCST90018799	breast cancer	TYMP	MR Egger	5	0.152828	0.0929761	0.198777	-0.0294054	0.335061	1.16512	0.971023	1.39803
eqtl-a-ENSG00000025708	ebi-a-GCST90018799	breast cancer	TYMP	Weighted median	5	0.0238044	0.0296273	0.421707	-0.034265	0.0818739	1.02409	0.966315	1.08532
eqtl-a-ENSG00000025708	ebi-a-GCST90018799	breast cancer	TYMP	Inverse variance weighted	5	0.0125556	0.0290585	0.665683	-0.044399	0.0695101	1.01263	0.956572	1.07198
eqtl-a-ENSG00000025708	ebi-a-GCST90018799	breast cancer	TYMP	Simple mode	5	0.0123484	0.0605984	0.848478	-0.106425	0.131121	1.01242	0.899043	1.14011
eqtl-a-ENSG00000025708	ebi-a-GCST90018799	breast cancer	TYMP	Weighted mode	5	0.0313943	0.0281398	0.32707	-0.0237597	0.0865483	1.03189	0.97652	1.0904
eqtl-a-ENSG00000025772	ebi-a-GCST90018799	breast cancer	TOMM34	MR Egger	3	0.0511159	0.0656299	0.578741	-0.0775186	0.17975	1.05244	0.92541	1.19692
eqtl-a-ENSG00000025772	ebi-a-GCST90018799	breast cancer	TOMM34	Weighted median	3	-0.0292151	0.0247811	0.238427	-0.0777859	0.0193558	0.971208	0.925162	1.01954
eqtl-a-ENSG00000025772	ebi-a-GCST90018799	breast cancer	TOMM34	Inverse variance weighted	3	-0.0298919	0.0239908	0.212774	-0.0769139	0.0171301	0.97055	0.92597	1.01728
eqtl-a-ENSG00000025772	ebi-a-GCST90018799	breast cancer	TOMM34	Simple mode	3	-0.0967787	0.0488209	0.185931	-0.192468	-0.00108968	0.907757	0.824921	0.998911
eqtl-a-ENSG00000025772	ebi-a-GCST90018799	breast cancer	TOMM34	Weighted mode	3	-0.0147497	0.0280315	0.651287	-0.0696915	0.0401921	0.985359	0.932682	1.04101
eqtl-a-ENSG00000026025	ebi-a-GCST90018799	breast cancer	VIM	MR Egger	6	0.00597872	0.0863335	0.948113	-0.163235	0.175192	1.006	0.849392	1.19148
eqtl-a-ENSG00000026025	ebi-a-GCST90018799	breast cancer	VIM	Weighted median	6	-0.0180086	0.0434596	0.678598	-0.103189	0.0671721	0.982153	0.901956	1.06948
eqtl-a-ENSG00000026025	ebi-a-GCST90018799	breast cancer	VIM	Inverse variance weighted	6	-0.016487	0.035473	0.642092	-0.0860142	0.0530401	0.983648	0.917581	1.05447
eqtl-a-ENSG00000026025	ebi-a-GCST90018799	breast cancer	VIM	Simple mode	6	-0.0143027	0.0619865	0.826662	-0.135796	0.107191	0.985799	0.873021	1.11315
eqtl-a-ENSG00000026025	ebi-a-GCST90018799	breast cancer	VIM	Weighted mode	6	-0.0179471	0.0458691	0.711717	-0.107851	0.0719564	0.982213	0.897762	1.07461
eqtl-a-ENSG00000026103	ebi-a-GCST90018799	breast cancer	FAS	MR Egger	5	0.0163069	0.0380562	0.697195	-0.0582833	0.0908971	1.01644	0.943383	1.09516
eqtl-a-ENSG00000026103	ebi-a-GCST90018799	breast cancer	FAS	Weighted median	5	0.000491604	0.02126	0.981552	-0.041178	0.0421612	1.00049	0.959658	1.04306
eqtl-a-ENSG00000026103	ebi-a-GCST90018799	breast cancer	FAS	Inverse variance weighted	5	-0.00143866	0.0201753	0.943153	-0.0409822	0.0381049	0.998562	0.959846	1.03884
eqtl-a-ENSG00000026103	ebi-a-GCST90018799	breast cancer	FAS	Simple mode	5	-0.00970926	0.044563	0.838188	-0.0970528	0.0776343	0.990338	0.907508	1.08073
eqtl-a-ENSG00000026103	ebi-a-GCST90018799	breast cancer	FAS	Weighted mode	5	0.00020413	0.022413	0.993169	-0.0437253	0.0441335	1.0002	0.957217	1.04512
eqtl-a-ENSG00000026297	ebi-a-GCST90018799	breast cancer	RNASET2	MR Egger	5	0.0308344	0.0303575	0.384557	-0.0286662	0.0903351	1.03131	0.971741	1.09454
eqtl-a-ENSG00000026297	ebi-a-GCST90018799	breast cancer	RNASET2	Weighted median	5	0.00863686	0.0127661	0.498694	-0.0163847	0.0336584	1.00867	0.983749	1.03423
eqtl-a-ENSG00000026297	ebi-a-GCST90018799	breast cancer	RNASET2	Inverse variance weighted	5	0.00882978	0.0143976	0.53969	-0.0193895	0.0370491	1.00887	0.980797	1.03774
eqtl-a-ENSG00000026297	ebi-a-GCST90018799	breast cancer	RNASET2	Simple mode	5	0.00934819	0.0246237	0.723506	-0.0389142	0.0576106	1.00939	0.961833	1.0593
eqtl-a-ENSG00000026297	ebi-a-GCST90018799	breast cancer	RNASET2	Weighted mode	5	0.010395	0.0128128	0.462708	-0.014718	0.035508	1.01045	0.98539	1.03615
eqtl-a-ENSG00000026508	ebi-a-GCST90018799	breast cancer	CD44	MR Egger	4	0.0680925	0.151595	0.697288	-0.229034	0.365219	1.07046	0.795301	1.44083
eqtl-a-ENSG00000026508	ebi-a-GCST90018799	breast cancer	CD44	Weighted median	4	0.0180609	0.0444069	0.684219	-0.0689767	0.105098	1.01822	0.933348	1.11082
eqtl-a-ENSG00000026508	ebi-a-GCST90018799	breast cancer	CD44	Inverse variance weighted	4	0.0215528	0.0400187	0.590185	-0.0568839	0.0999896	1.02179	0.944704	1.10516
eqtl-a-ENSG00000026508	ebi-a-GCST90018799	breast cancer	CD44	Simple mode	4	-0.00208549	0.0553237	0.972298	-0.11052	0.106349	0.997917	0.895369	1.11221
eqtl-a-ENSG00000026508	ebi-a-GCST90018799	breast cancer	CD44	Weighted mode	4	0.0374224	0.0558998	0.551122	-0.0721413	0.146986	1.03813	0.930399	1.15834
eqtl-a-ENSG00000026652	ebi-a-GCST90018799	breast cancer	AGPAT4	MR Egger	5	0.131292	0.107727	0.310035	-0.0798534	0.342437	1.1403	0.923252	1.40838
eqtl-a-ENSG00000026652	ebi-a-GCST90018799	breast cancer	AGPAT4	Weighted median	5	0.00120678	0.0505635	0.980959	-0.0978977	0.100311	1.00121	0.906742	1.10551
eqtl-a-ENSG00000026652	ebi-a-GCST90018799	breast cancer	AGPAT4	Inverse variance weighted	5	0.0247688	0.0417342	0.552854	-0.0570303	0.106568	1.02508	0.944565	1.11245
eqtl-a-ENSG00000026652	ebi-a-GCST90018799	breast cancer	AGPAT4	Simple mode	5	-0.00833536	0.0843377	0.926026	-0.173637	0.156967	0.991699	0.840602	1.16996
eqtl-a-ENSG00000026652	ebi-a-GCST90018799	breast cancer	AGPAT4	Weighted mode	5	0.0944503	0.0560602	0.16731	-0.0154276	0.204328	1.09905	0.984691	1.2267
eqtl-a-ENSG00000026950	ebi-a-GCST90018799	breast cancer	BTN3A1	MR Egger	3	-0.00216221	0.0647478	0.978748	-0.129068	0.124743	0.99784	0.878914	1.13286
eqtl-a-ENSG00000026950	ebi-a-GCST90018799	breast cancer	BTN3A1	Weighted median	3	-0.0196596	0.0339408	0.562432	-0.0861836	0.0468643	0.980532	0.917426	1.04798
eqtl-a-ENSG00000026950	ebi-a-GCST90018799	breast cancer	BTN3A1	Inverse variance weighted	3	-0.0240309	0.0337346	0.476248	-0.0901507	0.042089	0.976256	0.913793	1.04299
eqtl-a-ENSG00000026950	ebi-a-GCST90018799	breast cancer	BTN3A1	Simple mode	3	0.0146265	0.0613675	0.83381	-0.105654	0.134907	1.01473	0.899736	1.14443
eqtl-a-ENSG00000026950	ebi-a-GCST90018799	breast cancer	BTN3A1	Weighted mode	3	-0.00726626	0.0393216	0.870435	-0.0843366	0.0698041	0.99276	0.919122	1.0723
eqtl-a-ENSG00000027075	ebi-a-GCST90018799	breast cancer	PRKCH	MR Egger	3	-0.097169	0.63826	0.903819	-1.34816	1.15382	0.907403	0.259718	3.17028
eqtl-a-ENSG00000027075	ebi-a-GCST90018799	breast cancer	PRKCH	Weighted median	3	-0.00323321	0.075267	0.965736	-0.150757	0.14429	0.996772	0.860057	1.15522
eqtl-a-ENSG00000027075	ebi-a-GCST90018799	breast cancer	PRKCH	Inverse variance weighted	3	-0.0160178	0.0649406	0.805177	-0.143301	0.111266	0.98411	0.866493	1.11769
eqtl-a-ENSG00000027075	ebi-a-GCST90018799	breast cancer	PRKCH	Simple mode	3	-0.0207472	0.112708	0.870926	-0.241656	0.200161	0.979467	0.785326	1.2216
eqtl-a-ENSG00000027075	ebi-a-GCST90018799	breast cancer	PRKCH	Weighted mode	3	0.0208699	0.091328	0.840483	-0.158133	0.199873	1.02109	0.853736	1.22125
eqtl-a-ENSG00000027697	ebi-a-GCST90018799	breast cancer	IFNGR1	MR Egger	4	0.0556815	0.134107	0.718297	-0.207168	0.318531	1.05726	0.812883	1.37511
eqtl-a-ENSG00000027697	ebi-a-GCST90018799	breast cancer	IFNGR1	Weighted median	4	0.0600113	0.0458765	0.190837	-0.0299065	0.149929	1.06185	0.970536	1.16175
eqtl-a-ENSG00000027697	ebi-a-GCST90018799	breast cancer	IFNGR1	Inverse variance weighted	4	0.0715247	0.0546323	0.190466	-0.0355547	0.178604	1.07414	0.96507	1.19555
eqtl-a-ENSG00000027697	ebi-a-GCST90018799	breast cancer	IFNGR1	Simple mode	4	-0.0343772	0.0858147	0.715539	-0.202574	0.13382	0.966207	0.816626	1.14319
eqtl-a-ENSG00000027697	ebi-a-GCST90018799	breast cancer	IFNGR1	Weighted mode	4	0.0684049	0.04833	0.251909	-0.0263219	0.163132	1.0708	0.974021	1.17719
eqtl-a-ENSG00000027847	ebi-a-GCST90018799	breast cancer	B4GALT7	MR Egger	3	-0.327068	0.253115	0.419289	-0.823172	0.169037	0.721035	0.439037	1.18416
eqtl-a-ENSG00000027847	ebi-a-GCST90018799	breast cancer	B4GALT7	Weighted median	3	-0.00778721	0.0290069	0.788345	-0.0646407	0.0490663	0.992243	0.937404	1.05029
eqtl-a-ENSG00000027847	ebi-a-GCST90018799	breast cancer	B4GALT7	Inverse variance weighted	3	-0.004999	0.029437	0.865152	-0.0626956	0.0526976	0.995013	0.939229	1.05411
eqtl-a-ENSG00000027847	ebi-a-GCST90018799	breast cancer	B4GALT7	Simple mode	3	0.0315333	0.0616736	0.659999	-0.0893469	0.152413	1.03204	0.914528	1.16464
eqtl-a-ENSG00000027847	ebi-a-GCST90018799	breast cancer	B4GALT7	Weighted mode	3	-0.0133933	0.0296724	0.695944	-0.0715512	0.0447646	0.986696	0.930949	1.04578
eqtl-a-ENSG00000028137	ebi-a-GCST90018799	breast cancer	TNFRSF1B	MR Egger	4	-0.0762274	0.0793878	0.43828	-0.231827	0.0793726	0.926605	0.793083	1.08261
eqtl-a-ENSG00000028137	ebi-a-GCST90018799	breast cancer	TNFRSF1B	Weighted median	4	-0.0463656	0.0454412	0.307567	-0.13543	0.0426993	0.954693	0.87334	1.04362
eqtl-a-ENSG00000028137	ebi-a-GCST90018799	breast cancer	TNFRSF1B	Inverse variance weighted	4	-0.0349107	0.0414917	0.40013	-0.116234	0.046413	0.965692	0.890266	1.04751
eqtl-a-ENSG00000028137	ebi-a-GCST90018799	breast cancer	TNFRSF1B	Simple mode	4	-0.0500545	0.0792489	0.572487	-0.205382	0.105273	0.951178	0.814336	1.11101
eqtl-a-ENSG00000028137	ebi-a-GCST90018799	breast cancer	TNFRSF1B	Weighted mode	4	-0.0509139	0.0474644	0.362029	-0.143944	0.0421163	0.950361	0.865936	1.04302
eqtl-a-ENSG00000029534	ebi-a-GCST90018799	breast cancer	ANK1	MR Egger	4	0.0499638	0.0826224	0.606832	-0.111976	0.211904	1.05123	0.894066	1.23603
eqtl-a-ENSG00000029534	ebi-a-GCST90018799	breast cancer	ANK1	Weighted median	4	0.00183806	0.0361546	0.959454	-0.069025	0.0727011	1.00184	0.933303	1.07541
eqtl-a-ENSG00000029534	ebi-a-GCST90018799	breast cancer	ANK1	Inverse variance weighted	4	-0.00603842	0.0328485	0.85415	-0.0704214	0.0583446	0.99398	0.932001	1.06008
eqtl-a-ENSG00000029534	ebi-a-GCST90018799	breast cancer	ANK1	Simple mode	4	0.00383261	0.0537208	0.947615	-0.10146	0.109125	1.00384	0.903517	1.1153
eqtl-a-ENSG00000029534	ebi-a-GCST90018799	breast cancer	ANK1	Weighted mode	4	0.00314885	0.0368708	0.937322	-0.069118	0.0754157	1.00315	0.933217	1.07833
eqtl-a-ENSG00000029639	ebi-a-GCST90018799	breast cancer	TFB1M	MR Egger	3	-0.0548144	0.211638	0.83866	-0.469625	0.359996	0.946661	0.625237	1.43332
eqtl-a-ENSG00000029639	ebi-a-GCST90018799	breast cancer	TFB1M	Weighted median	3	0.0139224	0.030849	0.651767	-0.0465416	0.0743864	1.01402	0.954525	1.07722
eqtl-a-ENSG00000029639	ebi-a-GCST90018799	breast cancer	TFB1M	Inverse variance weighted	3	0.00540264	0.0521481	0.917485	-0.0968076	0.107613	1.00542	0.907731	1.11362
eqtl-a-ENSG00000029639	ebi-a-GCST90018799	breast cancer	TFB1M	Simple mode	3	0.0357788	0.0426358	0.489693	-0.0477873	0.119345	1.03643	0.953337	1.12676
eqtl-a-ENSG00000029639	ebi-a-GCST90018799	breast cancer	TFB1M	Weighted mode	3	0.0129844	0.0301715	0.708874	-0.0461516	0.0721205	1.01307	0.954897	1.07478
eqtl-a-ENSG00000029725	ebi-a-GCST90018799	breast cancer	RABEP1	MR Egger	7	0.0296246	0.129104	0.8276	-0.223419	0.282668	1.03007	0.79978	1.32666
eqtl-a-ENSG00000029725	ebi-a-GCST90018799	breast cancer	RABEP1	Weighted median	7	0.0266067	0.0173249	0.124601	-0.00735021	0.0605635	1.02696	0.992677	1.06244
eqtl-a-ENSG00000029725	ebi-a-GCST90018799	breast cancer	RABEP1	Inverse variance weighted	7	0.0294079	0.0208459	0.158324	-0.01145	0.0702659	1.02984	0.988615	1.07279
eqtl-a-ENSG00000029725	ebi-a-GCST90018799	breast cancer	RABEP1	Simple mode	7	0.039465	0.0276229	0.203015	-0.0146759	0.0936059	1.04025	0.985431	1.09813
eqtl-a-ENSG00000029725	ebi-a-GCST90018799	breast cancer	RABEP1	Weighted mode	7	0.0288576	0.0160364	0.122035	-0.00257366	0.0602889	1.02928	0.99743	1.06214
eqtl-a-ENSG00000030110	ebi-a-GCST90018799	breast cancer	BAK1	MR Egger	5	-0.0993206	0.173382	0.606869	-0.439149	0.240508	0.905452	0.644585	1.27189
eqtl-a-ENSG00000030110	ebi-a-GCST90018799	breast cancer	BAK1	Weighted median	5	0.0332657	0.0251689	0.186269	-0.0160654	0.0825968	1.03383	0.984063	1.0861
eqtl-a-ENSG00000030110	ebi-a-GCST90018799	breast cancer	BAK1	Inverse variance weighted	5	0.0518412	0.0286193	0.0700772	-0.00425251	0.107935	1.05321	0.995757	1.11398
eqtl-a-ENSG00000030110	ebi-a-GCST90018799	breast cancer	BAK1	Simple mode	5	0.0508637	0.0682545	0.497552	-0.0829152	0.184643	1.05218	0.920429	1.20279
eqtl-a-ENSG00000030110	ebi-a-GCST90018799	breast cancer	BAK1	Weighted mode	5	0.0263248	0.0281195	0.402184	-0.0287894	0.081439	1.02667	0.971621	1.08485
eqtl-a-ENSG00000030582	ebi-a-GCST90018799	breast cancer	GRN	MR Egger	6	0.056977	0.0521763	0.336192	-0.0452885	0.159243	1.05863	0.955722	1.17262
eqtl-a-ENSG00000030582	ebi-a-GCST90018799	breast cancer	GRN	Weighted median	6	0.0154291	0.0360324	0.668504	-0.0551944	0.0860527	1.01555	0.946301	1.08986
eqtl-a-ENSG00000030582	ebi-a-GCST90018799	breast cancer	GRN	Inverse variance weighted	6	-0.00611263	0.03042	0.840744	-0.0657358	0.0535105	0.993906	0.936378	1.05497
eqtl-a-ENSG00000030582	ebi-a-GCST90018799	breast cancer	GRN	Simple mode	6	-0.00963234	0.0769276	0.905233	-0.16041	0.141146	0.990414	0.851794	1.15159
eqtl-a-ENSG00000030582	ebi-a-GCST90018799	breast cancer	GRN	Weighted mode	6	0.0314499	0.0388659	0.455172	-0.0447273	0.107627	1.03195	0.956258	1.11363
eqtl-a-ENSG00000031081	ebi-a-GCST90018799	breast cancer	ARHGAP31	MR Egger	3	-0.127394	0.0988094	0.419977	-0.32106	0.0662727	0.880387	0.72538	1.06852
eqtl-a-ENSG00000031081	ebi-a-GCST90018799	breast cancer	ARHGAP31	Weighted median	3	0.0349187	0.0435591	0.422762	-0.0504572	0.120295	1.03554	0.950795	1.12783
eqtl-a-ENSG00000031081	ebi-a-GCST90018799	breast cancer	ARHGAP31	Inverse variance weighted	3	0.0597022	0.0598675	0.318648	-0.057638	0.177042	1.06152	0.943992	1.19368
eqtl-a-ENSG00000031081	ebi-a-GCST90018799	breast cancer	ARHGAP31	Simple mode	3	0.0421048	0.0702072	0.609587	-0.0955013	0.179711	1.043	0.908917	1.19687
eqtl-a-ENSG00000031081	ebi-a-GCST90018799	breast cancer	ARHGAP31	Weighted mode	3	0.0314282	0.0441288	0.550219	-0.0550642	0.117921	1.03193	0.946424	1.12515
eqtl-a-ENSG00000031691	ebi-a-GCST90018799	breast cancer	CENPQ	MR Egger	3	0.0104124	0.0494652	0.86792	-0.0865394	0.107364	1.01047	0.917099	1.11334
eqtl-a-ENSG00000031691	ebi-a-GCST90018799	breast cancer	CENPQ	Weighted median	3	0.0323526	0.0246384	0.189149	-0.0159386	0.0806439	1.03288	0.984188	1.08398
eqtl-a-ENSG00000031691	ebi-a-GCST90018799	breast cancer	CENPQ	Inverse variance weighted	3	0.0338207	0.0251351	0.178445	-0.015444	0.0830855	1.0344	0.984675	1.08663
eqtl-a-ENSG00000031691	ebi-a-GCST90018799	breast cancer	CENPQ	Simple mode	3	0.0835417	0.0538405	0.260919	-0.0219857	0.189069	1.08713	0.978254	1.20812
eqtl-a-ENSG00000031691	ebi-a-GCST90018799	breast cancer	CENPQ	Weighted mode	3	0.0289504	0.0260412	0.381991	-0.0220904	0.0799912	1.02937	0.978152	1.08328
eqtl-a-ENSG00000032742	ebi-a-GCST90018799	breast cancer	IFT88	MR Egger	3	-0.0209538	0.0532645	0.761397	-0.125352	0.0834447	0.979264	0.882186	1.08703
eqtl-a-ENSG00000032742	ebi-a-GCST90018799	breast cancer	IFT88	Weighted median	3	0.00280409	0.0273685	0.918394	-0.0508382	0.0564464	1.00281	0.950432	1.05807
eqtl-a-ENSG00000032742	ebi-a-GCST90018799	breast cancer	IFT88	Inverse variance weighted	3	0.00724033	0.0260506	0.781063	-0.0438188	0.0582995	1.00727	0.957127	1.06003
eqtl-a-ENSG00000032742	ebi-a-GCST90018799	breast cancer	IFT88	Simple mode	3	-0.0111799	0.0469889	0.834093	-0.103278	0.0809183	0.988882	0.901876	1.08428
eqtl-a-ENSG00000032742	ebi-a-GCST90018799	breast cancer	IFT88	Weighted mode	3	0.00166469	0.0260604	0.954877	-0.0494138	0.0527432	1.00167	0.951787	1.05416
eqtl-a-ENSG00000033122	ebi-a-GCST90018799	breast cancer	LRRC7	MR Egger	3	0.0216565	0.164931	0.916883	-0.301609	0.344922	1.02189	0.739627	1.41188
eqtl-a-ENSG00000033122	ebi-a-GCST90018799	breast cancer	LRRC7	Weighted median	3	0.0371221	0.0288629	0.198389	-0.0194491	0.0936933	1.03782	0.980739	1.09822
eqtl-a-ENSG00000033122	ebi-a-GCST90018799	breast cancer	LRRC7	Inverse variance weighted	3	0.0475828	0.0347586	0.171014	-0.020544	0.11571	1.04873	0.979666	1.12267
eqtl-a-ENSG00000033122	ebi-a-GCST90018799	breast cancer	LRRC7	Simple mode	3	0.0299454	0.0435762	0.562946	-0.055464	0.115355	1.0304	0.946046	1.12227
eqtl-a-ENSG00000033122	ebi-a-GCST90018799	breast cancer	LRRC7	Weighted mode	3	0.0366715	0.0292321	0.3364	-0.0206234	0.0939664	1.03735	0.979588	1.09852
eqtl-a-ENSG00000033627	ebi-a-GCST90018799	breast cancer	ATP6V0A1	MR Egger	4	-0.0677529	0.0888141	0.525243	-0.241829	0.106323	0.934491	0.785191	1.11218
eqtl-a-ENSG00000033627	ebi-a-GCST90018799	breast cancer	ATP6V0A1	Weighted median	4	-0.0397865	0.0443842	0.370033	-0.12678	0.0472065	0.960995	0.880928	1.04834
eqtl-a-ENSG00000033627	ebi-a-GCST90018799	breast cancer	ATP6V0A1	Inverse variance weighted	4	-0.0373463	0.039424	0.343486	-0.114617	0.0399246	0.963342	0.891707	1.04073
eqtl-a-ENSG00000033627	ebi-a-GCST90018799	breast cancer	ATP6V0A1	Simple mode	4	-0.0485472	0.0691101	0.532991	-0.184003	0.0869087	0.952612	0.831933	1.0908
eqtl-a-ENSG00000033627	ebi-a-GCST90018799	breast cancer	ATP6V0A1	Weighted mode	4	-0.0485472	0.0486541	0.391912	-0.143909	0.0468149	0.952612	0.865966	1.04793
eqtl-a-ENSG00000033800	ebi-a-GCST90018799	breast cancer	PIAS1	MR Egger	3	-0.0208128	0.0525059	0.759745	-0.123724	0.0820987	0.979402	0.883623	1.08556
eqtl-a-ENSG00000033800	ebi-a-GCST90018799	breast cancer	PIAS1	Weighted median	3	-0.0261383	0.0265199	0.324326	-0.0781174	0.0258408	0.9742	0.924856	1.02618
eqtl-a-ENSG00000033800	ebi-a-GCST90018799	breast cancer	PIAS1	Inverse variance weighted	3	-0.0269994	0.0267593	0.312989	-0.0794477	0.0254489	0.973362	0.923626	1.02578
eqtl-a-ENSG00000033800	ebi-a-GCST90018799	breast cancer	PIAS1	Simple mode	3	-0.0253814	0.043543	0.618925	-0.110726	0.0599628	0.974938	0.895184	1.0618
eqtl-a-ENSG00000033800	ebi-a-GCST90018799	breast cancer	PIAS1	Weighted mode	3	-0.0260982	0.0304082	0.481185	-0.0856982	0.0335019	0.974239	0.917871	1.03407
eqtl-a-ENSG00000034053	ebi-a-GCST90018799	breast cancer	APBA2	MR Egger	5	0.0311168	0.0432555	0.523886	-0.0536639	0.115898	1.03161	0.947751	1.12288
eqtl-a-ENSG00000034053	ebi-a-GCST90018799	breast cancer	APBA2	Weighted median	5	0.00156145	0.0310238	0.959859	-0.0592451	0.062368	1.00156	0.942476	1.06435
eqtl-a-ENSG00000034053	ebi-a-GCST90018799	breast cancer	APBA2	Inverse variance weighted	5	-0.0059184	0.0295889	0.841464	-0.0639127	0.0520759	0.994099	0.938087	1.05346
eqtl-a-ENSG00000034053	ebi-a-GCST90018799	breast cancer	APBA2	Simple mode	5	-0.00914698	0.073915	0.907482	-0.15402	0.135726	0.990895	0.857255	1.14537
eqtl-a-ENSG00000034053	ebi-a-GCST90018799	breast cancer	APBA2	Weighted mode	5	0.00373322	0.0318742	0.912407	-0.0587401	0.0662066	1.00374	0.942952	1.06845
eqtl-a-ENSG00000034152	ebi-a-GCST90018799	breast cancer	MAP2K3	MR Egger	10	-0.0436703	0.0435702	0.345549	-0.129068	0.0417273	0.95727	0.878914	1.04261
eqtl-a-ENSG00000034152	ebi-a-GCST90018799	breast cancer	MAP2K3	Weighted median	10	-0.0122068	0.0261222	0.640288	-0.0634064	0.0389928	0.987867	0.938562	1.03976
eqtl-a-ENSG00000034152	ebi-a-GCST90018799	breast cancer	MAP2K3	Inverse variance weighted	10	-0.000395562	0.023499	0.98657	-0.0464537	0.0456625	0.999605	0.954609	1.04672
eqtl-a-ENSG00000034152	ebi-a-GCST90018799	breast cancer	MAP2K3	Simple mode	10	0.0438917	0.06973	0.544699	-0.0927792	0.180563	1.04487	0.911395	1.19789
eqtl-a-ENSG00000034152	ebi-a-GCST90018799	breast cancer	MAP2K3	Weighted mode	10	-0.0152249	0.0265671	0.58063	-0.0672965	0.0368467	0.98489	0.934918	1.03753
eqtl-a-ENSG00000035115	ebi-a-GCST90018799	breast cancer	SH3YL1	MR Egger	5	-0.0469101	0.0397558	0.323061	-0.124831	0.0310112	0.954173	0.882646	1.0315
eqtl-a-ENSG00000035115	ebi-a-GCST90018799	breast cancer	SH3YL1	Weighted median	5	-0.0419396	0.0239438	0.0798453	-0.0888694	0.00499026	0.958928	0.914965	1.005
eqtl-a-ENSG00000035115	ebi-a-GCST90018799	breast cancer	SH3YL1	Inverse variance weighted	5	-0.0358118	0.0198454	0.0711459	-0.0747087	0.00308506	0.964822	0.928014	1.00309
eqtl-a-ENSG00000035115	ebi-a-GCST90018799	breast cancer	SH3YL1	Simple mode	5	-0.0662342	0.0348462	0.130125	-0.134533	0.0020643	0.935912	0.874124	1.00207
eqtl-a-ENSG00000035115	ebi-a-GCST90018799	breast cancer	SH3YL1	Weighted mode	5	-0.0437751	0.0222293	0.120272	-0.0873446	-0.000205696	0.957169	0.916361	0.999794
eqtl-a-ENSG00000035403	ebi-a-GCST90018799	breast cancer	VCL	MR Egger	14	0.00360271	0.0221144	0.873298	-0.0397414	0.0469469	1.00361	0.961038	1.04807
eqtl-a-ENSG00000035403	ebi-a-GCST90018799	breast cancer	VCL	Weighted median	14	0.00980861	0.0175084	0.575328	-0.0245079	0.0441251	1.00986	0.97579	1.04511
eqtl-a-ENSG00000035403	ebi-a-GCST90018799	breast cancer	VCL	Inverse variance weighted	14	0.0044613	0.0149991	0.766133	-0.024937	0.0338596	1.00447	0.975371	1.03444
eqtl-a-ENSG00000035403	ebi-a-GCST90018799	breast cancer	VCL	Simple mode	14	-0.00102397	0.0347619	0.976948	-0.0691572	0.0671093	0.998977	0.93318	1.06941
eqtl-a-ENSG00000035403	ebi-a-GCST90018799	breast cancer	VCL	Weighted mode	14	0.00654731	0.0178688	0.719954	-0.0284756	0.0415703	1.00657	0.971926	1.04245
eqtl-a-ENSG00000035664	ebi-a-GCST90018799	breast cancer	DAPK2	MR Egger	4	0.000519606	0.0598671	0.993863	-0.11682	0.117859	1.00052	0.889745	1.12509
eqtl-a-ENSG00000035664	ebi-a-GCST90018799	breast cancer	DAPK2	Weighted median	4	-0.00749561	0.0403951	0.852792	-0.0866699	0.0716787	0.992532	0.91698	1.07431
eqtl-a-ENSG00000035664	ebi-a-GCST90018799	breast cancer	DAPK2	Inverse variance weighted	4	-0.0103749	0.0375553	0.78235	-0.0839833	0.0632334	0.989679	0.919447	1.06528
eqtl-a-ENSG00000035664	ebi-a-GCST90018799	breast cancer	DAPK2	Simple mode	4	-0.0635542	0.0637769	0.392449	-0.188557	0.0614486	0.938423	0.828153	1.06338
eqtl-a-ENSG00000035664	ebi-a-GCST90018799	breast cancer	DAPK2	Weighted mode	4	-0.00457118	0.0440076	0.923825	-0.0908261	0.0816838	0.995439	0.913176	1.08511
eqtl-a-ENSG00000035681	ebi-a-GCST90018799	breast cancer	NSMAF	Inverse variance weighted	2	0.0246228	0.0233966	0.292611	-0.0212345	0.0704801	1.02493	0.978989	1.07302
eqtl-a-ENSG00000035687	ebi-a-GCST90018799	breast cancer	ADSS2	MR Egger	4	0.0776813	0.0348205	0.155404	0.00943322	0.145929	1.08078	1.00948	1.15711
eqtl-a-ENSG00000035687	ebi-a-GCST90018799	breast cancer	ADSS2	Weighted median	4	0.0178253	0.0236212	0.450471	-0.0284722	0.0641228	1.01799	0.971929	1.06622
eqtl-a-ENSG00000035687	ebi-a-GCST90018799	breast cancer	ADSS2	Inverse variance weighted	4	0.0108797	0.0353597	0.758322	-0.0584254	0.0801847	1.01094	0.943249	1.08349
eqtl-a-ENSG00000035687	ebi-a-GCST90018799	breast cancer	ADSS2	Simple mode	4	-0.0624992	0.082461	0.503597	-0.224123	0.0991242	0.939414	0.799217	1.1042
eqtl-a-ENSG00000035687	ebi-a-GCST90018799	breast cancer	ADSS2	Weighted mode	4	0.0338199	0.0250257	0.269438	-0.0152303	0.0828702	1.0344	0.984885	1.0864
eqtl-a-ENSG00000035720	ebi-a-GCST90018799	breast cancer	STAP1	MR Egger	6	-0.161548	0.198937	0.46232	-0.551464	0.228368	0.850826	0.576106	1.25655
eqtl-a-ENSG00000035720	ebi-a-GCST90018799	breast cancer	STAP1	Weighted median	6	-0.0117031	0.0566894	0.836446	-0.122814	0.0994081	0.988365	0.884428	1.10452
eqtl-a-ENSG00000035720	ebi-a-GCST90018799	breast cancer	STAP1	Inverse variance weighted	6	-0.0250358	0.046506	0.590345	-0.116188	0.0661159	0.975275	0.890308	1.06835
eqtl-a-ENSG00000035720	ebi-a-GCST90018799	breast cancer	STAP1	Simple mode	6	0.0155844	0.0858266	0.863044	-0.152636	0.183805	1.01571	0.858442	1.20178
eqtl-a-ENSG00000035720	ebi-a-GCST90018799	breast cancer	STAP1	Weighted mode	6	-0.0123035	0.0612762	0.848776	-0.132405	0.107798	0.987772	0.875986	1.11382
eqtl-a-ENSG00000035862	ebi-a-GCST90018799	breast cancer	TIMP2	MR Egger	5	-0.0337182	0.0436672	0.496269	-0.119306	0.0518695	0.966844	0.887536	1.05324
eqtl-a-ENSG00000035862	ebi-a-GCST90018799	breast cancer	TIMP2	Weighted median	5	-0.0205905	0.0297361	0.48866	-0.0788733	0.0376922	0.97962	0.924157	1.03841
eqtl-a-ENSG00000035862	ebi-a-GCST90018799	breast cancer	TIMP2	Inverse variance weighted	5	-0.0203481	0.0289089	0.481515	-0.0770096	0.0363134	0.979858	0.925881	1.03698
eqtl-a-ENSG00000035862	ebi-a-GCST90018799	breast cancer	TIMP2	Simple mode	5	0.00411101	0.0547996	0.943802	-0.103296	0.111518	1.00412	0.90186	1.11797
eqtl-a-ENSG00000035862	ebi-a-GCST90018799	breast cancer	TIMP2	Weighted mode	5	-0.0221017	0.032332	0.53178	-0.0854725	0.041269	0.978141	0.918078	1.04213
eqtl-a-ENSG00000036448	ebi-a-GCST90018799	breast cancer	MYOM2	MR Egger	9	0.0045052	0.0201757	0.82968	-0.0350392	0.0440496	1.00452	0.965568	1.04503
eqtl-a-ENSG00000036448	ebi-a-GCST90018799	breast cancer	MYOM2	Weighted median	9	0.00631491	0.0169259	0.70908	-0.0268598	0.0394896	1.00633	0.973498	1.04028
eqtl-a-ENSG00000036448	ebi-a-GCST90018799	breast cancer	MYOM2	Inverse variance weighted	9	0.00687485	0.013639	0.614221	-0.0198576	0.0336073	1.0069	0.980338	1.03418
eqtl-a-ENSG00000036448	ebi-a-GCST90018799	breast cancer	MYOM2	Simple mode	9	0.0313508	0.0270215	0.279412	-0.0216113	0.0843128	1.03185	0.978621	1.08797
eqtl-a-ENSG00000036448	ebi-a-GCST90018799	breast cancer	MYOM2	Weighted mode	9	0.00841875	0.0151102	0.592662	-0.0211972	0.0380347	1.00845	0.979026	1.03877
eqtl-a-ENSG00000036565	ebi-a-GCST90018799	breast cancer	SLC18A1	MR Egger	3	-0.0718882	0.0921806	0.578341	-0.252562	0.108786	0.930635	0.776808	1.11492
eqtl-a-ENSG00000036565	ebi-a-GCST90018799	breast cancer	SLC18A1	Weighted median	3	0.0219744	0.0236722	0.353262	-0.024423	0.0683719	1.02222	0.975873	1.07076
eqtl-a-ENSG00000036565	ebi-a-GCST90018799	breast cancer	SLC18A1	Inverse variance weighted	3	0.0271781	0.0312695	0.384762	-0.0341102	0.0884664	1.02755	0.966465	1.0925
eqtl-a-ENSG00000036565	ebi-a-GCST90018799	breast cancer	SLC18A1	Simple mode	3	0.072617	0.088478	0.498057	-0.1008	0.246034	1.07532	0.904114	1.27894
eqtl-a-ENSG00000036565	ebi-a-GCST90018799	breast cancer	SLC18A1	Weighted mode	3	0.0179959	0.0248017	0.543507	-0.0306154	0.0666073	1.01816	0.969848	1.06888
eqtl-a-ENSG00000037474	ebi-a-GCST90018799	breast cancer	NSUN2	MR Egger	7	-0.0644623	0.0259804	0.0557598	-0.115384	-0.0135407	0.937571	0.891024	0.986551
eqtl-a-ENSG00000037474	ebi-a-GCST90018799	breast cancer	NSUN2	Weighted median	7	-0.03461	0.0155025	0.0255792	-0.0649949	-0.00422506	0.965982	0.937072	0.995784
eqtl-a-ENSG00000037474	ebi-a-GCST90018799	breast cancer	NSUN2	Inverse variance weighted	7	-0.0305968	0.0135572	0.0240158	-0.0571689	-0.0040248	0.969867	0.944435	0.995983
eqtl-a-ENSG00000037474	ebi-a-GCST90018799	breast cancer	NSUN2	Simple mode	7	-0.0107572	0.0251688	0.683999	-0.060088	0.0385735	0.9893	0.941682	1.03933
eqtl-a-ENSG00000037474	ebi-a-GCST90018799	breast cancer	NSUN2	Weighted mode	7	-0.0346025	0.0159997	0.0738011	-0.0659618	-0.00324318	0.965989	0.936167	0.996762
eqtl-a-ENSG00000037757	ebi-a-GCST90018799	breast cancer	MRI1	Inverse variance weighted	2	0.00860352	0.0318018	0.786748	-0.053728	0.070935	1.00864	0.94769	1.07351
eqtl-a-ENSG00000038002	ebi-a-GCST90018799	breast cancer	AGA	MR Egger	5	0.00642337	0.0283864	0.835522	-0.0492141	0.0620608	1.00644	0.951977	1.06403
eqtl-a-ENSG00000038002	ebi-a-GCST90018799	breast cancer	AGA	Weighted median	5	-0.00536203	0.0178188	0.763476	-0.0402869	0.0295629	0.994652	0.960514	1.03
eqtl-a-ENSG00000038002	ebi-a-GCST90018799	breast cancer	AGA	Inverse variance weighted	5	-0.00945307	0.0160641	0.556223	-0.0409386	0.0220325	0.990591	0.959888	1.02228
eqtl-a-ENSG00000038002	ebi-a-GCST90018799	breast cancer	AGA	Simple mode	5	-0.0276554	0.0268995	0.362005	-0.0803784	0.0250676	0.972724	0.922767	1.02538
eqtl-a-ENSG00000038002	ebi-a-GCST90018799	breast cancer	AGA	Weighted mode	5	-0.00498528	0.0185312	0.80122	-0.0413064	0.0313359	0.995027	0.959535	1.03183
eqtl-a-ENSG00000038427	ebi-a-GCST90018799	breast cancer	VCAN	MR Egger	9	0.116294	0.186415	0.552508	-0.249079	0.481667	1.12333	0.779518	1.61877
eqtl-a-ENSG00000038427	ebi-a-GCST90018799	breast cancer	VCAN	Weighted median	9	0.0627111	0.0526437	0.233561	-0.0404706	0.165893	1.06472	0.960337	1.18045
eqtl-a-ENSG00000038427	ebi-a-GCST90018799	breast cancer	VCAN	Inverse variance weighted	9	0.081121	0.0409605	0.047651	0.000838368	0.161404	1.0845	1.00084	1.17516
eqtl-a-ENSG00000038427	ebi-a-GCST90018799	breast cancer	VCAN	Simple mode	9	0.0400124	0.0862005	0.65489	-0.128941	0.208965	1.04082	0.879026	1.2324
eqtl-a-ENSG00000038427	ebi-a-GCST90018799	breast cancer	VCAN	Weighted mode	9	0.0296894	0.0803122	0.721219	-0.127723	0.187101	1.03013	0.880097	1.20575
eqtl-a-ENSG00000038945	ebi-a-GCST90018799	breast cancer	MSR1	MR Egger	4	-0.0570738	0.0788664	0.544461	-0.211652	0.0975044	0.944524	0.809246	1.10242
eqtl-a-ENSG00000038945	ebi-a-GCST90018799	breast cancer	MSR1	Weighted median	4	-0.00813709	0.0272306	0.765076	-0.061509	0.0452348	0.991896	0.940344	1.04627
eqtl-a-ENSG00000038945	ebi-a-GCST90018799	breast cancer	MSR1	Inverse variance weighted	4	-0.00330431	0.0243575	0.892091	-0.051045	0.0444364	0.996701	0.950236	1.04544
eqtl-a-ENSG00000038945	ebi-a-GCST90018799	breast cancer	MSR1	Simple mode	4	-0.0058584	0.0378743	0.886894	-0.080092	0.0683752	0.994159	0.923031	1.07077
eqtl-a-ENSG00000038945	ebi-a-GCST90018799	breast cancer	MSR1	Weighted mode	4	-0.00904281	0.0306399	0.787139	-0.0690969	0.0510113	0.990998	0.933236	1.05233
eqtl-a-ENSG00000039068	ebi-a-GCST90018799	breast cancer	CDH1	MR Egger	3	0.03827	0.0757458	0.702168	-0.110192	0.186732	1.03901	0.895662	1.2053
eqtl-a-ENSG00000039068	ebi-a-GCST90018799	breast cancer	CDH1	Weighted median	3	0.0592063	0.0297155	0.0463229	0.000963945	0.117449	1.06099	1.00096	1.12462
eqtl-a-ENSG00000039068	ebi-a-GCST90018799	breast cancer	CDH1	Inverse variance weighted	3	0.0596634	0.0283897	0.0355896	0.00401958	0.115307	1.06148	1.00403	1.12222
eqtl-a-ENSG00000039068	ebi-a-GCST90018799	breast cancer	CDH1	Simple mode	3	0.0881639	0.051558	0.229394	-0.0128897	0.189218	1.09217	0.987193	1.2083
eqtl-a-ENSG00000039068	ebi-a-GCST90018799	breast cancer	CDH1	Weighted mode	3	0.0570548	0.0297319	0.19499	-0.00121961	0.115329	1.05871	0.998781	1.12224
eqtl-a-ENSG00000039523	ebi-a-GCST90018799	breast cancer	RIPOR1	MR Egger	3	0.103323	0.0702624	0.380185	-0.0343911	0.241037	1.10885	0.966194	1.27257
eqtl-a-ENSG00000039523	ebi-a-GCST90018799	breast cancer	RIPOR1	Weighted median	3	0.0694106	0.0368252	0.0594475	-0.00276669	0.141588	1.07188	0.997237	1.1521
eqtl-a-ENSG00000039523	ebi-a-GCST90018799	breast cancer	RIPOR1	Inverse variance weighted	3	0.0566248	0.0474559	0.232787	-0.0363887	0.149638	1.05826	0.964265	1.16141
eqtl-a-ENSG00000039523	ebi-a-GCST90018799	breast cancer	RIPOR1	Simple mode	3	0.0279755	0.0952865	0.796732	-0.158786	0.214737	1.02837	0.853179	1.23954
eqtl-a-ENSG00000039523	ebi-a-GCST90018799	breast cancer	RIPOR1	Weighted mode	3	0.0818673	0.0392373	0.172229	0.0049623	0.158772	1.08531	1.00497	1.17207
eqtl-a-ENSG00000039560	ebi-a-GCST90018799	breast cancer	RAI14	MR Egger	3	0.0191733	0.0739436	0.838484	-0.125756	0.164103	1.01936	0.88183	1.17834
eqtl-a-ENSG00000039560	ebi-a-GCST90018799	breast cancer	RAI14	Weighted median	3	0.0379048	0.0411433	0.356901	-0.0427361	0.118546	1.03863	0.958164	1.12586
eqtl-a-ENSG00000039560	ebi-a-GCST90018799	breast cancer	RAI14	Inverse variance weighted	3	0.0393973	0.0388301	0.310292	-0.0367096	0.115504	1.04018	0.963956	1.12244
eqtl-a-ENSG00000039560	ebi-a-GCST90018799	breast cancer	RAI14	Simple mode	3	0.0486752	0.0519923	0.448	-0.0532297	0.15058	1.04988	0.948162	1.16251
eqtl-a-ENSG00000039560	ebi-a-GCST90018799	breast cancer	RAI14	Weighted mode	3	0.0372245	0.0504711	0.537586	-0.0616987	0.136148	1.03793	0.940166	1.14585
eqtl-a-ENSG00000039650	ebi-a-GCST90018799	breast cancer	PNKP	MR Egger	4	-0.0885398	0.0522564	0.232284	-0.190962	0.0138827	0.915267	0.826164	1.01398
eqtl-a-ENSG00000039650	ebi-a-GCST90018799	breast cancer	PNKP	Weighted median	4	-0.031482	0.0214296	0.141809	-0.073484	0.01052	0.969008	0.929151	1.01058
eqtl-a-ENSG00000039650	ebi-a-GCST90018799	breast cancer	PNKP	Inverse variance weighted	4	-0.0295856	0.0283395	0.2965	-0.085131	0.0259599	0.970848	0.918392	1.0263
eqtl-a-ENSG00000039650	ebi-a-GCST90018799	breast cancer	PNKP	Simple mode	4	-0.081817	0.0497238	0.198432	-0.179276	0.0156416	0.921441	0.835876	1.01576
eqtl-a-ENSG00000039650	ebi-a-GCST90018799	breast cancer	PNKP	Weighted mode	4	-0.0240413	0.0232114	0.37648	-0.0695357	0.021453	0.976245	0.932827	1.02168
eqtl-a-ENSG00000040275	ebi-a-GCST90018799	breast cancer	SPDL1	MR Egger	3	0.0137174	0.0485052	0.824544	-0.0813528	0.108788	1.01381	0.921868	1.11493
eqtl-a-ENSG00000040275	ebi-a-GCST90018799	breast cancer	SPDL1	Weighted median	3	0.0283972	0.0248189	0.252549	-0.0202478	0.0770422	1.0288	0.979956	1.08009
eqtl-a-ENSG00000040275	ebi-a-GCST90018799	breast cancer	SPDL1	Inverse variance weighted	3	0.0303425	0.0243118	0.212009	-0.0173085	0.0779936	1.03081	0.98284	1.08112
eqtl-a-ENSG00000040275	ebi-a-GCST90018799	breast cancer	SPDL1	Simple mode	3	0.0303733	0.031788	0.440165	-0.0319312	0.0926777	1.03084	0.968573	1.09711
eqtl-a-ENSG00000040275	ebi-a-GCST90018799	breast cancer	SPDL1	Weighted mode	3	0.0274741	0.0249656	0.385873	-0.0214584	0.0764067	1.02786	0.97877	1.0794
eqtl-a-ENSG00000040633	ebi-a-GCST90018799	breast cancer	PHF23	MR Egger	3	-0.100301	0.136158	0.595807	-0.36717	0.166568	0.904565	0.692692	1.18124
eqtl-a-ENSG00000040633	ebi-a-GCST90018799	breast cancer	PHF23	Weighted median	3	-0.0318816	0.0364542	0.381811	-0.103332	0.0395687	0.968621	0.901828	1.04036
eqtl-a-ENSG00000040633	ebi-a-GCST90018799	breast cancer	PHF23	Inverse variance weighted	3	-0.029259	0.0570763	0.608211	-0.141128	0.0826106	0.971165	0.868378	1.08612
eqtl-a-ENSG00000040633	ebi-a-GCST90018799	breast cancer	PHF23	Simple mode	3	0.103423	0.0980408	0.402091	-0.0887365	0.295583	1.10896	0.915087	1.34391
eqtl-a-ENSG00000040633	ebi-a-GCST90018799	breast cancer	PHF23	Weighted mode	3	-0.06581	0.042027	0.257863	-0.148183	0.0165629	0.936309	0.862273	1.0167
eqtl-a-ENSG00000041353	ebi-a-GCST90018799	breast cancer	RAB27B	MR Egger	10	-0.0232889	0.0397161	0.573786	-0.101133	0.0545547	0.97698	0.903813	1.05607
eqtl-a-ENSG00000041353	ebi-a-GCST90018799	breast cancer	RAB27B	Weighted median	10	0.00233238	0.0232897	0.920228	-0.0433154	0.0479802	1.00234	0.957609	1.04915
eqtl-a-ENSG00000041353	ebi-a-GCST90018799	breast cancer	RAB27B	Inverse variance weighted	10	0.00659801	0.021882	0.763013	-0.0362907	0.0494867	1.00662	0.96436	1.05073
eqtl-a-ENSG00000041353	ebi-a-GCST90018799	breast cancer	RAB27B	Simple mode	10	-0.00819502	0.0440922	0.856675	-0.0946157	0.0782257	0.991838	0.909722	1.08137
eqtl-a-ENSG00000041353	ebi-a-GCST90018799	breast cancer	RAB27B	Weighted mode	10	0.0021077	0.0234332	0.930301	-0.0438214	0.0480368	1.00211	0.957125	1.04921
eqtl-a-ENSG00000041515	ebi-a-GCST90018799	breast cancer	MYO16	MR Egger	3	-0.073613	0.036057	0.289961	-0.144285	-0.00294116	0.929031	0.865641	0.997063
eqtl-a-ENSG00000041515	ebi-a-GCST90018799	breast cancer	MYO16	Weighted median	3	-4.49055e-05	0.0193504	0.998148	-0.0379717	0.0378819	0.999955	0.96274	1.03861
eqtl-a-ENSG00000041515	ebi-a-GCST90018799	breast cancer	MYO16	Inverse variance weighted	3	0.000506625	0.0335609	0.987956	-0.0652727	0.066286	1.00051	0.936812	1.06853
eqtl-a-ENSG00000041515	ebi-a-GCST90018799	breast cancer	MYO16	Simple mode	3	0.150815	0.0958193	0.256156	-0.0369913	0.33862	1.16278	0.963685	1.40301
eqtl-a-ENSG00000041515	ebi-a-GCST90018799	breast cancer	MYO16	Weighted mode	3	-0.0146265	0.0196693	0.534598	-0.0531782	0.0239253	0.98548	0.948211	1.02421
eqtl-a-ENSG00000041802	ebi-a-GCST90018799	breast cancer	LSG1	MR Egger	3	-0.000965893	0.0474877	0.987053	-0.0940417	0.0921099	0.999035	0.910245	1.09649
eqtl-a-ENSG00000041802	ebi-a-GCST90018799	breast cancer	LSG1	Weighted median	3	-0.00880676	0.0171979	0.608592	-0.0425146	0.024901	0.991232	0.958377	1.02521
eqtl-a-ENSG00000041802	ebi-a-GCST90018799	breast cancer	LSG1	Inverse variance weighted	3	-0.00787098	0.0165975	0.635338	-0.040402	0.0246601	0.99216	0.960403	1.02497
eqtl-a-ENSG00000041802	ebi-a-GCST90018799	breast cancer	LSG1	Simple mode	3	-0.0128235	0.02035	0.592994	-0.0527095	0.0270625	0.987258	0.948656	1.02743
eqtl-a-ENSG00000041802	ebi-a-GCST90018799	breast cancer	LSG1	Weighted mode	3	-0.00796978	0.0177758	0.697792	-0.0428103	0.0268707	0.992062	0.958093	1.02724
eqtl-a-ENSG00000042317	ebi-a-GCST90018799	breast cancer	SPATA7	MR Egger	3	-0.0287166	0.105441	0.830723	-0.23538	0.177947	0.971692	0.79027	1.19476
eqtl-a-ENSG00000042317	ebi-a-GCST90018799	breast cancer	SPATA7	Weighted median	3	-0.0392794	0.0275073	0.153302	-0.0931937	0.0146349	0.961482	0.911017	1.01474
eqtl-a-ENSG00000042317	ebi-a-GCST90018799	breast cancer	SPATA7	Inverse variance weighted	3	-0.0329554	0.0296993	0.267156	-0.091166	0.0252552	0.967582	0.912866	1.02558
eqtl-a-ENSG00000042317	ebi-a-GCST90018799	breast cancer	SPATA7	Simple mode	3	-0.0552283	0.0399605	0.301067	-0.133551	0.0230942	0.946269	0.874983	1.02336
eqtl-a-ENSG00000042317	ebi-a-GCST90018799	breast cancer	SPATA7	Weighted mode	3	-0.0393457	0.0286536	0.303387	-0.0955068	0.0168154	0.961418	0.908912	1.01696
eqtl-a-ENSG00000042445	ebi-a-GCST90018799	breast cancer	RETSAT	MR Egger	3	0.0204477	0.147402	0.912248	-0.26846	0.309356	1.02066	0.764556	1.36255
eqtl-a-ENSG00000042445	ebi-a-GCST90018799	breast cancer	RETSAT	Weighted median	3	0.0270248	0.0273372	0.322873	-0.0265562	0.0806058	1.02739	0.973793	1.08394
eqtl-a-ENSG00000042445	ebi-a-GCST90018799	breast cancer	RETSAT	Inverse variance weighted	3	0.0265621	0.0251129	0.290189	-0.0226591	0.0757833	1.02692	0.977596	1.07873
eqtl-a-ENSG00000042445	ebi-a-GCST90018799	breast cancer	RETSAT	Simple mode	3	0.0300733	0.0367911	0.499581	-0.0420372	0.102184	1.03053	0.958834	1.10759
eqtl-a-ENSG00000042445	ebi-a-GCST90018799	breast cancer	RETSAT	Weighted mode	3	0.026953	0.0251911	0.396655	-0.0224215	0.0763275	1.02732	0.977828	1.07932
eqtl-a-ENSG00000042493	ebi-a-GCST90018799	breast cancer	CAPG	MR Egger	4	-0.00985927	0.0550348	0.874329	-0.117728	0.098009	0.990189	0.888938	1.10297
eqtl-a-ENSG00000042493	ebi-a-GCST90018799	breast cancer	CAPG	Weighted median	4	-0.0133785	0.0220161	0.543408	-0.0565301	0.0297731	0.986711	0.945038	1.03022
eqtl-a-ENSG00000042493	ebi-a-GCST90018799	breast cancer	CAPG	Inverse variance weighted	4	-0.0224422	0.0199205	0.259917	-0.0614864	0.016602	0.977808	0.940366	1.01674
eqtl-a-ENSG00000042493	ebi-a-GCST90018799	breast cancer	CAPG	Simple mode	4	-0.0195259	0.0288104	0.546527	-0.0759943	0.0369425	0.980663	0.926821	1.03763
eqtl-a-ENSG00000042493	ebi-a-GCST90018799	breast cancer	CAPG	Weighted mode	4	-0.0139488	0.0235296	0.59502	-0.0600668	0.0321692	0.986148	0.941702	1.03269
eqtl-a-ENSG00000042753	ebi-a-GCST90018799	breast cancer	AP2S1	Inverse variance weighted	2	0.0336434	0.0763382	0.659419	-0.11598	0.183266	1.03422	0.890493	1.20113
eqtl-a-ENSG00000042832	ebi-a-GCST90018799	breast cancer	TG	MR Egger	3	0.07119	0.054187	0.414188	-0.0350165	0.177397	1.07379	0.965589	1.1941
eqtl-a-ENSG00000042832	ebi-a-GCST90018799	breast cancer	TG	Weighted median	3	0.0153644	0.0274623	0.575838	-0.0384616	0.0691905	1.01548	0.962269	1.07164
eqtl-a-ENSG00000042832	ebi-a-GCST90018799	breast cancer	TG	Inverse variance weighted	3	0.0155867	0.0265027	0.556454	-0.0363587	0.0675321	1.01571	0.964294	1.06986
eqtl-a-ENSG00000042832	ebi-a-GCST90018799	breast cancer	TG	Simple mode	3	0.0159305	0.0511101	0.784767	-0.0842453	0.116106	1.01606	0.919206	1.12312
eqtl-a-ENSG00000042832	ebi-a-GCST90018799	breast cancer	TG	Weighted mode	3	0.0173795	0.0294078	0.614425	-0.0402597	0.0750187	1.01753	0.96054	1.0779
eqtl-a-ENSG00000042980	ebi-a-GCST90018799	breast cancer	ADAM28	MR Egger	4	-0.081458	0.0660565	0.342788	-0.210929	0.0480126	0.921771	0.809832	1.04918
eqtl-a-ENSG00000042980	ebi-a-GCST90018799	breast cancer	ADAM28	Weighted median	4	-0.0232044	0.0337581	0.491847	-0.0893702	0.0429614	0.977063	0.914507	1.0439
eqtl-a-ENSG00000042980	ebi-a-GCST90018799	breast cancer	ADAM28	Inverse variance weighted	4	-0.0137564	0.0339834	0.685626	-0.0803639	0.0528511	0.986338	0.92278	1.05427
eqtl-a-ENSG00000042980	ebi-a-GCST90018799	breast cancer	ADAM28	Simple mode	4	-0.022841	0.0635307	0.743018	-0.147361	0.101679	0.977418	0.862982	1.10703
eqtl-a-ENSG00000042980	ebi-a-GCST90018799	breast cancer	ADAM28	Weighted mode	4	-0.0237244	0.034402	0.539987	-0.0911523	0.0437035	0.976555	0.912879	1.04467
eqtl-a-ENSG00000043462	ebi-a-GCST90018799	breast cancer	LCP2	MR Egger	3	0.038662	0.0826909	0.721574	-0.123412	0.200736	1.03942	0.883899	1.2223
eqtl-a-ENSG00000043462	ebi-a-GCST90018799	breast cancer	LCP2	Weighted median	3	-0.0143395	0.0355333	0.686542	-0.0839848	0.0553057	0.985763	0.919445	1.05686
eqtl-a-ENSG00000043462	ebi-a-GCST90018799	breast cancer	LCP2	Inverse variance weighted	3	-0.0141329	0.0336062	0.674087	-0.080001	0.0517352	0.985966	0.923115	1.0531
eqtl-a-ENSG00000043462	ebi-a-GCST90018799	breast cancer	LCP2	Simple mode	3	-0.0687602	0.0564815	0.347601	-0.179464	0.0419436	0.933551	0.835718	1.04284
eqtl-a-ENSG00000043462	ebi-a-GCST90018799	breast cancer	LCP2	Weighted mode	3	0.00495362	0.0398631	0.912468	-0.073178	0.0830852	1.00497	0.929435	1.08663
eqtl-a-ENSG00000043514	ebi-a-GCST90018799	breast cancer	TRIT1	MR Egger	3	-0.0339865	0.0976837	0.786844	-0.225447	0.157474	0.966585	0.79816	1.17055
eqtl-a-ENSG00000043514	ebi-a-GCST90018799	breast cancer	TRIT1	Weighted median	3	-0.0233486	0.0222691	0.29442	-0.066996	0.0202989	0.976922	0.935199	1.02051
eqtl-a-ENSG00000043514	ebi-a-GCST90018799	breast cancer	TRIT1	Inverse variance weighted	3	-0.0220544	0.0211658	0.297419	-0.0635393	0.0194305	0.978187	0.938437	1.01962
eqtl-a-ENSG00000043514	ebi-a-GCST90018799	breast cancer	TRIT1	Simple mode	3	-0.0219705	0.0309244	0.551092	-0.0825823	0.0386413	0.978269	0.920736	1.0394
eqtl-a-ENSG00000043514	ebi-a-GCST90018799	breast cancer	TRIT1	Weighted mode	3	-0.0238329	0.023308	0.414079	-0.0695165	0.0218507	0.976449	0.932845	1.02209
eqtl-a-ENSG00000044115	ebi-a-GCST90018799	breast cancer	CTNNA1	MR Egger	7	-0.00361445	0.0515864	0.946857	-0.104724	0.0974948	0.996392	0.900573	1.10241
eqtl-a-ENSG00000044115	ebi-a-GCST90018799	breast cancer	CTNNA1	Weighted median	7	-0.0218662	0.0211609	0.301449	-0.0633416	0.0196092	0.978371	0.938623	1.0198
eqtl-a-ENSG00000044115	ebi-a-GCST90018799	breast cancer	CTNNA1	Inverse variance weighted	7	-0.0226371	0.0177324	0.201745	-0.0573927	0.0121184	0.977617	0.944223	1.01219
eqtl-a-ENSG00000044115	ebi-a-GCST90018799	breast cancer	CTNNA1	Simple mode	7	-0.00970653	0.0291096	0.750141	-0.0667613	0.0473482	0.99034	0.935418	1.04849
eqtl-a-ENSG00000044115	ebi-a-GCST90018799	breast cancer	CTNNA1	Weighted mode	7	-0.0208861	0.0222565	0.384248	-0.0645088	0.0227367	0.979331	0.937528	1.023
eqtl-a-ENSG00000044574	ebi-a-GCST90018799	breast cancer	HSPA5	MR Egger	5	-0.0190705	0.0672906	0.795298	-0.15096	0.112819	0.98111	0.859882	1.11943
eqtl-a-ENSG00000044574	ebi-a-GCST90018799	breast cancer	HSPA5	Weighted median	5	0.113684	0.0645815	0.0783526	-0.0128953	0.240264	1.1204	0.987188	1.27158
eqtl-a-ENSG00000044574	ebi-a-GCST90018799	breast cancer	HSPA5	Inverse variance weighted	5	0.101821	0.0682907	0.135964	-0.032029	0.23567	1.10718	0.968478	1.26576
eqtl-a-ENSG00000044574	ebi-a-GCST90018799	breast cancer	HSPA5	Simple mode	5	0.211591	0.109257	0.12486	-0.00255361	0.425735	1.23564	0.99745	1.53071
eqtl-a-ENSG00000044574	ebi-a-GCST90018799	breast cancer	HSPA5	Weighted mode	5	-0.0376831	0.0690639	0.614324	-0.173048	0.0976821	0.963018	0.841097	1.10261
eqtl-a-ENSG00000047056	ebi-a-GCST90018799	breast cancer	WDR37	MR Egger	4	0.0124218	0.0622189	0.860214	-0.109527	0.134371	1.0125	0.896258	1.14382
eqtl-a-ENSG00000047056	ebi-a-GCST90018799	breast cancer	WDR37	Weighted median	4	0.0193174	0.0382369	0.613417	-0.055627	0.0942618	1.01951	0.945892	1.09885
eqtl-a-ENSG00000047056	ebi-a-GCST90018799	breast cancer	WDR37	Inverse variance weighted	4	0.0226334	0.0362399	0.53227	-0.0483968	0.0936635	1.02289	0.952756	1.09819
eqtl-a-ENSG00000047056	ebi-a-GCST90018799	breast cancer	WDR37	Simple mode	4	0.016848	0.0570236	0.786914	-0.0949183	0.128614	1.01699	0.909447	1.13725
eqtl-a-ENSG00000047056	ebi-a-GCST90018799	breast cancer	WDR37	Weighted mode	4	0.019155	0.0423579	0.681809	-0.0638665	0.102176	1.01934	0.93813	1.10758
eqtl-a-ENSG00000047188	ebi-a-GCST90018799	breast cancer	YTHDC2	MR Egger	4	0.00975971	0.0594693	0.884728	-0.1068	0.12632	1.00981	0.898705	1.13464
eqtl-a-ENSG00000047188	ebi-a-GCST90018799	breast cancer	YTHDC2	Weighted median	4	0.0164887	0.0277343	0.552162	-0.0378705	0.0708478	1.01663	0.962838	1.07342
eqtl-a-ENSG00000047188	ebi-a-GCST90018799	breast cancer	YTHDC2	Inverse variance weighted	4	0.0118116	0.0270688	0.662579	-0.0412433	0.0648665	1.01188	0.959596	1.06702
eqtl-a-ENSG00000047188	ebi-a-GCST90018799	breast cancer	YTHDC2	Simple mode	4	0.000106194	0.0579617	0.998653	-0.113499	0.113711	1.00011	0.892705	1.12043
eqtl-a-ENSG00000047188	ebi-a-GCST90018799	breast cancer	YTHDC2	Weighted mode	4	0.0175322	0.0282804	0.579198	-0.0378973	0.0729618	1.01769	0.962812	1.07569
eqtl-a-ENSG00000047365	ebi-a-GCST90018799	breast cancer	ARAP2	MR Egger	4	-0.0107061	0.043963	0.830299	-0.0968736	0.0754614	0.989351	0.907671	1.07838
eqtl-a-ENSG00000047365	ebi-a-GCST90018799	breast cancer	ARAP2	Weighted median	4	-0.0347252	0.0345041	0.31422	-0.102353	0.0329029	0.965871	0.902711	1.03345
eqtl-a-ENSG00000047365	ebi-a-GCST90018799	breast cancer	ARAP2	Inverse variance weighted	4	-0.0392915	0.0337624	0.244519	-0.105466	0.0268828	0.96147	0.899905	1.02725
eqtl-a-ENSG00000047365	ebi-a-GCST90018799	breast cancer	ARAP2	Simple mode	4	-0.027936	0.0729579	0.72731	-0.170933	0.115061	0.972451	0.842878	1.12194
eqtl-a-ENSG00000047365	ebi-a-GCST90018799	breast cancer	ARAP2	Weighted mode	4	-0.027936	0.0367907	0.502874	-0.100046	0.0441738	0.972451	0.904796	1.04516
eqtl-a-ENSG00000047410	ebi-a-GCST90018799	breast cancer	TPR	MR Egger	4	0.029586	0.0483262	0.602727	-0.0651334	0.124305	1.03003	0.936942	1.13236
eqtl-a-ENSG00000047410	ebi-a-GCST90018799	breast cancer	TPR	Weighted median	4	0.0285177	0.0315453	0.365982	-0.0333111	0.0903466	1.02893	0.967238	1.09455
eqtl-a-ENSG00000047410	ebi-a-GCST90018799	breast cancer	TPR	Inverse variance weighted	4	0.0330735	0.0300063	0.270366	-0.0257388	0.0918858	1.03363	0.97459	1.09624
eqtl-a-ENSG00000047410	ebi-a-GCST90018799	breast cancer	TPR	Simple mode	4	-0.0121518	0.0581453	0.847842	-0.126117	0.101813	0.987922	0.881512	1.10718
eqtl-a-ENSG00000047410	ebi-a-GCST90018799	breast cancer	TPR	Weighted mode	4	0.0291559	0.0333181	0.445944	-0.0361476	0.0944594	1.02959	0.964498	1.09906
eqtl-a-ENSG00000047579	ebi-a-GCST90018799	breast cancer	DTNBP1	MR Egger	3	0.0279651	0.0702498	0.758816	-0.109724	0.165655	1.02836	0.896081	1.18017
eqtl-a-ENSG00000047579	ebi-a-GCST90018799	breast cancer	DTNBP1	Weighted median	3	0.00983023	0.0259871	0.705228	-0.0411045	0.060765	1.00988	0.959729	1.06265
eqtl-a-ENSG00000047579	ebi-a-GCST90018799	breast cancer	DTNBP1	Inverse variance weighted	3	0.00973076	0.024571	0.692085	-0.0384283	0.0578898	1.00978	0.962301	1.0596
eqtl-a-ENSG00000047579	ebi-a-GCST90018799	breast cancer	DTNBP1	Simple mode	3	0.0160257	0.0338889	0.682875	-0.0503965	0.082448	1.01615	0.950852	1.08594
eqtl-a-ENSG00000047579	ebi-a-GCST90018799	breast cancer	DTNBP1	Weighted mode	3	0.0113727	0.0289998	0.732781	-0.0454669	0.0682123	1.01144	0.955551	1.07059
eqtl-a-ENSG00000047597	ebi-a-GCST90018799	breast cancer	XK	MR Egger	4	-0.51014	0.430317	0.357584	-1.35356	0.333281	0.600411	0.258319	1.39554
eqtl-a-ENSG00000047597	ebi-a-GCST90018799	breast cancer	XK	Weighted median	4	0.010953	0.0771143	0.887051	-0.140191	0.162097	1.01101	0.869192	1.17597
eqtl-a-ENSG00000047597	ebi-a-GCST90018799	breast cancer	XK	Inverse variance weighted	4	0.0335753	0.062186	0.589254	-0.0883092	0.15546	1.03415	0.915478	1.16819
eqtl-a-ENSG00000047597	ebi-a-GCST90018799	breast cancer	XK	Simple mode	4	0.127167	0.112335	0.339922	-0.0930086	0.347343	1.13561	0.911186	1.4153
eqtl-a-ENSG00000047597	ebi-a-GCST90018799	breast cancer	XK	Weighted mode	4	-0.032585	0.0998749	0.765664	-0.22834	0.16317	0.96794	0.795854	1.17724
eqtl-a-ENSG00000047617	ebi-a-GCST90018799	breast cancer	ANO2	MR Egger	3	0.308149	0.56088	0.680172	-0.791177	1.40747	1.3609	0.453311	4.08562
eqtl-a-ENSG00000047617	ebi-a-GCST90018799	breast cancer	ANO2	Weighted median	3	-0.0105838	0.0855744	0.901569	-0.17831	0.157142	0.989472	0.836683	1.17016
eqtl-a-ENSG00000047617	ebi-a-GCST90018799	breast cancer	ANO2	Inverse variance weighted	3	0.00344297	0.0693529	0.960406	-0.132489	0.139375	1.00345	0.875913	1.14955
eqtl-a-ENSG00000047617	ebi-a-GCST90018799	breast cancer	ANO2	Simple mode	3	-0.0215299	0.0971542	0.84519	-0.211952	0.168892	0.9787	0.809003	1.18399
eqtl-a-ENSG00000047617	ebi-a-GCST90018799	breast cancer	ANO2	Weighted mode	3	-0.0245468	0.101795	0.831915	-0.224066	0.174972	0.975752	0.799263	1.19121
eqtl-a-ENSG00000047644	ebi-a-GCST90018799	breast cancer	WWC3	MR Egger	5	0.0980264	0.170038	0.604689	-0.235247	0.4313	1.10299	0.790375	1.53926
eqtl-a-ENSG00000047644	ebi-a-GCST90018799	breast cancer	WWC3	Weighted median	5	0.0899517	0.073913	0.223607	-0.0549178	0.234821	1.09412	0.946563	1.26468
eqtl-a-ENSG00000047644	ebi-a-GCST90018799	breast cancer	WWC3	Inverse variance weighted	5	0.0718493	0.0596758	0.228592	-0.0451152	0.188814	1.07449	0.955887	1.20782
eqtl-a-ENSG00000047644	ebi-a-GCST90018799	breast cancer	WWC3	Simple mode	5	0.0737242	0.10157	0.508126	-0.125353	0.272802	1.07651	0.882185	1.31364
eqtl-a-ENSG00000047644	ebi-a-GCST90018799	breast cancer	WWC3	Weighted mode	5	0.101631	0.083548	0.290689	-0.0621234	0.265385	1.10697	0.939767	1.30393
eqtl-a-ENSG00000048162	ebi-a-GCST90018799	breast cancer	NOP16	MR Egger	3	-0.0656477	0.165722	0.759888	-0.390463	0.259167	0.936461	0.676744	1.29585
eqtl-a-ENSG00000048162	ebi-a-GCST90018799	breast cancer	NOP16	Weighted median	3	-0.0165005	0.0405351	0.683958	-0.0959493	0.0629482	0.983635	0.90851	1.06497
eqtl-a-ENSG00000048162	ebi-a-GCST90018799	breast cancer	NOP16	Inverse variance weighted	3	-0.0196938	0.0394307	0.61746	-0.0969781	0.0575904	0.980499	0.907576	1.05928
eqtl-a-ENSG00000048162	ebi-a-GCST90018799	breast cancer	NOP16	Simple mode	3	0.0244476	0.0632516	0.736363	-0.0995255	0.148421	1.02475	0.905267	1.16
eqtl-a-ENSG00000048162	ebi-a-GCST90018799	breast cancer	NOP16	Weighted mode	3	-0.0017848	0.0439393	0.971289	-0.0879058	0.0843362	0.998217	0.915847	1.08799
eqtl-a-ENSG00000048392	ebi-a-GCST90018799	breast cancer	RRM2B	MR Egger	3	0.116603	0.260649	0.732205	-0.39427	0.627476	1.12367	0.674172	1.87288
eqtl-a-ENSG00000048392	ebi-a-GCST90018799	breast cancer	RRM2B	Weighted median	3	0.0438118	0.0409961	0.285213	-0.0365405	0.124164	1.04479	0.964119	1.1322
eqtl-a-ENSG00000048392	ebi-a-GCST90018799	breast cancer	RRM2B	Inverse variance weighted	3	0.0483779	0.077402	0.531957	-0.10333	0.200086	1.04957	0.901829	1.22151
eqtl-a-ENSG00000048392	ebi-a-GCST90018799	breast cancer	RRM2B	Simple mode	3	-0.0960701	0.111759	0.480586	-0.315118	0.122978	0.9084	0.729703	1.13086
eqtl-a-ENSG00000048392	ebi-a-GCST90018799	breast cancer	RRM2B	Weighted mode	3	0.122469	0.0422761	0.101367	0.0396074	0.20533	1.13028	1.0404	1.22793
eqtl-a-ENSG00000048462	ebi-a-GCST90018799	breast cancer	TNFRSF17	MR Egger	3	-0.556085	0.305684	0.319977	-1.15522	0.043055	0.57345	0.314987	1.044
eqtl-a-ENSG00000048462	ebi-a-GCST90018799	breast cancer	TNFRSF17	Weighted median	3	-0.0365923	0.0766638	0.633143	-0.186853	0.113669	0.964069	0.829565	1.12038
eqtl-a-ENSG00000048462	ebi-a-GCST90018799	breast cancer	TNFRSF17	Inverse variance weighted	3	0.00633304	0.0946459	0.946651	-0.179173	0.191839	1.00635	0.835961	1.21148
eqtl-a-ENSG00000048462	ebi-a-GCST90018799	breast cancer	TNFRSF17	Simple mode	3	-0.0285849	0.123299	0.838228	-0.270251	0.213082	0.97182	0.763188	1.23749
eqtl-a-ENSG00000048462	ebi-a-GCST90018799	breast cancer	TNFRSF17	Weighted mode	3	-0.0548708	0.0826831	0.575191	-0.21693	0.107188	0.946607	0.804987	1.11314
eqtl-a-ENSG00000048471	ebi-a-GCST90018799	breast cancer	SNX29	MR Egger	6	0.00295734	0.053095	0.958253	-0.101109	0.107023	1.00296	0.903835	1.11296
eqtl-a-ENSG00000048471	ebi-a-GCST90018799	breast cancer	SNX29	Weighted median	6	-0.0203696	0.0303291	0.501827	-0.0798146	0.0390755	0.979837	0.923287	1.03985
eqtl-a-ENSG00000048471	ebi-a-GCST90018799	breast cancer	SNX29	Inverse variance weighted	6	-0.0191776	0.0252184	0.44698	-0.0686056	0.0302504	0.981005	0.933695	1.03071
eqtl-a-ENSG00000048471	ebi-a-GCST90018799	breast cancer	SNX29	Simple mode	6	-0.0293272	0.0546819	0.614728	-0.136504	0.0778494	0.971099	0.872403	1.08096
eqtl-a-ENSG00000048471	ebi-a-GCST90018799	breast cancer	SNX29	Weighted mode	6	0.019391	0.0345797	0.599158	-0.0483853	0.0871672	1.01958	0.952767	1.09108
eqtl-a-ENSG00000049089	ebi-a-GCST90018799	breast cancer	COL9A2	MR Egger	4	0.0543979	0.0525697	0.409495	-0.0486386	0.157434	1.0559	0.952525	1.1705
eqtl-a-ENSG00000049089	ebi-a-GCST90018799	breast cancer	COL9A2	Weighted median	4	0.0570321	0.0288804	0.0482947	0.000426447	0.113638	1.05869	1.00043	1.12035
eqtl-a-ENSG00000049089	ebi-a-GCST90018799	breast cancer	COL9A2	Inverse variance weighted	4	0.0489996	0.0278149	0.0781318	-0.00551765	0.103517	1.05022	0.994498	1.10906
eqtl-a-ENSG00000049089	ebi-a-GCST90018799	breast cancer	COL9A2	Simple mode	4	0.0113076	0.0620415	0.867	-0.110294	0.132909	1.01137	0.895571	1.14215
eqtl-a-ENSG00000049089	ebi-a-GCST90018799	breast cancer	COL9A2	Weighted mode	4	0.0643661	0.0309105	0.128715	0.00378157	0.124951	1.06648	1.00379	1.13309
eqtl-a-ENSG00000049239	ebi-a-GCST90018799	breast cancer	H6PD	MR Egger	5	-0.0504616	0.0348347	0.24329	-0.118738	0.0178143	0.95079	0.888041	1.01797
eqtl-a-ENSG00000049239	ebi-a-GCST90018799	breast cancer	H6PD	Weighted median	5	-0.0249343	0.0217946	0.252599	-0.0676517	0.0177831	0.975374	0.934586	1.01794
eqtl-a-ENSG00000049239	ebi-a-GCST90018799	breast cancer	H6PD	Inverse variance weighted	5	-0.0157371	0.0208667	0.450744	-0.0566357	0.0251615	0.984386	0.944938	1.02548
eqtl-a-ENSG00000049239	ebi-a-GCST90018799	breast cancer	H6PD	Simple mode	5	2.71006e-06	0.061898	0.999967	-0.121317	0.121323	1	0.885753	1.12899
eqtl-a-ENSG00000049239	ebi-a-GCST90018799	breast cancer	H6PD	Weighted mode	5	-0.0232033	0.02205	0.352027	-0.0664212	0.0200146	0.977064	0.935737	1.02022
eqtl-a-ENSG00000049245	ebi-a-GCST90018799	breast cancer	VAMP3	MR Egger	3	0.0309523	0.0464976	0.626103	-0.060183	0.122088	1.03144	0.941592	1.12985
eqtl-a-ENSG00000049245	ebi-a-GCST90018799	breast cancer	VAMP3	Weighted median	3	0.0030959	0.0269063	0.908396	-0.0496404	0.0558322	1.0031	0.951572	1.05742
eqtl-a-ENSG00000049245	ebi-a-GCST90018799	breast cancer	VAMP3	Inverse variance weighted	3	-0.00281804	0.0274322	0.918179	-0.0565852	0.0509492	0.997186	0.944986	1.05227
eqtl-a-ENSG00000049245	ebi-a-GCST90018799	breast cancer	VAMP3	Simple mode	3	0.0143343	0.0405522	0.757513	-0.065148	0.0938166	1.01444	0.936929	1.09836
eqtl-a-ENSG00000049245	ebi-a-GCST90018799	breast cancer	VAMP3	Weighted mode	3	0.00277106	0.0291792	0.932999	-0.0544202	0.0599624	1.00277	0.947034	1.0618
eqtl-a-ENSG00000049246	ebi-a-GCST90018799	breast cancer	PER3	MR Egger	5	-0.0282422	0.0200816	0.2543	-0.0676021	0.0111177	0.972153	0.934632	1.01118
eqtl-a-ENSG00000049246	ebi-a-GCST90018799	breast cancer	PER3	Weighted median	5	-0.0128527	0.0157208	0.413608	-0.0436655	0.0179601	0.98723	0.957274	1.01812
eqtl-a-ENSG00000049246	ebi-a-GCST90018799	breast cancer	PER3	Inverse variance weighted	5	-0.00742452	0.0149965	0.62054	-0.0368176	0.0219686	0.992603	0.963852	1.02221
eqtl-a-ENSG00000049246	ebi-a-GCST90018799	breast cancer	PER3	Simple mode	5	0.0198757	0.0374874	0.624042	-0.0535996	0.0933511	1.02007	0.947812	1.09785
eqtl-a-ENSG00000049246	ebi-a-GCST90018799	breast cancer	PER3	Weighted mode	5	-0.0157761	0.0163871	0.390208	-0.0478949	0.0163426	0.984348	0.953234	1.01648
eqtl-a-ENSG00000049247	ebi-a-GCST90018799	breast cancer	UTS2	MR Egger	3	-0.0314298	0.023022	0.402471	-0.076553	0.0136933	0.969059	0.926304	1.01379
eqtl-a-ENSG00000049247	ebi-a-GCST90018799	breast cancer	UTS2	Weighted median	3	-0.00823872	0.0163305	0.61391	-0.0402464	0.023769	0.991795	0.960553	1.02405
eqtl-a-ENSG00000049247	ebi-a-GCST90018799	breast cancer	UTS2	Inverse variance weighted	3	-0.00643955	0.01798	0.720231	-0.0416804	0.0288013	0.993581	0.959176	1.02922
eqtl-a-ENSG00000049247	ebi-a-GCST90018799	breast cancer	UTS2	Simple mode	3	0.0581384	0.0500625	0.365378	-0.0399842	0.156261	1.05986	0.960805	1.16913
eqtl-a-ENSG00000049247	ebi-a-GCST90018799	breast cancer	UTS2	Weighted mode	3	-0.0141639	0.016959	0.491491	-0.0474036	0.0190758	0.985936	0.953702	1.01926
eqtl-a-ENSG00000049249	ebi-a-GCST90018799	breast cancer	TNFRSF9	MR Egger	6	-0.00582017	0.0680609	0.935962	-0.13922	0.127579	0.994197	0.870037	1.13607
eqtl-a-ENSG00000049249	ebi-a-GCST90018799	breast cancer	TNFRSF9	Weighted median	6	-0.0347315	0.0260521	0.182482	-0.0857937	0.0163307	0.965865	0.917784	1.01646
eqtl-a-ENSG00000049249	ebi-a-GCST90018799	breast cancer	TNFRSF9	Inverse variance weighted	6	-0.0487326	0.0432494	0.259835	-0.133501	0.0360362	0.952436	0.875026	1.03669
eqtl-a-ENSG00000049249	ebi-a-GCST90018799	breast cancer	TNFRSF9	Simple mode	6	-0.166285	0.0669143	0.0554969	-0.297437	-0.035133	0.846805	0.742719	0.965477
eqtl-a-ENSG00000049249	ebi-a-GCST90018799	breast cancer	TNFRSF9	Weighted mode	6	-0.0410717	0.0261988	0.177738	-0.0924213	0.0102779	0.95976	0.911721	1.01033
eqtl-a-ENSG00000049323	ebi-a-GCST90018799	breast cancer	LTBP1	MR Egger	3	-0.0174679	0.0736173	0.851686	-0.161758	0.126822	0.982684	0.850647	1.13521
eqtl-a-ENSG00000049323	ebi-a-GCST90018799	breast cancer	LTBP1	Weighted median	3	0.000935849	0.0318607	0.976567	-0.0615111	0.0633828	1.00094	0.940343	1.06543
eqtl-a-ENSG00000049323	ebi-a-GCST90018799	breast cancer	LTBP1	Inverse variance weighted	3	0.00335635	0.0302213	0.91157	-0.0558774	0.0625901	1.00336	0.945655	1.06459
eqtl-a-ENSG00000049323	ebi-a-GCST90018799	breast cancer	LTBP1	Simple mode	3	0.00343429	0.0460743	0.947367	-0.0868713	0.0937399	1.00344	0.916795	1.09827
eqtl-a-ENSG00000049323	ebi-a-GCST90018799	breast cancer	LTBP1	Weighted mode	3	-5.05349e-05	0.0346689	0.998969	-0.0680016	0.0679005	0.999949	0.934259	1.07026
eqtl-a-ENSG00000050165	ebi-a-GCST90018799	breast cancer	DKK3	MR Egger	7	0.0158699	0.0291349	0.609361	-0.0412345	0.0729743	1.016	0.959604	1.0757
eqtl-a-ENSG00000050165	ebi-a-GCST90018799	breast cancer	DKK3	Weighted median	7	0.0465395	0.0217374	0.032275	0.00393421	0.0891448	1.04764	1.00394	1.09324
eqtl-a-ENSG00000050165	ebi-a-GCST90018799	breast cancer	DKK3	Inverse variance weighted	7	0.0573598	0.0201419	0.00440245	0.0178817	0.0968379	1.05904	1.01804	1.10168
eqtl-a-ENSG00000050165	ebi-a-GCST90018799	breast cancer	DKK3	Simple mode	7	0.0400404	0.0413237	0.369993	-0.0409541	0.121035	1.04085	0.959873	1.12866
eqtl-a-ENSG00000050165	ebi-a-GCST90018799	breast cancer	DKK3	Weighted mode	7	0.0454005	0.0230813	0.096754	0.000161174	0.0906399	1.04645	1.00016	1.09487
eqtl-a-ENSG00000050344	ebi-a-GCST90018799	breast cancer	NFE2L3	MR Egger	3	0.0199673	0.042926	0.722825	-0.0641678	0.104102	1.02017	0.937848	1.10971
eqtl-a-ENSG00000050344	ebi-a-GCST90018799	breast cancer	NFE2L3	Weighted median	3	0.000808846	0.022838	0.971747	-0.0439536	0.0455713	1.00081	0.956998	1.04663
eqtl-a-ENSG00000050344	ebi-a-GCST90018799	breast cancer	NFE2L3	Inverse variance weighted	3	0.000686557	0.0227687	0.975945	-0.0439401	0.0453132	1.00069	0.957011	1.04636
eqtl-a-ENSG00000050344	ebi-a-GCST90018799	breast cancer	NFE2L3	Simple mode	3	-0.051111	0.0507586	0.419987	-0.150598	0.048376	0.950173	0.860193	1.04957
eqtl-a-ENSG00000050344	ebi-a-GCST90018799	breast cancer	NFE2L3	Weighted mode	3	0.00353094	0.0243341	0.897933	-0.0441639	0.0512258	1.00354	0.956797	1.05256
eqtl-a-ENSG00000050405	ebi-a-GCST90018799	breast cancer	LIMA1	MR Egger	3	-0.163581	0.115527	0.391458	-0.390014	0.0628522	0.849098	0.677048	1.06487
eqtl-a-ENSG00000050405	ebi-a-GCST90018799	breast cancer	LIMA1	Weighted median	3	0.0022429	0.0302645	0.940923	-0.0570755	0.0615613	1.00225	0.944523	1.0635
eqtl-a-ENSG00000050405	ebi-a-GCST90018799	breast cancer	LIMA1	Inverse variance weighted	3	0.00494383	0.030893	0.872857	-0.0556064	0.0654941	1.00496	0.945911	1.06769
eqtl-a-ENSG00000050405	ebi-a-GCST90018799	breast cancer	LIMA1	Simple mode	3	0.109283	0.0795114	0.303052	-0.0465594	0.265125	1.11548	0.954508	1.30359
eqtl-a-ENSG00000050405	ebi-a-GCST90018799	breast cancer	LIMA1	Weighted mode	3	-0.00795386	0.0325496	0.829734	-0.0717511	0.0558434	0.992078	0.930762	1.05743
eqtl-a-ENSG00000050426	ebi-a-GCST90018799	breast cancer	LETMD1	MR Egger	3	0.00744959	0.0527946	0.910759	-0.0960278	0.110927	1.00748	0.908439	1.11731
eqtl-a-ENSG00000050426	ebi-a-GCST90018799	breast cancer	LETMD1	Weighted median	3	-0.0207446	0.0352779	0.55651	-0.0898893	0.0484002	0.979469	0.914032	1.04959
eqtl-a-ENSG00000050426	ebi-a-GCST90018799	breast cancer	LETMD1	Inverse variance weighted	3	-0.0282131	0.0330561	0.393386	-0.093003	0.0365768	0.972181	0.911191	1.03725
eqtl-a-ENSG00000050426	ebi-a-GCST90018799	breast cancer	LETMD1	Simple mode	3	-0.0216409	0.0431493	0.665757	-0.106214	0.0629317	0.978592	0.899233	1.06495
eqtl-a-ENSG00000050426	ebi-a-GCST90018799	breast cancer	LETMD1	Weighted mode	3	-0.0201403	0.0373762	0.643944	-0.0933976	0.0531171	0.980061	0.910831	1.05455
eqtl-a-ENSG00000050767	ebi-a-GCST90018799	breast cancer	COL23A1	MR Egger	4	0.0138842	0.0855459	0.885984	-0.153786	0.181554	1.01398	0.857456	1.19908
eqtl-a-ENSG00000050767	ebi-a-GCST90018799	breast cancer	COL23A1	Weighted median	4	0.0416368	0.0417048	0.3181	-0.0401046	0.123378	1.04252	0.960689	1.13131
eqtl-a-ENSG00000050767	ebi-a-GCST90018799	breast cancer	COL23A1	Inverse variance weighted	4	0.0489474	0.0403694	0.225326	-0.0301767	0.128072	1.05017	0.970274	1.13663
eqtl-a-ENSG00000050767	ebi-a-GCST90018799	breast cancer	COL23A1	Simple mode	4	0.0379131	0.0637297	0.593792	-0.0869971	0.162823	1.03864	0.91668	1.17683
eqtl-a-ENSG00000050767	ebi-a-GCST90018799	breast cancer	COL23A1	Weighted mode	4	0.0406093	0.0477709	0.457741	-0.0530218	0.13424	1.04145	0.948359	1.14367
eqtl-a-ENSG00000051009	ebi-a-GCST90018799	breast cancer	FHIP1B	MR Egger	5	0.0195258	0.0202265	0.405575	-0.0201181	0.0591698	1.01972	0.980083	1.06096
eqtl-a-ENSG00000051009	ebi-a-GCST90018799	breast cancer	FHIP1B	Weighted median	5	0.0186122	0.0168555	0.269497	-0.0144246	0.0516491	1.01879	0.985679	1.05301
eqtl-a-ENSG00000051009	ebi-a-GCST90018799	breast cancer	FHIP1B	Inverse variance weighted	5	0.0145234	0.0167998	0.387314	-0.0184042	0.0474511	1.01463	0.981764	1.04859
eqtl-a-ENSG00000051009	ebi-a-GCST90018799	breast cancer	FHIP1B	Simple mode	5	0.0088996	0.0347012	0.810244	-0.0591148	0.076914	1.00894	0.942599	1.07995
eqtl-a-ENSG00000051009	ebi-a-GCST90018799	breast cancer	FHIP1B	Weighted mode	5	0.0169706	0.0178449	0.395455	-0.0180055	0.0519467	1.01712	0.982156	1.05332
eqtl-a-ENSG00000051108	ebi-a-GCST90018799	breast cancer	HERPUD1	MR Egger	4	0.0567352	0.0582635	0.432879	-0.0574613	0.170932	1.05838	0.944158	1.18641
eqtl-a-ENSG00000051108	ebi-a-GCST90018799	breast cancer	HERPUD1	Weighted median	4	0.0264052	0.0306451	0.388882	-0.0336591	0.0864695	1.02676	0.966901	1.09032
eqtl-a-ENSG00000051108	ebi-a-GCST90018799	breast cancer	HERPUD1	Inverse variance weighted	4	0.00689264	0.0287296	0.810397	-0.0494173	0.0632026	1.00692	0.951784	1.06524
eqtl-a-ENSG00000051108	ebi-a-GCST90018799	breast cancer	HERPUD1	Simple mode	4	0.0166645	0.0579257	0.792314	-0.0968698	0.130199	1.0168	0.907674	1.13905
eqtl-a-ENSG00000051108	ebi-a-GCST90018799	breast cancer	HERPUD1	Weighted mode	4	0.0253445	0.0310007	0.473505	-0.0354168	0.0861058	1.02567	0.965203	1.08992
eqtl-a-ENSG00000051382	ebi-a-GCST90018799	breast cancer	PIK3CB	MR Egger	3	0.73466	0.742091	0.503203	-0.719838	2.18916	2.08477	0.486831	8.92769
eqtl-a-ENSG00000051382	ebi-a-GCST90018799	breast cancer	PIK3CB	Weighted median	3	-0.0307663	0.115224	0.789459	-0.256605	0.195073	0.969702	0.773674	1.2154
eqtl-a-ENSG00000051382	ebi-a-GCST90018799	breast cancer	PIK3CB	Inverse variance weighted	3	-0.0193722	0.0869141	0.823622	-0.189724	0.150979	0.980814	0.827188	1.16297
eqtl-a-ENSG00000051382	ebi-a-GCST90018799	breast cancer	PIK3CB	Simple mode	3	-0.0652867	0.131774	0.669369	-0.323563	0.192989	0.936799	0.723566	1.21287
eqtl-a-ENSG00000051382	ebi-a-GCST90018799	breast cancer	PIK3CB	Weighted mode	3	-0.0652867	0.150079	0.705993	-0.359442	0.228869	0.936799	0.698066	1.25718
eqtl-a-ENSG00000051523	ebi-a-GCST90018799	breast cancer	CYBA	MR Egger	3	0.0621184	0.179036	0.787392	-0.288792	0.413028	1.06409	0.749168	1.51139
eqtl-a-ENSG00000051523	ebi-a-GCST90018799	breast cancer	CYBA	Weighted median	3	0.0068675	0.032697	0.83364	-0.0572185	0.0709535	1.00689	0.944388	1.07353
eqtl-a-ENSG00000051523	ebi-a-GCST90018799	breast cancer	CYBA	Inverse variance weighted	3	0.00304132	0.0479792	0.949457	-0.0909978	0.0970805	1.00305	0.91302	1.10195
eqtl-a-ENSG00000051523	ebi-a-GCST90018799	breast cancer	CYBA	Simple mode	3	0.0606349	0.070588	0.48086	-0.0777177	0.198987	1.06251	0.925226	1.22017
eqtl-a-ENSG00000051523	ebi-a-GCST90018799	breast cancer	CYBA	Weighted mode	3	0.0266885	0.0364929	0.540654	-0.0448376	0.0982147	1.02705	0.956153	1.1032
eqtl-a-ENSG00000051620	ebi-a-GCST90018799	breast cancer	HEBP2	MR Egger	3	0.00181272	0.0998407	0.988443	-0.193875	0.1975	1.00181	0.823761	1.21835
eqtl-a-ENSG00000051620	ebi-a-GCST90018799	breast cancer	HEBP2	Weighted median	3	0.0122071	0.0165943	0.461963	-0.0203177	0.0447318	1.01228	0.979887	1.04575
eqtl-a-ENSG00000051620	ebi-a-GCST90018799	breast cancer	HEBP2	Inverse variance weighted	3	-0.0111667	0.0301821	0.711399	-0.0703237	0.0479902	0.988895	0.932092	1.04916
eqtl-a-ENSG00000051620	ebi-a-GCST90018799	breast cancer	HEBP2	Simple mode	3	0.0120628	0.0403931	0.79339	-0.0671077	0.0912333	1.01214	0.935094	1.09552
eqtl-a-ENSG00000051620	ebi-a-GCST90018799	breast cancer	HEBP2	Weighted mode	3	0.0127071	0.0183818	0.560844	-0.0233213	0.0487355	1.01279	0.976949	1.04994
eqtl-a-ENSG00000052126	ebi-a-GCST90018799	breast cancer	PLEKHA5	MR Egger	4	0.183242	0.140199	0.321274	-0.0915471	0.458032	1.20111	0.912518	1.58096
eqtl-a-ENSG00000052126	ebi-a-GCST90018799	breast cancer	PLEKHA5	Weighted median	4	-0.00847789	0.0227939	0.70994	-0.053154	0.0361982	0.991558	0.948234	1.03686
eqtl-a-ENSG00000052126	ebi-a-GCST90018799	breast cancer	PLEKHA5	Inverse variance weighted	4	-0.0102661	0.0245531	0.675861	-0.0583902	0.037858	0.989786	0.943282	1.03858
eqtl-a-ENSG00000052126	ebi-a-GCST90018799	breast cancer	PLEKHA5	Simple mode	4	-0.0320495	0.0520936	0.581925	-0.134153	0.0700539	0.968459	0.874456	1.07257
eqtl-a-ENSG00000052126	ebi-a-GCST90018799	breast cancer	PLEKHA5	Weighted mode	4	-0.00610063	0.0255783	0.826851	-0.0562341	0.0440328	0.993918	0.945318	1.04502
eqtl-a-ENSG00000052749	ebi-a-GCST90018799	breast cancer	RRP12	MR Egger	10	-0.0234866	0.0266137	0.403244	-0.0756493	0.0286762	0.976787	0.927141	1.02909
eqtl-a-ENSG00000052749	ebi-a-GCST90018799	breast cancer	RRP12	Weighted median	10	0.00354708	0.0192875	0.854087	-0.0342563	0.0413505	1.00355	0.966324	1.04222
eqtl-a-ENSG00000052749	ebi-a-GCST90018799	breast cancer	RRP12	Inverse variance weighted	10	0.0164356	0.0192985	0.394407	-0.0213894	0.0542606	1.01657	0.978838	1.05576
eqtl-a-ENSG00000052749	ebi-a-GCST90018799	breast cancer	RRP12	Simple mode	10	0.0507003	0.0434822	0.273583	-0.0345249	0.135925	1.05201	0.966064	1.1456
eqtl-a-ENSG00000052749	ebi-a-GCST90018799	breast cancer	RRP12	Weighted mode	10	0.00585987	0.0182954	0.756058	-0.029999	0.0417188	1.00588	0.970446	1.0426
eqtl-a-ENSG00000053254	ebi-a-GCST90018799	breast cancer	FOXN3	MR Egger	3	-0.312251	0.312783	0.500542	-0.925306	0.300804	0.731798	0.39641	1.35094
eqtl-a-ENSG00000053254	ebi-a-GCST90018799	breast cancer	FOXN3	Weighted median	3	0.0332153	0.0822955	0.6865	-0.128084	0.194514	1.03377	0.87978	1.21472
eqtl-a-ENSG00000053254	ebi-a-GCST90018799	breast cancer	FOXN3	Inverse variance weighted	3	0.0424424	0.0699924	0.544259	-0.0947428	0.179628	1.04336	0.909607	1.19677
eqtl-a-ENSG00000053254	ebi-a-GCST90018799	breast cancer	FOXN3	Simple mode	3	0.0208383	0.109131	0.866194	-0.193059	0.234736	1.02106	0.824433	1.26457
eqtl-a-ENSG00000053254	ebi-a-GCST90018799	breast cancer	FOXN3	Weighted mode	3	0.0266157	0.091433	0.798391	-0.152593	0.205824	1.02697	0.858479	1.22854
eqtl-a-ENSG00000053371	ebi-a-GCST90018799	breast cancer	AKR7A2	MR Egger	4	-0.00709693	0.0553198	0.909657	-0.115524	0.10133	0.992928	0.890899	1.10664
eqtl-a-ENSG00000053371	ebi-a-GCST90018799	breast cancer	AKR7A2	Weighted median	4	-0.00930301	0.0275791	0.735875	-0.063358	0.044752	0.99074	0.938607	1.04577
eqtl-a-ENSG00000053371	ebi-a-GCST90018799	breast cancer	AKR7A2	Inverse variance weighted	4	-0.00893366	0.0268188	0.73905	-0.0614985	0.0436312	0.991106	0.940354	1.0446
eqtl-a-ENSG00000053371	ebi-a-GCST90018799	breast cancer	AKR7A2	Simple mode	4	-0.00888846	0.0434944	0.851152	-0.0941374	0.0763605	0.991151	0.910158	1.07935
eqtl-a-ENSG00000053371	ebi-a-GCST90018799	breast cancer	AKR7A2	Weighted mode	4	-0.00948178	0.0289176	0.764546	-0.0661604	0.0471968	0.990563	0.935981	1.04833
eqtl-a-ENSG00000053900	ebi-a-GCST90018799	breast cancer	ANAPC4	MR Egger	5	0.00556543	0.0454864	0.910355	-0.0835878	0.0947187	1.00558	0.91981	1.09935
eqtl-a-ENSG00000053900	ebi-a-GCST90018799	breast cancer	ANAPC4	Weighted median	5	0.00571189	0.0246417	0.816695	-0.0425859	0.0540097	1.00573	0.958308	1.05549
eqtl-a-ENSG00000053900	ebi-a-GCST90018799	breast cancer	ANAPC4	Inverse variance weighted	5	0.00661634	0.0228703	0.772353	-0.0382094	0.051442	1.00664	0.962511	1.05279
eqtl-a-ENSG00000053900	ebi-a-GCST90018799	breast cancer	ANAPC4	Simple mode	5	0.0309475	0.0393483	0.475553	-0.0461751	0.10807	1.03143	0.954875	1.11413
eqtl-a-ENSG00000053900	ebi-a-GCST90018799	breast cancer	ANAPC4	Weighted mode	5	0.00311776	0.0244787	0.904797	-0.0448605	0.0510961	1.00312	0.956131	1.05242
eqtl-a-ENSG00000054148	ebi-a-GCST90018799	breast cancer	PHPT1	MR Egger	3	0.00479509	0.0686145	0.955582	-0.129689	0.139279	1.00481	0.878368	1.14945
eqtl-a-ENSG00000054148	ebi-a-GCST90018799	breast cancer	PHPT1	Weighted median	3	0.00235037	0.0276784	0.932327	-0.0518993	0.0566001	1.00235	0.949424	1.05823
eqtl-a-ENSG00000054148	ebi-a-GCST90018799	breast cancer	PHPT1	Inverse variance weighted	3	-0.00403797	0.0294175	0.890822	-0.0616963	0.0536204	0.99597	0.940168	1.05508
eqtl-a-ENSG00000054148	ebi-a-GCST90018799	breast cancer	PHPT1	Simple mode	3	0.0120872	0.0662173	0.871988	-0.117699	0.141873	1.01216	0.888964	1.15243
eqtl-a-ENSG00000054148	ebi-a-GCST90018799	breast cancer	PHPT1	Weighted mode	3	0.00265776	0.0291136	0.935583	-0.054405	0.0597205	1.00266	0.947048	1.06154
eqtl-a-ENSG00000054179	ebi-a-GCST90018799	breast cancer	ENTPD2	MR Egger	3	0.0905733	0.0512652	0.327891	-0.00990661	0.191053	1.0948	0.990142	1.21052
eqtl-a-ENSG00000054179	ebi-a-GCST90018799	breast cancer	ENTPD2	Weighted median	3	0.00243615	0.0285999	0.932118	-0.0536196	0.0584919	1.00244	0.947793	1.06024
eqtl-a-ENSG00000054179	ebi-a-GCST90018799	breast cancer	ENTPD2	Inverse variance weighted	3	-0.00877876	0.0456742	0.847583	-0.0983002	0.0807427	0.99126	0.906377	1.08409
eqtl-a-ENSG00000054179	ebi-a-GCST90018799	breast cancer	ENTPD2	Simple mode	3	-0.00693421	0.043476	0.88793	-0.0921471	0.0782787	0.99309	0.911971	1.08142
eqtl-a-ENSG00000054179	ebi-a-GCST90018799	breast cancer	ENTPD2	Weighted mode	3	0.00466736	0.0272896	0.879938	-0.0488202	0.0581549	1.00468	0.952352	1.05988
eqtl-a-ENSG00000054219	ebi-a-GCST90018799	breast cancer	LY75	MR Egger	4	0.752121	0.239306	0.0880669	0.283082	1.22116	2.1215	1.32721	3.39112
eqtl-a-ENSG00000054219	ebi-a-GCST90018799	breast cancer	LY75	Weighted median	4	-0.0470021	0.0265093	0.0762219	-0.0989603	0.00495615	0.954085	0.905779	1.00497
eqtl-a-ENSG00000054219	ebi-a-GCST90018799	breast cancer	LY75	Inverse variance weighted	4	-0.0428619	0.0467813	0.359552	-0.134553	0.0488295	0.958044	0.874106	1.05004
eqtl-a-ENSG00000054219	ebi-a-GCST90018799	breast cancer	LY75	Simple mode	4	-0.070278	0.0585799	0.316365	-0.185094	0.0445386	0.932135	0.831026	1.04555
eqtl-a-ENSG00000054219	ebi-a-GCST90018799	breast cancer	LY75	Weighted mode	4	-0.0591285	0.0259964	0.107479	-0.110081	-0.00817561	0.942586	0.895761	0.991858
eqtl-a-ENSG00000054277	ebi-a-GCST90018799	breast cancer	OPN3	MR Egger	4	-0.0111917	0.032963	0.766554	-0.0757991	0.0534157	0.988871	0.927002	1.05487
eqtl-a-ENSG00000054277	ebi-a-GCST90018799	breast cancer	OPN3	Weighted median	4	-0.0029439	0.0222447	0.894714	-0.0465436	0.0406558	0.99706	0.954523	1.04149
eqtl-a-ENSG00000054277	ebi-a-GCST90018799	breast cancer	OPN3	Inverse variance weighted	4	0.000137168	0.0220371	0.995034	-0.0430555	0.0433299	1.00014	0.957858	1.04428
eqtl-a-ENSG00000054277	ebi-a-GCST90018799	breast cancer	OPN3	Simple mode	4	0.010498	0.0496777	0.846178	-0.0868703	0.107866	1.01055	0.916796	1.1139
eqtl-a-ENSG00000054277	ebi-a-GCST90018799	breast cancer	OPN3	Weighted mode	4	-0.00392485	0.0234489	0.877718	-0.0498847	0.042035	0.996083	0.951339	1.04293
eqtl-a-ENSG00000054282	ebi-a-GCST90018799	breast cancer	SDCCAG8	MR Egger	3	0.056187	0.058192	0.511159	-0.0578694	0.170243	1.0578	0.943773	1.18559
eqtl-a-ENSG00000054282	ebi-a-GCST90018799	breast cancer	SDCCAG8	Weighted median	3	0.0429213	0.0301738	0.15489	-0.0162194	0.102062	1.04386	0.983911	1.10745
eqtl-a-ENSG00000054282	ebi-a-GCST90018799	breast cancer	SDCCAG8	Inverse variance weighted	3	0.0414152	0.0296057	0.161844	-0.0166119	0.0994423	1.04228	0.983525	1.10455
eqtl-a-ENSG00000054282	ebi-a-GCST90018799	breast cancer	SDCCAG8	Simple mode	3	0.0403682	0.0425201	0.442627	-0.0429712	0.123708	1.04119	0.957939	1.13169
eqtl-a-ENSG00000054282	ebi-a-GCST90018799	breast cancer	SDCCAG8	Weighted mode	3	0.0438014	0.0311198	0.294575	-0.0171933	0.104796	1.04477	0.982954	1.11048
eqtl-a-ENSG00000054356	ebi-a-GCST90018799	breast cancer	PTPRN	MR Egger	5	0.01945	0.0368295	0.633996	-0.0527359	0.0916359	1.01964	0.948631	1.09597
eqtl-a-ENSG00000054356	ebi-a-GCST90018799	breast cancer	PTPRN	Weighted median	5	0.0155573	0.0257814	0.546221	-0.0349742	0.0660888	1.01568	0.96563	1.06832
eqtl-a-ENSG00000054356	ebi-a-GCST90018799	breast cancer	PTPRN	Inverse variance weighted	5	0.00667996	0.0253035	0.791785	-0.0429149	0.0562748	1.0067	0.957993	1.05789
eqtl-a-ENSG00000054356	ebi-a-GCST90018799	breast cancer	PTPRN	Simple mode	5	0.00924719	0.0541963	0.872802	-0.0969776	0.115472	1.00929	0.907576	1.1224
eqtl-a-ENSG00000054356	ebi-a-GCST90018799	breast cancer	PTPRN	Weighted mode	5	0.0150597	0.0280941	0.620349	-0.0400048	0.0701242	1.01517	0.960785	1.07264
eqtl-a-ENSG00000054523	ebi-a-GCST90018799	breast cancer	KIF1B	MR Egger	11	-0.00269784	0.0213294	0.902129	-0.0445034	0.0391077	0.997306	0.956472	1.03988
eqtl-a-ENSG00000054523	ebi-a-GCST90018799	breast cancer	KIF1B	Weighted median	11	0.00128938	0.0182441	0.943657	-0.0344691	0.0370478	1.00129	0.966118	1.03774
eqtl-a-ENSG00000054523	ebi-a-GCST90018799	breast cancer	KIF1B	Inverse variance weighted	11	-0.0041929	0.0150695	0.780829	-0.033729	0.0253432	0.995816	0.966833	1.02567
eqtl-a-ENSG00000054523	ebi-a-GCST90018799	breast cancer	KIF1B	Simple mode	11	-0.00856644	0.0213944	0.697279	-0.0504995	0.0333667	0.99147	0.950754	1.03393
eqtl-a-ENSG00000054523	ebi-a-GCST90018799	breast cancer	KIF1B	Weighted mode	11	-0.00298435	0.0190617	0.878705	-0.0403454	0.0343767	0.99702	0.960458	1.03497
eqtl-a-ENSG00000054654	ebi-a-GCST90018799	breast cancer	SYNE2	MR Egger	5	-0.0177811	0.0608087	0.78903	-0.136966	0.101404	0.982376	0.872	1.10672
eqtl-a-ENSG00000054654	ebi-a-GCST90018799	breast cancer	SYNE2	Weighted median	5	-0.0496198	0.0307189	0.106249	-0.109829	0.0105892	0.951591	0.895987	1.01065
eqtl-a-ENSG00000054654	ebi-a-GCST90018799	breast cancer	SYNE2	Inverse variance weighted	5	-0.0426638	0.0287178	0.137379	-0.0989507	0.0136231	0.958234	0.905787	1.01372
eqtl-a-ENSG00000054654	ebi-a-GCST90018799	breast cancer	SYNE2	Simple mode	5	-0.0131876	0.0572917	0.829242	-0.125479	0.0991041	0.986899	0.882074	1.10418
eqtl-a-ENSG00000054654	ebi-a-GCST90018799	breast cancer	SYNE2	Weighted mode	5	-0.0454917	0.0306985	0.2125	-0.105661	0.0146773	0.955528	0.89973	1.01479
eqtl-a-ENSG00000054793	ebi-a-GCST90018799	breast cancer	ATP9A	MR Egger	8	-0.00387764	0.0268837	0.890036	-0.0565696	0.0488143	0.99613	0.945001	1.05003
eqtl-a-ENSG00000054793	ebi-a-GCST90018799	breast cancer	ATP9A	Weighted median	8	-0.0017208	0.0184594	0.925728	-0.0379013	0.0344597	0.998281	0.962808	1.03506
eqtl-a-ENSG00000054793	ebi-a-GCST90018799	breast cancer	ATP9A	Inverse variance weighted	8	0.00739413	0.0168539	0.660866	-0.0256396	0.0404279	1.00742	0.974686	1.04126
eqtl-a-ENSG00000054793	ebi-a-GCST90018799	breast cancer	ATP9A	Simple mode	8	-0.00364629	0.0295239	0.90518	-0.0615131	0.0542205	0.99636	0.940341	1.05572
eqtl-a-ENSG00000054793	ebi-a-GCST90018799	breast cancer	ATP9A	Weighted mode	8	-0.00427962	0.0191111	0.829204	-0.0417374	0.0331782	0.99573	0.959122	1.03373
eqtl-a-ENSG00000054967	ebi-a-GCST90018799	breast cancer	RELT	MR Egger	3	-0.0325282	0.04761	0.618425	-0.125844	0.0607873	0.967995	0.881753	1.06267
eqtl-a-ENSG00000054967	ebi-a-GCST90018799	breast cancer	RELT	Weighted median	3	-0.0205353	0.0266752	0.441402	-0.0728186	0.0317481	0.979674	0.929769	1.03226
eqtl-a-ENSG00000054967	ebi-a-GCST90018799	breast cancer	RELT	Inverse variance weighted	3	-0.0194696	0.0267393	0.466536	-0.0718786	0.0329394	0.980719	0.930644	1.03349
eqtl-a-ENSG00000054967	ebi-a-GCST90018799	breast cancer	RELT	Simple mode	3	-0.0108627	0.0594044	0.871766	-0.127295	0.10557	0.989196	0.880474	1.11134
eqtl-a-ENSG00000054967	ebi-a-GCST90018799	breast cancer	RELT	Weighted mode	3	-0.0212469	0.0266577	0.509022	-0.0734961	0.0310022	0.978977	0.92914	1.03149
eqtl-a-ENSG00000054983	ebi-a-GCST90018799	breast cancer	GALC	MR Egger	3	-0.0690456	0.25484	0.83156	-0.568532	0.430441	0.933284	0.566356	1.53794
eqtl-a-ENSG00000054983	ebi-a-GCST90018799	breast cancer	GALC	Weighted median	3	0.00524408	0.0294379	0.858613	-0.0524542	0.0629424	1.00526	0.948898	1.06497
eqtl-a-ENSG00000054983	ebi-a-GCST90018799	breast cancer	GALC	Inverse variance weighted	3	0.00559488	0.0406463	0.890519	-0.0740718	0.0852615	1.00561	0.928605	1.089
eqtl-a-ENSG00000054983	ebi-a-GCST90018799	breast cancer	GALC	Simple mode	3	-0.00207992	0.0673155	0.978157	-0.134018	0.129859	0.997922	0.874574	1.13867
eqtl-a-ENSG00000054983	ebi-a-GCST90018799	breast cancer	GALC	Weighted mode	3	0.00795125	0.0314502	0.824019	-0.0536911	0.0695936	1.00798	0.947725	1.07207
eqtl-a-ENSG00000055118	ebi-a-GCST90018799	breast cancer	KCNH2	MR Egger	5	0.0262397	0.0827022	0.771831	-0.135857	0.188336	1.02659	0.872968	1.20724
eqtl-a-ENSG00000055118	ebi-a-GCST90018799	breast cancer	KCNH2	Weighted median	5	-0.00597239	0.0381752	0.875681	-0.0807958	0.0688511	0.994045	0.922382	1.07128
eqtl-a-ENSG00000055118	ebi-a-GCST90018799	breast cancer	KCNH2	Inverse variance weighted	5	-0.00937282	0.0325146	0.773144	-0.0731015	0.0543559	0.990671	0.929506	1.05586
eqtl-a-ENSG00000055118	ebi-a-GCST90018799	breast cancer	KCNH2	Simple mode	5	-0.0105601	0.0527979	0.85123	-0.114044	0.0929238	0.989495	0.892219	1.09738
eqtl-a-ENSG00000055118	ebi-a-GCST90018799	breast cancer	KCNH2	Weighted mode	5	0.00645618	0.0451249	0.89315	-0.0819887	0.0949011	1.00648	0.921282	1.09955
eqtl-a-ENSG00000055163	ebi-a-GCST90018799	breast cancer	CYFIP2	MR Egger	7	-0.0227664	0.0805932	0.788892	-0.180729	0.135196	0.977491	0.834662	1.14476
eqtl-a-ENSG00000055163	ebi-a-GCST90018799	breast cancer	CYFIP2	Weighted median	7	-0.0186866	0.0449785	0.677808	-0.106844	0.0694712	0.981487	0.898666	1.07194
eqtl-a-ENSG00000055163	ebi-a-GCST90018799	breast cancer	CYFIP2	Inverse variance weighted	7	-0.0302346	0.0386429	0.433974	-0.105975	0.0455055	0.970218	0.899447	1.04656
eqtl-a-ENSG00000055163	ebi-a-GCST90018799	breast cancer	CYFIP2	Simple mode	7	-0.0176422	0.0667249	0.800318	-0.148423	0.113139	0.982513	0.862066	1.11979
eqtl-a-ENSG00000055163	ebi-a-GCST90018799	breast cancer	CYFIP2	Weighted mode	7	-0.0176422	0.0455773	0.712052	-0.106974	0.0716893	0.982513	0.898549	1.07432
eqtl-a-ENSG00000055211	ebi-a-GCST90018799	breast cancer	GINM1	MR Egger	3	-0.0166191	0.102413	0.897585	-0.217348	0.18411	0.983518	0.80465	1.20215
eqtl-a-ENSG00000055211	ebi-a-GCST90018799	breast cancer	GINM1	Weighted median	3	0.0064412	0.0204192	0.752421	-0.0335804	0.0464628	1.00646	0.966977	1.04756
eqtl-a-ENSG00000055211	ebi-a-GCST90018799	breast cancer	GINM1	Inverse variance weighted	3	0.0139106	0.0457074	0.760868	-0.0756758	0.103497	1.01401	0.927117	1.10904
eqtl-a-ENSG00000055211	ebi-a-GCST90018799	breast cancer	GINM1	Simple mode	3	-0.0531059	0.0447625	0.357299	-0.14084	0.0346286	0.94828	0.868628	1.03524
eqtl-a-ENSG00000055211	ebi-a-GCST90018799	breast cancer	GINM1	Weighted mode	3	0.00645451	0.021836	0.795407	-0.036344	0.049253	1.00648	0.964309	1.05049
eqtl-a-ENSG00000055332	ebi-a-GCST90018799	breast cancer	EIF2AK2	MR Egger	9	0.0291213	0.105915	0.791294	-0.178473	0.236715	1.02955	0.836547	1.26708
eqtl-a-ENSG00000055332	ebi-a-GCST90018799	breast cancer	EIF2AK2	Weighted median	9	-0.0661301	0.0370971	0.0746479	-0.13884	0.00658021	0.936009	0.870367	1.0066
eqtl-a-ENSG00000055332	ebi-a-GCST90018799	breast cancer	EIF2AK2	Inverse variance weighted	9	-0.0571152	0.0499516	0.252869	-0.15502	0.04079	0.944485	0.856398	1.04163
eqtl-a-ENSG00000055332	ebi-a-GCST90018799	breast cancer	EIF2AK2	Simple mode	9	-0.186449	0.0747342	0.0372406	-0.332928	-0.0399704	0.829901	0.716822	0.960818
eqtl-a-ENSG00000055332	ebi-a-GCST90018799	breast cancer	EIF2AK2	Weighted mode	9	-0.00744266	0.0425335	0.86544	-0.0908082	0.0759229	0.992585	0.913193	1.07888
eqtl-a-ENSG00000055483	ebi-a-GCST90018799	breast cancer	USP36	MR Egger	5	0.0719524	0.0516047	0.257546	-0.0291929	0.173098	1.0746	0.971229	1.18898
eqtl-a-ENSG00000055483	ebi-a-GCST90018799	breast cancer	USP36	Weighted median	5	-0.0227553	0.0227483	0.31716	-0.0673419	0.0218313	0.977502	0.934875	1.02207
eqtl-a-ENSG00000055483	ebi-a-GCST90018799	breast cancer	USP36	Inverse variance weighted	5	-0.0259716	0.0255173	0.308772	-0.0759856	0.0240424	0.974363	0.92683	1.02433
eqtl-a-ENSG00000055483	ebi-a-GCST90018799	breast cancer	USP36	Simple mode	5	-0.0906398	0.0444742	0.111192	-0.177809	-0.00347044	0.913347	0.837102	0.996536
eqtl-a-ENSG00000055483	ebi-a-GCST90018799	breast cancer	USP36	Weighted mode	5	-0.0232683	0.0254464	0.412239	-0.0731432	0.0266067	0.977	0.929468	1.02696
eqtl-a-ENSG00000055732	ebi-a-GCST90018799	breast cancer	MCOLN3	MR Egger	4	-0.00765123	0.0753233	0.928358	-0.155285	0.139982	0.992378	0.856171	1.15025
eqtl-a-ENSG00000055732	ebi-a-GCST90018799	breast cancer	MCOLN3	Weighted median	4	-0.0487706	0.0407782	0.231698	-0.128696	0.0311547	0.9524	0.879241	1.03165
eqtl-a-ENSG00000055732	ebi-a-GCST90018799	breast cancer	MCOLN3	Inverse variance weighted	4	-0.0554489	0.0389181	0.154227	-0.131728	0.0208306	0.94606	0.876579	1.02105
eqtl-a-ENSG00000055732	ebi-a-GCST90018799	breast cancer	MCOLN3	Simple mode	4	-0.0501921	0.0788069	0.569464	-0.204654	0.104269	0.951047	0.814929	1.1099
eqtl-a-ENSG00000055732	ebi-a-GCST90018799	breast cancer	MCOLN3	Weighted mode	4	-0.0393078	0.0435236	0.433023	-0.124614	0.0459985	0.961455	0.882838	1.04707
eqtl-a-ENSG00000055950	ebi-a-GCST90018799	breast cancer	MRPL43	MR Egger	4	0.0285029	0.0505326	0.629536	-0.0705411	0.127547	1.02891	0.931889	1.13604
eqtl-a-ENSG00000055950	ebi-a-GCST90018799	breast cancer	MRPL43	Weighted median	4	0.0358014	0.02515	0.154586	-0.0134925	0.0850954	1.03645	0.986598	1.08882
eqtl-a-ENSG00000055950	ebi-a-GCST90018799	breast cancer	MRPL43	Inverse variance weighted	4	0.0420246	0.0248527	0.0908475	-0.00668677	0.0907359	1.04292	0.993336	1.09498
eqtl-a-ENSG00000055950	ebi-a-GCST90018799	breast cancer	MRPL43	Simple mode	4	0.0469893	0.0560112	0.463094	-0.0627926	0.156771	1.04811	0.939138	1.16973
eqtl-a-ENSG00000055950	ebi-a-GCST90018799	breast cancer	MRPL43	Weighted mode	4	0.0361077	0.0264085	0.264971	-0.0156529	0.0878683	1.03677	0.984469	1.09184
eqtl-a-ENSG00000055955	ebi-a-GCST90018799	breast cancer	ITIH4	MR Egger	5	0.0307758	0.0355102	0.449879	-0.0388241	0.100376	1.03125	0.96192	1.10559
eqtl-a-ENSG00000055955	ebi-a-GCST90018799	breast cancer	ITIH4	Weighted median	5	0.00898227	0.021228	0.672198	-0.0326246	0.0505891	1.00902	0.967902	1.05189
eqtl-a-ENSG00000055955	ebi-a-GCST90018799	breast cancer	ITIH4	Inverse variance weighted	5	0.0063252	0.0190303	0.739605	-0.0309741	0.0436245	1.00635	0.969501	1.04459
eqtl-a-ENSG00000055955	ebi-a-GCST90018799	breast cancer	ITIH4	Simple mode	5	0.0302351	0.0351725	0.438465	-0.0387031	0.0991733	1.0307	0.962036	1.10426
eqtl-a-ENSG00000055955	ebi-a-GCST90018799	breast cancer	ITIH4	Weighted mode	5	0.00270187	0.0223572	0.909637	-0.0411183	0.0465221	1.00271	0.959716	1.04762
eqtl-a-ENSG00000056558	ebi-a-GCST90018799	breast cancer	TRAF1	MR Egger	3	-0.0683407	0.22929	0.81559	-0.517749	0.381068	0.933942	0.59586	1.46385
eqtl-a-ENSG00000056558	ebi-a-GCST90018799	breast cancer	TRAF1	Weighted median	3	-0.0174688	0.0331374	0.598082	-0.0824181	0.0474806	0.982683	0.920887	1.04863
eqtl-a-ENSG00000056558	ebi-a-GCST90018799	breast cancer	TRAF1	Inverse variance weighted	3	-0.0199184	0.0318964	0.532317	-0.0824353	0.0425985	0.980279	0.920871	1.04352
eqtl-a-ENSG00000056558	ebi-a-GCST90018799	breast cancer	TRAF1	Simple mode	3	0.0111259	0.0529667	0.853081	-0.0926888	0.114941	1.01119	0.911477	1.12181
eqtl-a-ENSG00000056558	ebi-a-GCST90018799	breast cancer	TRAF1	Weighted mode	3	-0.00845641	0.0355508	0.834132	-0.0781361	0.0612232	0.991579	0.924839	1.06314
eqtl-a-ENSG00000056736	ebi-a-GCST90018799	breast cancer	IL17RB	MR Egger	3	-0.0305233	0.0801919	0.768464	-0.187699	0.126653	0.969938	0.828864	1.13502
eqtl-a-ENSG00000056736	ebi-a-GCST90018799	breast cancer	IL17RB	Weighted median	3	0.0411822	0.0337028	0.221736	-0.0248752	0.10724	1.04204	0.975432	1.1132
eqtl-a-ENSG00000056736	ebi-a-GCST90018799	breast cancer	IL17RB	Inverse variance weighted	3	0.0525032	0.0416614	0.207584	-0.0291532	0.13416	1.05391	0.971268	1.14358
eqtl-a-ENSG00000056736	ebi-a-GCST90018799	breast cancer	IL17RB	Simple mode	3	0.0275463	0.0503206	0.639018	-0.071082	0.126175	1.02793	0.931385	1.13448
eqtl-a-ENSG00000056736	ebi-a-GCST90018799	breast cancer	IL17RB	Weighted mode	3	0.0405873	0.0353645	0.369859	-0.0287272	0.109902	1.04142	0.971682	1.11617
eqtl-a-ENSG00000057019	ebi-a-GCST90018799	breast cancer	DCBLD2	MR Egger	5	0.121017	0.0434076	0.0685375	0.0359379	0.206096	1.12864	1.03659	1.22887
eqtl-a-ENSG00000057019	ebi-a-GCST90018799	breast cancer	DCBLD2	Weighted median	5	0.0779403	0.0249487	0.00178395	0.0290409	0.12684	1.08106	1.02947	1.13523
eqtl-a-ENSG00000057019	ebi-a-GCST90018799	breast cancer	DCBLD2	Inverse variance weighted	5	0.0658385	0.0230942	0.00435992	0.020574	0.111103	1.06805	1.02079	1.11751
eqtl-a-ENSG00000057019	ebi-a-GCST90018799	breast cancer	DCBLD2	Simple mode	5	-0.057606	0.0529671	0.337926	-0.161421	0.0462094	0.944022	0.850933	1.04729
eqtl-a-ENSG00000057019	ebi-a-GCST90018799	breast cancer	DCBLD2	Weighted mode	5	0.0819849	0.024811	0.029811	0.0333553	0.130615	1.08544	1.03392	1.13953
eqtl-a-ENSG00000057252	ebi-a-GCST90018799	breast cancer	SOAT1	MR Egger	5	-0.0275935	0.0668688	0.70758	-0.158656	0.103469	0.972784	0.853289	1.10901
eqtl-a-ENSG00000057252	ebi-a-GCST90018799	breast cancer	SOAT1	Weighted median	5	0.0220334	0.0264186	0.404273	-0.0297469	0.0738138	1.02228	0.970691	1.07661
eqtl-a-ENSG00000057252	ebi-a-GCST90018799	breast cancer	SOAT1	Inverse variance weighted	5	0.0207074	0.0233935	0.376063	-0.025144	0.0665587	1.02092	0.975169	1.06882
eqtl-a-ENSG00000057252	ebi-a-GCST90018799	breast cancer	SOAT1	Simple mode	5	0.0244326	0.0352481	0.526353	-0.0446536	0.0935188	1.02473	0.956329	1.09803
eqtl-a-ENSG00000057252	ebi-a-GCST90018799	breast cancer	SOAT1	Weighted mode	5	0.0212661	0.0302709	0.521082	-0.0380649	0.0805972	1.02149	0.96265	1.08393
eqtl-a-ENSG00000057608	ebi-a-GCST90018799	breast cancer	GDI2	MR Egger	4	-0.116717	0.0521362	0.154562	-0.218904	-0.0145303	0.889837	0.803399	0.985575
eqtl-a-ENSG00000057608	ebi-a-GCST90018799	breast cancer	GDI2	Weighted median	4	-0.0455836	0.0244848	0.0626446	-0.0935739	0.00240673	0.95544	0.910671	1.00241
eqtl-a-ENSG00000057608	ebi-a-GCST90018799	breast cancer	GDI2	Inverse variance weighted	4	-0.032879	0.0246168	0.18167	-0.081128	0.01537	0.967656	0.922076	1.01549
eqtl-a-ENSG00000057608	ebi-a-GCST90018799	breast cancer	GDI2	Simple mode	4	-0.0278259	0.0511405	0.624202	-0.128061	0.0724096	0.972558	0.879799	1.0751
eqtl-a-ENSG00000057608	ebi-a-GCST90018799	breast cancer	GDI2	Weighted mode	4	-0.0513011	0.0252005	0.134601	-0.100694	-0.00190803	0.949993	0.90421	0.998094
eqtl-a-ENSG00000057704	ebi-a-GCST90018799	breast cancer	TMCC3	MR Egger	4	0.0225698	0.0647142	0.760562	-0.10427	0.14941	1.02283	0.900982	1.16115
eqtl-a-ENSG00000057704	ebi-a-GCST90018799	breast cancer	TMCC3	Weighted median	4	0.0313197	0.0256482	0.222039	-0.0189509	0.0815903	1.03182	0.981228	1.08501
eqtl-a-ENSG00000057704	ebi-a-GCST90018799	breast cancer	TMCC3	Inverse variance weighted	4	0.0250484	0.0299757	0.403366	-0.0337039	0.0838007	1.02536	0.966858	1.08741
eqtl-a-ENSG00000057704	ebi-a-GCST90018799	breast cancer	TMCC3	Simple mode	4	0.0334714	0.0520173	0.565727	-0.0684824	0.135425	1.03404	0.93381	1.14502
eqtl-a-ENSG00000057704	ebi-a-GCST90018799	breast cancer	TMCC3	Weighted mode	4	0.0334714	0.0269018	0.301777	-0.0192561	0.086199	1.03404	0.980928	1.09002
eqtl-a-ENSG00000057757	ebi-a-GCST90018799	breast cancer	PITHD1	MR Egger	7	0.327962	0.292223	0.312718	-0.244795	0.900719	1.38814	0.782865	2.46137
eqtl-a-ENSG00000057757	ebi-a-GCST90018799	breast cancer	PITHD1	Weighted median	7	-0.0489781	0.0542184	0.36634	-0.155246	0.0572898	0.952202	0.856204	1.05896
eqtl-a-ENSG00000057757	ebi-a-GCST90018799	breast cancer	PITHD1	Inverse variance weighted	7	-0.0491718	0.0639616	0.44203	-0.174537	0.076193	0.952018	0.839846	1.07917
eqtl-a-ENSG00000057757	ebi-a-GCST90018799	breast cancer	PITHD1	Simple mode	7	-0.0413041	0.0779894	0.615396	-0.194163	0.111555	0.959537	0.823523	1.11802
eqtl-a-ENSG00000057757	ebi-a-GCST90018799	breast cancer	PITHD1	Weighted mode	7	-0.0331157	0.0678579	0.642859	-0.166117	0.0998857	0.967427	0.846947	1.10504
eqtl-a-ENSG00000058668	ebi-a-GCST90018799	breast cancer	ATP2B4	Inverse variance weighted	2	0.148273	0.0827851	0.0732842	-0.013986	0.310531	1.15983	0.986111	1.36415
eqtl-a-ENSG00000058799	ebi-a-GCST90018799	breast cancer	YIPF1	MR Egger	3	-0.289865	0.121221	0.252163	-0.527458	-0.0522713	0.748365	0.590103	0.949071
eqtl-a-ENSG00000058799	ebi-a-GCST90018799	breast cancer	YIPF1	Weighted median	3	-0.0968762	0.0514993	0.059956	-0.197815	0.0040624	0.907668	0.820522	1.00407
eqtl-a-ENSG00000058799	ebi-a-GCST90018799	breast cancer	YIPF1	Inverse variance weighted	3	-0.111284	0.0688883	0.106218	-0.246305	0.0237369	0.894684	0.781683	1.02402
eqtl-a-ENSG00000058799	ebi-a-GCST90018799	breast cancer	YIPF1	Simple mode	3	-0.0603974	0.0814327	0.535548	-0.220005	0.0992107	0.94139	0.802514	1.1043
eqtl-a-ENSG00000058799	ebi-a-GCST90018799	breast cancer	YIPF1	Weighted mode	3	-0.0926455	0.0597662	0.261248	-0.209787	0.0244962	0.911517	0.810757	1.0248
eqtl-a-ENSG00000058866	ebi-a-GCST90018799	breast cancer	DGKG	MR Egger	3	-0.188956	0.195364	0.510614	-0.571869	0.193957	0.827823	0.56447	1.21404
eqtl-a-ENSG00000058866	ebi-a-GCST90018799	breast cancer	DGKG	Weighted median	3	-0.107022	0.0753063	0.15527	-0.254623	0.040578	0.898506	0.775209	1.04141
eqtl-a-ENSG00000058866	ebi-a-GCST90018799	breast cancer	DGKG	Inverse variance weighted	3	-0.0758709	0.0669821	0.257338	-0.207156	0.055414	0.926936	0.812893	1.05698
eqtl-a-ENSG00000058866	ebi-a-GCST90018799	breast cancer	DGKG	Simple mode	3	-0.116452	0.0964842	0.350831	-0.305561	0.0726571	0.890073	0.73671	1.07536
eqtl-a-ENSG00000058866	ebi-a-GCST90018799	breast cancer	DGKG	Weighted mode	3	-0.111488	0.082972	0.311201	-0.274113	0.0511366	0.894502	0.760246	1.05247
eqtl-a-ENSG00000059122	ebi-a-GCST90018799	breast cancer	FLYWCH1	MR Egger	3	0.0625549	0.0413544	0.37187	-0.0184997	0.143609	1.06455	0.98167	1.15443
eqtl-a-ENSG00000059122	ebi-a-GCST90018799	breast cancer	FLYWCH1	Weighted median	3	0.0420126	0.0179364	0.0191647	0.0068573	0.0771679	1.04291	1.00688	1.08022
eqtl-a-ENSG00000059122	ebi-a-GCST90018799	breast cancer	FLYWCH1	Inverse variance weighted	3	0.0400577	0.0185017	0.0303817	0.0037943	0.076321	1.04087	1.0038	1.07931
eqtl-a-ENSG00000059122	ebi-a-GCST90018799	breast cancer	FLYWCH1	Simple mode	3	0.0427097	0.0229139	0.203351	-0.00220152	0.087621	1.04363	0.997801	1.09157
eqtl-a-ENSG00000059122	ebi-a-GCST90018799	breast cancer	FLYWCH1	Weighted mode	3	0.0421611	0.0206606	0.178082	0.0016663	0.0826559	1.04306	1.00167	1.08617
eqtl-a-ENSG00000059377	ebi-a-GCST90018799	breast cancer	TBXAS1	MR Egger	7	-0.0459549	0.03155	0.205014	-0.107793	0.0158831	0.955085	0.897813	1.01601
eqtl-a-ENSG00000059377	ebi-a-GCST90018799	breast cancer	TBXAS1	Weighted median	7	-0.0661853	0.0237489	0.00532178	-0.112733	-0.0196375	0.935957	0.893389	0.980554
eqtl-a-ENSG00000059377	ebi-a-GCST90018799	breast cancer	TBXAS1	Inverse variance weighted	7	-0.0480346	0.0201319	0.017033	-0.0874932	-0.0085761	0.953101	0.916225	0.991461
eqtl-a-ENSG00000059377	ebi-a-GCST90018799	breast cancer	TBXAS1	Simple mode	7	-0.0669723	0.0509869	0.236998	-0.166907	0.032962	0.935221	0.846279	1.03351
eqtl-a-ENSG00000059377	ebi-a-GCST90018799	breast cancer	TBXAS1	Weighted mode	7	-0.0673248	0.0250996	0.0364243	-0.11652	-0.0181295	0.934892	0.890012	0.982034
eqtl-a-ENSG00000059588	ebi-a-GCST90018799	breast cancer	TARBP1	MR Egger	4	0.112317	0.152838	0.538903	-0.187246	0.41188	1.11887	0.829239	1.50965
eqtl-a-ENSG00000059588	ebi-a-GCST90018799	breast cancer	TARBP1	Weighted median	4	0.00605789	0.0536275	0.91006	-0.099052	0.111168	1.00608	0.905696	1.11758
eqtl-a-ENSG00000059588	ebi-a-GCST90018799	breast cancer	TARBP1	Inverse variance weighted	4	-0.0028612	0.0482623	0.952726	-0.0974554	0.091733	0.997143	0.907143	1.09607
eqtl-a-ENSG00000059588	ebi-a-GCST90018799	breast cancer	TARBP1	Simple mode	4	0.0145624	0.0624295	0.830568	-0.107799	0.136924	1.01467	0.897808	1.14674
eqtl-a-ENSG00000059588	ebi-a-GCST90018799	breast cancer	TARBP1	Weighted mode	4	0.00835785	0.0645529	0.905177	-0.118166	0.134881	1.00839	0.888549	1.1444
eqtl-a-ENSG00000059691	ebi-a-GCST90018799	breast cancer	GATB	MR Egger	4	-0.0642982	0.0671258	0.439207	-0.195865	0.0672683	0.937725	0.822123	1.06958
eqtl-a-ENSG00000059691	ebi-a-GCST90018799	breast cancer	GATB	Weighted median	4	-0.00734795	0.0265669	0.782101	-0.0594191	0.0447232	0.992679	0.942312	1.04574
eqtl-a-ENSG00000059691	ebi-a-GCST90018799	breast cancer	GATB	Inverse variance weighted	4	-0.00366042	0.025989	0.887992	-0.0545988	0.047278	0.996346	0.946865	1.04841
eqtl-a-ENSG00000059691	ebi-a-GCST90018799	breast cancer	GATB	Simple mode	4	-0.00824682	0.0568787	0.893912	-0.119729	0.103235	0.991787	0.887161	1.10875
eqtl-a-ENSG00000059691	ebi-a-GCST90018799	breast cancer	GATB	Weighted mode	4	-0.00928586	0.0271088	0.75454	-0.0624192	0.0438475	0.990757	0.939489	1.04482
eqtl-a-ENSG00000059728	ebi-a-GCST90018799	breast cancer	MXD1	MR Egger	3	-0.572561	0.454563	0.427183	-1.4635	0.318383	0.564079	0.231424	1.3749
eqtl-a-ENSG00000059728	ebi-a-GCST90018799	breast cancer	MXD1	Weighted median	3	0.0721986	0.0824304	0.381099	-0.089365	0.233762	1.07487	0.914512	1.26334
eqtl-a-ENSG00000059728	ebi-a-GCST90018799	breast cancer	MXD1	Inverse variance weighted	3	0.0547704	0.0699114	0.433377	-0.0822559	0.191797	1.0563	0.921036	1.21142
eqtl-a-ENSG00000059728	ebi-a-GCST90018799	breast cancer	MXD1	Simple mode	3	0.14448	0.126911	0.372936	-0.104266	0.393226	1.15544	0.900986	1.48175
eqtl-a-ENSG00000059728	ebi-a-GCST90018799	breast cancer	MXD1	Weighted mode	3	0.138591	0.117111	0.358248	-0.0909472	0.368129	1.14865	0.913066	1.44503
eqtl-a-ENSG00000059804	ebi-a-GCST90018799	breast cancer	SLC2A3	MR Egger	4	0.0611502	0.0555446	0.38572	-0.0477172	0.170018	1.06306	0.953403	1.18533
eqtl-a-ENSG00000059804	ebi-a-GCST90018799	breast cancer	SLC2A3	Weighted median	4	0.0624945	0.0289827	0.0310625	0.00568846	0.119301	1.06449	1.0057	1.12671
eqtl-a-ENSG00000059804	ebi-a-GCST90018799	breast cancer	SLC2A3	Inverse variance weighted	4	0.059149	0.0280701	0.0351015	0.00413153	0.114166	1.06093	1.00414	1.12094
eqtl-a-ENSG00000059804	ebi-a-GCST90018799	breast cancer	SLC2A3	Simple mode	4	0.0681662	0.0522183	0.282846	-0.0341816	0.170514	1.07054	0.966396	1.18591
eqtl-a-ENSG00000059804	ebi-a-GCST90018799	breast cancer	SLC2A3	Weighted mode	4	0.0633796	0.0307208	0.131107	0.00316693	0.123592	1.06543	1.00317	1.13155
eqtl-a-ENSG00000060138	ebi-a-GCST90018799	breast cancer	YBX3	MR Egger	8	0.0228254	0.0527404	0.680293	-0.0805458	0.126196	1.02309	0.922613	1.13451
eqtl-a-ENSG00000060138	ebi-a-GCST90018799	breast cancer	YBX3	Weighted median	8	0.0546475	0.0293632	0.0627312	-0.00290426	0.112199	1.05617	0.9971	1.11874
eqtl-a-ENSG00000060138	ebi-a-GCST90018799	breast cancer	YBX3	Inverse variance weighted	8	0.0760601	0.0254225	0.002773	0.026232	0.125888	1.07903	1.02658	1.13416
eqtl-a-ENSG00000060138	ebi-a-GCST90018799	breast cancer	YBX3	Simple mode	8	0.107591	0.0504589	0.0704354	0.00869175	0.20649	1.11359	1.00873	1.22936
eqtl-a-ENSG00000060138	ebi-a-GCST90018799	breast cancer	YBX3	Weighted mode	8	0.0497689	0.0317619	0.161113	-0.0124844	0.112022	1.05103	0.987593	1.11854
eqtl-a-ENSG00000060558	ebi-a-GCST90018799	breast cancer	GNA15	MR Egger	3	-0.07697	0.268605	0.822335	-0.603436	0.449496	0.925918	0.546929	1.56752
eqtl-a-ENSG00000060558	ebi-a-GCST90018799	breast cancer	GNA15	Weighted median	3	-0.0796297	0.0547949	0.14616	-0.187028	0.0277684	0.923458	0.829421	1.02816
eqtl-a-ENSG00000060558	ebi-a-GCST90018799	breast cancer	GNA15	Inverse variance weighted	3	-0.0651122	0.0506487	0.198595	-0.164384	0.0341593	0.936962	0.848416	1.03475
eqtl-a-ENSG00000060558	ebi-a-GCST90018799	breast cancer	GNA15	Simple mode	3	-0.135408	0.0862358	0.256949	-0.30443	0.0336145	0.87336	0.737544	1.03419
eqtl-a-ENSG00000060558	ebi-a-GCST90018799	breast cancer	GNA15	Weighted mode	3	-0.0106215	0.06536	0.885841	-0.138727	0.117484	0.989435	0.870465	1.12466
eqtl-a-ENSG00000060709	ebi-a-GCST90018799	breast cancer	RIMBP2	MR Egger	3	0.223718	0.13164	0.338593	-0.0342967	0.481732	1.25072	0.966285	1.61888
eqtl-a-ENSG00000060709	ebi-a-GCST90018799	breast cancer	RIMBP2	Weighted median	3	0.0310539	0.0453601	0.493592	-0.057852	0.11996	1.03154	0.94379	1.12745
eqtl-a-ENSG00000060709	ebi-a-GCST90018799	breast cancer	RIMBP2	Inverse variance weighted	3	0.024547	0.0469364	0.600985	-0.0674483	0.116542	1.02485	0.934776	1.12361
eqtl-a-ENSG00000060709	ebi-a-GCST90018799	breast cancer	RIMBP2	Simple mode	3	0.0558659	0.062242	0.464143	-0.0661285	0.17786	1.05746	0.936011	1.19466
eqtl-a-ENSG00000060709	ebi-a-GCST90018799	breast cancer	RIMBP2	Weighted mode	3	0.0318779	0.0495193	0.585705	-0.0651798	0.128936	1.03239	0.936899	1.13762
eqtl-a-ENSG00000060749	ebi-a-GCST90018799	breast cancer	QSER1	MR Egger	3	-0.0900668	0.0914889	0.504986	-0.269385	0.0892515	0.91387	0.763849	1.09336
eqtl-a-ENSG00000060749	ebi-a-GCST90018799	breast cancer	QSER1	Weighted median	3	0.0159971	0.0387511	0.679741	-0.0599551	0.0919493	1.01613	0.941807	1.09631
eqtl-a-ENSG00000060749	ebi-a-GCST90018799	breast cancer	QSER1	Inverse variance weighted	3	0.0197693	0.0474926	0.67722	-0.0733161	0.112855	1.01997	0.929307	1.11947
eqtl-a-ENSG00000060749	ebi-a-GCST90018799	breast cancer	QSER1	Simple mode	3	-0.025476	0.0724807	0.758799	-0.167538	0.116586	0.974846	0.845744	1.12365
eqtl-a-ENSG00000060749	ebi-a-GCST90018799	breast cancer	QSER1	Weighted mode	3	0.0140065	0.0422069	0.77155	-0.0687191	0.0967321	1.01411	0.933589	1.10157
eqtl-a-ENSG00000060762	ebi-a-GCST90018799	breast cancer	MPC1	MR Egger	4	0.0355443	0.0866356	0.721381	-0.134261	0.20535	1.03618	0.874361	1.22795
eqtl-a-ENSG00000060762	ebi-a-GCST90018799	breast cancer	MPC1	Weighted median	4	-0.00726434	0.022632	0.748228	-0.0516231	0.0370944	0.992762	0.949687	1.03779
eqtl-a-ENSG00000060762	ebi-a-GCST90018799	breast cancer	MPC1	Inverse variance weighted	4	-0.0112388	0.0313597	0.720057	-0.0727039	0.0502263	0.988824	0.929876	1.05151
eqtl-a-ENSG00000060762	ebi-a-GCST90018799	breast cancer	MPC1	Simple mode	4	-0.0111257	0.0292886	0.729343	-0.0685313	0.0462799	0.988936	0.933764	1.04737
eqtl-a-ENSG00000060762	ebi-a-GCST90018799	breast cancer	MPC1	Weighted mode	4	-0.00999806	0.024662	0.71236	-0.0583355	0.0383394	0.990052	0.943333	1.03908
eqtl-a-ENSG00000060982	ebi-a-GCST90018799	breast cancer	BCAT1	MR Egger	8	-0.0306071	0.0339064	0.401474	-0.0970636	0.0358495	0.969857	0.907498	1.0365
eqtl-a-ENSG00000060982	ebi-a-GCST90018799	breast cancer	BCAT1	Weighted median	8	-0.0236607	0.0191206	0.215922	-0.0611371	0.0138157	0.976617	0.940694	1.01391
eqtl-a-ENSG00000060982	ebi-a-GCST90018799	breast cancer	BCAT1	Inverse variance weighted	8	-0.0235062	0.0211548	0.266502	-0.0649695	0.0179571	0.976768	0.937096	1.01812
eqtl-a-ENSG00000060982	ebi-a-GCST90018799	breast cancer	BCAT1	Simple mode	8	-0.0190612	0.0334848	0.58698	-0.0846915	0.0465691	0.981119	0.918796	1.04767
eqtl-a-ENSG00000060982	ebi-a-GCST90018799	breast cancer	BCAT1	Weighted mode	8	-0.0262585	0.0191395	0.212428	-0.063772	0.0112549	0.974083	0.938219	1.01132
eqtl-a-ENSG00000061273	ebi-a-GCST90018799	breast cancer	HDAC7	MR Egger	5	0.0498793	0.13992	0.745075	-0.224363	0.324122	1.05114	0.799025	1.38282
eqtl-a-ENSG00000061273	ebi-a-GCST90018799	breast cancer	HDAC7	Weighted median	5	-0.0122331	0.0619715	0.843515	-0.133697	0.109231	0.987841	0.874855	1.11542
eqtl-a-ENSG00000061273	ebi-a-GCST90018799	breast cancer	HDAC7	Inverse variance weighted	5	-0.0322834	0.0530886	0.543118	-0.136337	0.0717702	0.968232	0.872549	1.07441
eqtl-a-ENSG00000061273	ebi-a-GCST90018799	breast cancer	HDAC7	Simple mode	5	-0.00404598	0.0795877	0.961893	-0.160038	0.151946	0.995962	0.852111	1.1641
eqtl-a-ENSG00000061273	ebi-a-GCST90018799	breast cancer	HDAC7	Weighted mode	5	-0.00242174	0.0758965	0.976074	-0.151179	0.146335	0.997581	0.859694	1.15758
eqtl-a-ENSG00000061676	ebi-a-GCST90018799	breast cancer	NCKAP1	MR Egger	5	-0.0157658	0.0558733	0.79616	-0.125277	0.093746	0.984358	0.882252	1.09828
eqtl-a-ENSG00000061676	ebi-a-GCST90018799	breast cancer	NCKAP1	Weighted median	5	-0.00560244	0.0293974	0.848858	-0.0632214	0.0520165	0.994413	0.938736	1.05339
eqtl-a-ENSG00000061676	ebi-a-GCST90018799	breast cancer	NCKAP1	Inverse variance weighted	5	-0.00340831	0.0276878	0.90203	-0.0576765	0.0508598	0.996597	0.943955	1.05218
eqtl-a-ENSG00000061676	ebi-a-GCST90018799	breast cancer	NCKAP1	Simple mode	5	-0.0164131	0.0413575	0.711735	-0.0974738	0.0646477	0.983721	0.907126	1.06678
eqtl-a-ENSG00000061676	ebi-a-GCST90018799	breast cancer	NCKAP1	Weighted mode	5	-0.00678496	0.0314309	0.839651	-0.0683895	0.0548195	0.993238	0.933897	1.05635
eqtl-a-ENSG00000061918	ebi-a-GCST90018799	breast cancer	GUCY1B1	MR Egger	5	0.0460912	0.0470979	0.399935	-0.0462206	0.138403	1.04717	0.954831	1.14844
eqtl-a-ENSG00000061918	ebi-a-GCST90018799	breast cancer	GUCY1B1	Weighted median	5	-0.000695537	0.0262637	0.978872	-0.0521725	0.0507814	0.999305	0.949165	1.05209
eqtl-a-ENSG00000061918	ebi-a-GCST90018799	breast cancer	GUCY1B1	Inverse variance weighted	5	-0.00857645	0.0256091	0.737702	-0.0587703	0.0416174	0.99146	0.942923	1.0425
eqtl-a-ENSG00000061918	ebi-a-GCST90018799	breast cancer	GUCY1B1	Simple mode	5	-0.0229318	0.0489377	0.663758	-0.11885	0.0729861	0.977329	0.887941	1.07572
eqtl-a-ENSG00000061918	ebi-a-GCST90018799	breast cancer	GUCY1B1	Weighted mode	5	-0.000462861	0.0299047	0.988392	-0.059076	0.0581503	0.999537	0.942635	1.05987
eqtl-a-ENSG00000061938	ebi-a-GCST90018799	breast cancer	TNK2	MR Egger	4	-0.0238269	0.230225	0.927014	-0.475068	0.427414	0.976455	0.621843	1.53329
eqtl-a-ENSG00000061938	ebi-a-GCST90018799	breast cancer	TNK2	Weighted median	4	-0.00532168	0.0598846	0.929189	-0.122695	0.112052	0.994692	0.884533	1.11857
eqtl-a-ENSG00000061938	ebi-a-GCST90018799	breast cancer	TNK2	Inverse variance weighted	4	-0.022242	0.0525227	0.671949	-0.125187	0.0807025	0.978004	0.882332	1.08405
eqtl-a-ENSG00000061938	ebi-a-GCST90018799	breast cancer	TNK2	Simple mode	4	0.0019269	0.0780501	0.981854	-0.151051	0.154905	1.00193	0.859804	1.16755
eqtl-a-ENSG00000061938	ebi-a-GCST90018799	breast cancer	TNK2	Weighted mode	4	-0.00360143	0.0616873	0.957116	-0.124509	0.117306	0.996405	0.882931	1.12446
eqtl-a-ENSG00000062282	ebi-a-GCST90018799	breast cancer	DGAT2	MR Egger	4	-0.00383353	0.0611604	0.955722	-0.123708	0.116041	0.996174	0.883638	1.12304
eqtl-a-ENSG00000062282	ebi-a-GCST90018799	breast cancer	DGAT2	Weighted median	4	-0.00730177	0.0376293	0.846141	-0.0810553	0.0664517	0.992725	0.922143	1.06871
eqtl-a-ENSG00000062282	ebi-a-GCST90018799	breast cancer	DGAT2	Inverse variance weighted	4	-0.00736671	0.0365558	0.840293	-0.0790162	0.0642828	0.99266	0.924025	1.06639
eqtl-a-ENSG00000062282	ebi-a-GCST90018799	breast cancer	DGAT2	Simple mode	4	-0.0057062	0.0661021	0.936648	-0.135266	0.123854	0.99431	0.873483	1.13185
eqtl-a-ENSG00000062282	ebi-a-GCST90018799	breast cancer	DGAT2	Weighted mode	4	-0.00727943	0.0388338	0.863268	-0.0833936	0.0688348	0.992747	0.919989	1.07126
eqtl-a-ENSG00000062716	ebi-a-GCST90018799	breast cancer	VMP1	MR Egger	6	0.147901	0.114893	0.267432	-0.0772906	0.373092	1.1594	0.925621	1.45222
eqtl-a-ENSG00000062716	ebi-a-GCST90018799	breast cancer	VMP1	Weighted median	6	0.0627781	0.0620636	0.311771	-0.0588665	0.184423	1.06479	0.942833	1.20252
eqtl-a-ENSG00000062716	ebi-a-GCST90018799	breast cancer	VMP1	Inverse variance weighted	6	0.0559097	0.0553126	0.312115	-0.052503	0.164322	1.0575	0.948851	1.17859
eqtl-a-ENSG00000062716	ebi-a-GCST90018799	breast cancer	VMP1	Simple mode	6	-0.015035	0.110183	0.896785	-0.230993	0.200923	0.985077	0.793745	1.22253
eqtl-a-ENSG00000062716	ebi-a-GCST90018799	breast cancer	VMP1	Weighted mode	6	0.117641	0.0937867	0.26516	-0.0661809	0.301463	1.12484	0.935962	1.35183
eqtl-a-ENSG00000063169	ebi-a-GCST90018799	breast cancer	BICRA	MR Egger	3	0.0358341	0.067289	0.688476	-0.0960523	0.167721	1.03648	0.908417	1.18261
eqtl-a-ENSG00000063169	ebi-a-GCST90018799	breast cancer	BICRA	Weighted median	3	0.0218101	0.038434	0.570396	-0.0535206	0.0971408	1.02205	0.947886	1.10202
eqtl-a-ENSG00000063169	ebi-a-GCST90018799	breast cancer	BICRA	Inverse variance weighted	3	0.0309231	0.0370836	0.404351	-0.0417607	0.103607	1.03141	0.959099	1.10916
eqtl-a-ENSG00000063169	ebi-a-GCST90018799	breast cancer	BICRA	Simple mode	3	0.0123673	0.0653812	0.867426	-0.11578	0.140514	1.01244	0.890671	1.15087
eqtl-a-ENSG00000063169	ebi-a-GCST90018799	breast cancer	BICRA	Weighted mode	3	0.020315	0.0382642	0.648538	-0.0546828	0.0953128	1.02052	0.946785	1.1
eqtl-a-ENSG00000063245	ebi-a-GCST90018799	breast cancer	EPN1	MR Egger	3	-0.00819109	0.17069	0.969473	-0.342743	0.326361	0.991842	0.709821	1.38592
eqtl-a-ENSG00000063245	ebi-a-GCST90018799	breast cancer	EPN1	Weighted median	3	-0.0425228	0.0358798	0.23596	-0.112847	0.0278017	0.958369	0.893287	1.02819
eqtl-a-ENSG00000063245	ebi-a-GCST90018799	breast cancer	EPN1	Inverse variance weighted	3	-0.0678833	0.105058	0.518182	-0.273797	0.13803	0.934369	0.760486	1.14801
eqtl-a-ENSG00000063245	ebi-a-GCST90018799	breast cancer	EPN1	Simple mode	3	0.0142852	0.0459116	0.785126	-0.0757016	0.104272	1.01439	0.927093	1.1099
eqtl-a-ENSG00000063245	ebi-a-GCST90018799	breast cancer	EPN1	Weighted mode	3	-0.0442702	0.0370202	0.354311	-0.11683	0.0282894	0.956695	0.889737	1.02869
eqtl-a-ENSG00000063761	ebi-a-GCST90018799	breast cancer	ADCK1	MR Egger	4	0.00335446	0.0232055	0.898314	-0.0421284	0.0488373	1.00336	0.958747	1.05005
eqtl-a-ENSG00000063761	ebi-a-GCST90018799	breast cancer	ADCK1	Weighted median	4	-0.00599366	0.0176817	0.734629	-0.0406498	0.0286625	0.994024	0.960165	1.02908
eqtl-a-ENSG00000063761	ebi-a-GCST90018799	breast cancer	ADCK1	Inverse variance weighted	4	-0.00812794	0.0177961	0.647868	-0.0430083	0.0267525	0.991905	0.957903	1.02711
eqtl-a-ENSG00000063761	ebi-a-GCST90018799	breast cancer	ADCK1	Simple mode	4	-0.0137131	0.0315584	0.693262	-0.0755676	0.0481414	0.986381	0.927217	1.04932
eqtl-a-ENSG00000063761	ebi-a-GCST90018799	breast cancer	ADCK1	Weighted mode	4	-0.00934176	0.0183075	0.645036	-0.0452245	0.026541	0.990702	0.955783	1.0269
eqtl-a-ENSG00000063854	ebi-a-GCST90018799	breast cancer	HAGH	MR Egger	8	0.0323487	0.047811	0.523875	-0.0613608	0.126058	1.03288	0.940484	1.13435
eqtl-a-ENSG00000063854	ebi-a-GCST90018799	breast cancer	HAGH	Weighted median	8	0.0317901	0.0252272	0.207615	-0.0176553	0.0812355	1.0323	0.9825	1.08463
eqtl-a-ENSG00000063854	ebi-a-GCST90018799	breast cancer	HAGH	Inverse variance weighted	8	0.0322788	0.0257339	0.209722	-0.0181596	0.0827173	1.03281	0.982004	1.08623
eqtl-a-ENSG00000063854	ebi-a-GCST90018799	breast cancer	HAGH	Simple mode	8	-0.0213203	0.0494179	0.679133	-0.118179	0.0755388	0.978905	0.888537	1.07847
eqtl-a-ENSG00000063854	ebi-a-GCST90018799	breast cancer	HAGH	Weighted mode	8	0.0257982	0.0264497	0.361871	-0.0260432	0.0776396	1.02613	0.974293	1.08073
eqtl-a-ENSG00000064012	ebi-a-GCST90018799	breast cancer	CASP8	MR Egger	4	-0.435186	0.191514	0.150995	-0.810554	-0.0598193	0.647144	0.444612	0.941935
eqtl-a-ENSG00000064012	ebi-a-GCST90018799	breast cancer	CASP8	Weighted median	4	-0.235605	0.0361473	7.12948e-11	-0.306454	-0.164756	0.790093	0.736053	0.8481
eqtl-a-ENSG00000064012	ebi-a-GCST90018799	breast cancer	CASP8	Inverse variance weighted	4	-0.186027	0.0913428	0.0416917	-0.365059	-0.00699541	0.830251	0.694156	0.993029
eqtl-a-ENSG00000064012	ebi-a-GCST90018799	breast cancer	CASP8	Simple mode	4	-0.194441	0.0927995	0.127136	-0.376328	-0.0125538	0.823295	0.686377	0.987525
eqtl-a-ENSG00000064012	ebi-a-GCST90018799	breast cancer	CASP8	Weighted mode	4	-0.23893	0.0340941	0.00596685	-0.305755	-0.172105	0.78747	0.736567	0.84189
eqtl-a-ENSG00000064042	ebi-a-GCST90018799	breast cancer	LIMCH1	MR Egger	3	0.0475044	0.197601	0.849803	-0.339794	0.434803	1.04865	0.711917	1.54466
eqtl-a-ENSG00000064042	ebi-a-GCST90018799	breast cancer	LIMCH1	Weighted median	3	-0.0417128	0.0480709	0.38554	-0.135932	0.0525062	0.959145	0.872902	1.05391
eqtl-a-ENSG00000064042	ebi-a-GCST90018799	breast cancer	LIMCH1	Inverse variance weighted	3	-0.0474841	0.0438811	0.279205	-0.133491	0.0385229	0.953626	0.875035	1.03927
eqtl-a-ENSG00000064042	ebi-a-GCST90018799	breast cancer	LIMCH1	Simple mode	3	-0.043008	0.0614717	0.556577	-0.163493	0.0774766	0.957904	0.849173	1.08056
eqtl-a-ENSG00000064042	ebi-a-GCST90018799	breast cancer	LIMCH1	Weighted mode	3	-0.0373019	0.0521129	0.548409	-0.139443	0.0648394	0.963385	0.869842	1.06699
eqtl-a-ENSG00000064201	ebi-a-GCST90018799	breast cancer	TSPAN32	MR Egger	4	-0.168784	0.0741248	0.150508	-0.314069	-0.0234999	0.844691	0.730469	0.976774
eqtl-a-ENSG00000064201	ebi-a-GCST90018799	breast cancer	TSPAN32	Weighted median	4	-0.0138739	0.0232672	0.550984	-0.0594776	0.0317298	0.986222	0.942257	1.03224
eqtl-a-ENSG00000064201	ebi-a-GCST90018799	breast cancer	TSPAN32	Inverse variance weighted	4	-0.00331489	0.0322093	0.918029	-0.0664451	0.0598153	0.996691	0.935714	1.06164
eqtl-a-ENSG00000064201	ebi-a-GCST90018799	breast cancer	TSPAN32	Simple mode	4	0.0127493	0.0447893	0.79443	-0.0750378	0.100536	1.01283	0.927708	1.10576
eqtl-a-ENSG00000064201	ebi-a-GCST90018799	breast cancer	TSPAN32	Weighted mode	4	-0.0177111	0.0226751	0.491724	-0.0621543	0.0267321	0.982445	0.939738	1.02709
eqtl-a-ENSG00000064225	ebi-a-GCST90018799	breast cancer	ST3GAL6	MR Egger	3	0.183453	0.120618	0.370271	-0.0529579	0.419864	1.20136	0.94842	1.52175
eqtl-a-ENSG00000064225	ebi-a-GCST90018799	breast cancer	ST3GAL6	Weighted median	3	0.0288204	0.0375107	0.442294	-0.0447006	0.102341	1.02924	0.956284	1.10776
eqtl-a-ENSG00000064225	ebi-a-GCST90018799	breast cancer	ST3GAL6	Inverse variance weighted	3	0.0275507	0.0410623	0.502253	-0.0529314	0.108033	1.02793	0.948445	1.11408
eqtl-a-ENSG00000064225	ebi-a-GCST90018799	breast cancer	ST3GAL6	Simple mode	3	0.0658189	0.0668442	0.428599	-0.0651959	0.196834	1.06803	0.936884	1.21754
eqtl-a-ENSG00000064225	ebi-a-GCST90018799	breast cancer	ST3GAL6	Weighted mode	3	0.0591264	0.0408083	0.284384	-0.0208579	0.139111	1.06091	0.979358	1.14925
eqtl-a-ENSG00000064419	ebi-a-GCST90018799	breast cancer	TNPO3	MR Egger	3	0.0552154	0.0732928	0.58897	-0.0884384	0.198869	1.05677	0.915359	1.22002
eqtl-a-ENSG00000064419	ebi-a-GCST90018799	breast cancer	TNPO3	Weighted median	3	0.0200086	0.0191064	0.295	-0.01744	0.0574571	1.02021	0.982711	1.05914
eqtl-a-ENSG00000064419	ebi-a-GCST90018799	breast cancer	TNPO3	Inverse variance weighted	3	0.0187508	0.0182543	0.304326	-0.0170276	0.0545291	1.01893	0.983117	1.05604
eqtl-a-ENSG00000064419	ebi-a-GCST90018799	breast cancer	TNPO3	Simple mode	3	0.0199794	0.023058	0.477565	-0.0252142	0.065173	1.02018	0.975101	1.06734
eqtl-a-ENSG00000064419	ebi-a-GCST90018799	breast cancer	TNPO3	Weighted mode	3	0.0203973	0.0209045	0.432103	-0.0205756	0.0613702	1.02061	0.979635	1.06329
eqtl-a-ENSG00000064490	ebi-a-GCST90018799	breast cancer	RFXANK	MR Egger	3	0.029347	0.0322801	0.530276	-0.0339219	0.092616	1.02978	0.966647	1.09704
eqtl-a-ENSG00000064490	ebi-a-GCST90018799	breast cancer	RFXANK	Weighted median	3	-0.00985333	0.0169758	0.561623	-0.043126	0.0234193	0.990195	0.957791	1.0237
eqtl-a-ENSG00000064490	ebi-a-GCST90018799	breast cancer	RFXANK	Inverse variance weighted	3	-0.0111935	0.0180308	0.534732	-0.0465338	0.0241469	0.988869	0.954532	1.02444
eqtl-a-ENSG00000064490	ebi-a-GCST90018799	breast cancer	RFXANK	Simple mode	3	-0.0875172	0.0538283	0.245492	-0.193021	0.0179863	0.916203	0.824465	1.01815
eqtl-a-ENSG00000064490	ebi-a-GCST90018799	breast cancer	RFXANK	Weighted mode	3	-0.00493177	0.0177313	0.807022	-0.039685	0.0298215	0.99508	0.961092	1.03027
eqtl-a-ENSG00000064547	ebi-a-GCST90018799	breast cancer	LPAR2	MR Egger	10	-0.0186562	0.0276135	0.51833	-0.0727787	0.0354662	0.981517	0.929807	1.0361
eqtl-a-ENSG00000064547	ebi-a-GCST90018799	breast cancer	LPAR2	Weighted median	10	-0.0325785	0.023043	0.157416	-0.0777427	0.0125857	0.967946	0.925202	1.01267
eqtl-a-ENSG00000064547	ebi-a-GCST90018799	breast cancer	LPAR2	Inverse variance weighted	10	-0.0348656	0.0187813	0.0633961	-0.0716768	0.00194568	0.965735	0.930832	1.00195
eqtl-a-ENSG00000064547	ebi-a-GCST90018799	breast cancer	LPAR2	Simple mode	10	-0.0377544	0.0306704	0.249532	-0.0978684	0.0223596	0.962949	0.906768	1.02261
eqtl-a-ENSG00000064547	ebi-a-GCST90018799	breast cancer	LPAR2	Weighted mode	10	-0.0321612	0.0241973	0.216514	-0.0795879	0.0152655	0.96835	0.923497	1.01538
eqtl-a-ENSG00000064601	ebi-a-GCST90018799	breast cancer	CTSA	MR Egger	10	0.118847	0.0570957	0.0709443	0.00693986	0.230755	1.1262	1.00696	1.25955
eqtl-a-ENSG00000064601	ebi-a-GCST90018799	breast cancer	CTSA	Weighted median	10	0.0351607	0.0377971	0.352243	-0.0389216	0.109243	1.03579	0.961826	1.11543
eqtl-a-ENSG00000064601	ebi-a-GCST90018799	breast cancer	CTSA	Inverse variance weighted	10	0.045724	0.028975	0.114554	-0.011067	0.102515	1.04679	0.988994	1.10795
eqtl-a-ENSG00000064601	ebi-a-GCST90018799	breast cancer	CTSA	Simple mode	10	0.101498	0.0774316	0.222383	-0.0502684	0.253264	1.10683	0.950974	1.28822
eqtl-a-ENSG00000064601	ebi-a-GCST90018799	breast cancer	CTSA	Weighted mode	10	0.0116399	0.0461452	0.806518	-0.0788048	0.102085	1.01171	0.92422	1.10748
eqtl-a-ENSG00000064607	ebi-a-GCST90018799	breast cancer	SUGP2	MR Egger	3	-0.0268517	0.0466995	0.667796	-0.118383	0.0646794	0.973506	0.888356	1.06682
eqtl-a-ENSG00000064607	ebi-a-GCST90018799	breast cancer	SUGP2	Weighted median	3	0.015659	0.0216034	0.468551	-0.0266837	0.0580017	1.01578	0.973669	1.05972
eqtl-a-ENSG00000064607	ebi-a-GCST90018799	breast cancer	SUGP2	Inverse variance weighted	3	0.0174876	0.0209347	0.403528	-0.0235445	0.0585196	1.01764	0.976731	1.06027
eqtl-a-ENSG00000064607	ebi-a-GCST90018799	breast cancer	SUGP2	Simple mode	3	0.0625004	0.0644951	0.434739	-0.06391	0.188911	1.06449	0.938089	1.20793
eqtl-a-ENSG00000064607	ebi-a-GCST90018799	breast cancer	SUGP2	Weighted mode	3	0.0130405	0.022774	0.624703	-0.0315966	0.0576775	1.01313	0.968897	1.05937
eqtl-a-ENSG00000064666	ebi-a-GCST90018799	breast cancer	CNN2	MR Egger	4	0.0911409	0.0855777	0.39843	-0.0765914	0.258873	1.09542	0.926268	1.29547
eqtl-a-ENSG00000064666	ebi-a-GCST90018799	breast cancer	CNN2	Weighted median	4	0.0501147	0.0297007	0.0915413	-0.0080987	0.108328	1.05139	0.991934	1.11441
eqtl-a-ENSG00000064666	ebi-a-GCST90018799	breast cancer	CNN2	Inverse variance weighted	4	0.0446046	0.0444859	0.316021	-0.0425878	0.131797	1.04561	0.958306	1.14088
eqtl-a-ENSG00000064666	ebi-a-GCST90018799	breast cancer	CNN2	Simple mode	4	0.0617023	0.039358	0.214943	-0.0154394	0.138844	1.06365	0.984679	1.14894
eqtl-a-ENSG00000064666	ebi-a-GCST90018799	breast cancer	CNN2	Weighted mode	4	0.0530558	0.0293752	0.16864	-0.00451963	0.110631	1.05449	0.995491	1.11698
eqtl-a-ENSG00000064687	ebi-a-GCST90018799	breast cancer	ABCA7	MR Egger	3	-0.0657335	0.114296	0.667735	-0.289754	0.158287	0.93638	0.748447	1.1715
eqtl-a-ENSG00000064687	ebi-a-GCST90018799	breast cancer	ABCA7	Weighted median	3	-0.0125705	0.0295306	0.670343	-0.0704506	0.0453095	0.987508	0.931974	1.04635
eqtl-a-ENSG00000064687	ebi-a-GCST90018799	breast cancer	ABCA7	Inverse variance weighted	3	-0.0102982	0.0285244	0.718076	-0.066206	0.0456096	0.989755	0.935938	1.04667
eqtl-a-ENSG00000064687	ebi-a-GCST90018799	breast cancer	ABCA7	Simple mode	3	-0.000359092	0.0415641	0.993891	-0.0818248	0.0811066	0.999641	0.921433	1.08449
eqtl-a-ENSG00000064687	ebi-a-GCST90018799	breast cancer	ABCA7	Weighted mode	3	-0.0164815	0.0331855	0.668655	-0.0815251	0.048562	0.983654	0.92171	1.04976
eqtl-a-ENSG00000064726	ebi-a-GCST90018799	breast cancer	BTBD1	MR Egger	3	-0.109487	0.13973	0.576877	-0.383357	0.164383	0.896293	0.681569	1.17867
eqtl-a-ENSG00000064726	ebi-a-GCST90018799	breast cancer	BTBD1	Weighted median	3	0.0217384	0.0512588	0.671499	-0.0787289	0.122206	1.02198	0.92429	1.12999
eqtl-a-ENSG00000064726	ebi-a-GCST90018799	breast cancer	BTBD1	Inverse variance weighted	3	0.0415272	0.0484602	0.391481	-0.0534548	0.136509	1.0424	0.947949	1.14627
eqtl-a-ENSG00000064726	ebi-a-GCST90018799	breast cancer	BTBD1	Simple mode	3	0.0205927	0.0698704	0.79598	-0.116353	0.157539	1.02081	0.890161	1.17063
eqtl-a-ENSG00000064726	ebi-a-GCST90018799	breast cancer	BTBD1	Weighted mode	3	0.0214458	0.0531515	0.725641	-0.0827311	0.125623	1.02168	0.920599	1.13385
eqtl-a-ENSG00000064763	ebi-a-GCST90018799	breast cancer	FAR2	MR Egger	6	0.0282986	0.117032	0.820823	-0.201083	0.25768	1.0287	0.817844	1.29393
eqtl-a-ENSG00000064763	ebi-a-GCST90018799	breast cancer	FAR2	Weighted median	6	-0.0102154	0.0579233	0.86001	-0.123745	0.103314	0.989837	0.883605	1.10884
eqtl-a-ENSG00000064763	ebi-a-GCST90018799	breast cancer	FAR2	Inverse variance weighted	6	-0.00278969	0.0460387	0.951682	-0.0930255	0.0874461	0.997214	0.91117	1.09138
eqtl-a-ENSG00000064763	ebi-a-GCST90018799	breast cancer	FAR2	Simple mode	6	-0.0119143	0.0852087	0.894256	-0.178923	0.155095	0.988156	0.83617	1.16777
eqtl-a-ENSG00000064763	ebi-a-GCST90018799	breast cancer	FAR2	Weighted mode	6	-0.0104783	0.0647171	0.877716	-0.137324	0.116367	0.989576	0.871688	1.12341
eqtl-a-ENSG00000064886	ebi-a-GCST90018799	breast cancer	CHI3L2	MR Egger	6	-0.0337221	0.0192005	0.153877	-0.0713551	0.00391086	0.96684	0.931131	1.00392
eqtl-a-ENSG00000064886	ebi-a-GCST90018799	breast cancer	CHI3L2	Weighted median	6	-0.0111596	0.0172088	0.516673	-0.0448889	0.0225697	0.988902	0.956104	1.02283
eqtl-a-ENSG00000064886	ebi-a-GCST90018799	breast cancer	CHI3L2	Inverse variance weighted	6	-0.00775606	0.0163005	0.634205	-0.039705	0.0241929	0.992274	0.961073	1.02449
eqtl-a-ENSG00000064886	ebi-a-GCST90018799	breast cancer	CHI3L2	Simple mode	6	0.013206	0.0279388	0.656357	-0.0415541	0.0679661	1.01329	0.959297	1.07033
eqtl-a-ENSG00000064886	ebi-a-GCST90018799	breast cancer	CHI3L2	Weighted mode	6	-0.0143559	0.0151161	0.385874	-0.0439835	0.0152718	0.985747	0.95697	1.01539
eqtl-a-ENSG00000065060	ebi-a-GCST90018799	breast cancer	BLTP3A	MR Egger	6	0.0345543	0.0334889	0.36046	-0.0310841	0.100193	1.03516	0.969394	1.10538
eqtl-a-ENSG00000065060	ebi-a-GCST90018799	breast cancer	BLTP3A	Weighted median	6	0.00707837	0.0164252	0.666507	-0.0251149	0.0392717	1.0071	0.975198	1.04005
eqtl-a-ENSG00000065060	ebi-a-GCST90018799	breast cancer	BLTP3A	Inverse variance weighted	6	0.0100817	0.0141068	0.474814	-0.0175677	0.037731	1.01013	0.982586	1.03845
eqtl-a-ENSG00000065060	ebi-a-GCST90018799	breast cancer	BLTP3A	Simple mode	6	0.00473677	0.0259051	0.862098	-0.0460373	0.0555109	1.00475	0.955006	1.05708
eqtl-a-ENSG00000065060	ebi-a-GCST90018799	breast cancer	BLTP3A	Weighted mode	6	0.00618945	0.0164168	0.721631	-0.0259875	0.0383664	1.00621	0.974347	1.03911
eqtl-a-ENSG00000065135	ebi-a-GCST90018799	breast cancer	GNAI3	MR Egger	4	0.0334188	0.0378617	0.470531	-0.0407901	0.107628	1.03398	0.960031	1.11363
eqtl-a-ENSG00000065135	ebi-a-GCST90018799	breast cancer	GNAI3	Weighted median	4	0.0476509	0.0226276	0.0352156	0.00330069	0.0920011	1.0488	1.00331	1.09637
eqtl-a-ENSG00000065135	ebi-a-GCST90018799	breast cancer	GNAI3	Inverse variance weighted	4	0.0403758	0.0201559	0.0451582	0.000870279	0.0798812	1.0412	1.00087	1.08316
eqtl-a-ENSG00000065135	ebi-a-GCST90018799	breast cancer	GNAI3	Simple mode	4	0.0412594	0.0326722	0.295881	-0.0227781	0.105297	1.04212	0.977479	1.11104
eqtl-a-ENSG00000065135	ebi-a-GCST90018799	breast cancer	GNAI3	Weighted mode	4	0.0530652	0.0269476	0.143558	0.000247964	0.105882	1.0545	1.00025	1.11169
eqtl-a-ENSG00000065154	ebi-a-GCST90018799	breast cancer	OAT	MR Egger	4	-0.0397736	0.0452735	0.47232	-0.12851	0.0489624	0.961007	0.879405	1.05018
eqtl-a-ENSG00000065154	ebi-a-GCST90018799	breast cancer	OAT	Weighted median	4	-0.0373719	0.0273142	0.171243	-0.0909078	0.016164	0.963318	0.913102	1.0163
eqtl-a-ENSG00000065154	ebi-a-GCST90018799	breast cancer	OAT	Inverse variance weighted	4	-0.0345841	0.0266608	0.194566	-0.0868393	0.017671	0.966007	0.916824	1.01783
eqtl-a-ENSG00000065154	ebi-a-GCST90018799	breast cancer	OAT	Simple mode	4	-0.0404333	0.0403901	0.39056	-0.119598	0.0387312	0.960373	0.887277	1.03949
eqtl-a-ENSG00000065154	ebi-a-GCST90018799	breast cancer	OAT	Weighted mode	4	-0.0375519	0.0288674	0.284214	-0.0941319	0.0190281	0.963144	0.910163	1.01921
eqtl-a-ENSG00000065268	ebi-a-GCST90018799	breast cancer	WDR18	Inverse variance weighted	2	-0.182673	0.0808894	0.0239268	-0.341216	-0.0241296	0.833041	0.710905	0.976159
eqtl-a-ENSG00000065308	ebi-a-GCST90018799	breast cancer	TRAM2	MR Egger	3	0.519654	0.667949	0.579085	-0.789526	1.82883	1.68145	0.45406	6.22662
eqtl-a-ENSG00000065308	ebi-a-GCST90018799	breast cancer	TRAM2	Weighted median	3	-0.0354994	0.0264283	0.179197	-0.0872989	0.0163002	0.965123	0.916403	1.01643
eqtl-a-ENSG00000065308	ebi-a-GCST90018799	breast cancer	TRAM2	Inverse variance weighted	3	-0.0359135	0.0256719	0.161831	-0.0862304	0.0144035	0.964724	0.917383	1.01451
eqtl-a-ENSG00000065308	ebi-a-GCST90018799	breast cancer	TRAM2	Simple mode	3	0.0156008	0.0419935	0.745927	-0.0667065	0.0979081	1.01572	0.93547	1.10286
eqtl-a-ENSG00000065308	ebi-a-GCST90018799	breast cancer	TRAM2	Weighted mode	3	-0.0615797	0.0327219	0.200567	-0.125715	0.00255519	0.940278	0.881867	1.00256
eqtl-a-ENSG00000065457	ebi-a-GCST90018799	breast cancer	ADAT1	MR Egger	3	0.012972	0.0961658	0.91464	-0.175513	0.201457	1.01306	0.839027	1.22318
eqtl-a-ENSG00000065457	ebi-a-GCST90018799	breast cancer	ADAT1	Weighted median	3	0.036432	0.0210047	0.0828354	-0.00473728	0.0776013	1.0371	0.995274	1.08069
eqtl-a-ENSG00000065457	ebi-a-GCST90018799	breast cancer	ADAT1	Inverse variance weighted	3	0.0366925	0.0330911	0.267501	-0.028166	0.101551	1.03737	0.972227	1.10689
eqtl-a-ENSG00000065457	ebi-a-GCST90018799	breast cancer	ADAT1	Simple mode	3	0.108851	0.0515135	0.16895	0.00788485	0.209818	1.115	1.00792	1.23345
eqtl-a-ENSG00000065457	ebi-a-GCST90018799	breast cancer	ADAT1	Weighted mode	3	0.0047479	0.0248604	0.86617	-0.0439785	0.0534743	1.00476	0.956975	1.05493
eqtl-a-ENSG00000065491	ebi-a-GCST90018799	breast cancer	TBC1D22B	MR Egger	5	0.0681359	0.116966	0.601105	-0.161118	0.29739	1.07051	0.851192	1.34634
eqtl-a-ENSG00000065491	ebi-a-GCST90018799	breast cancer	TBC1D22B	Weighted median	5	0.0126997	0.0587368	0.828821	-0.102424	0.127824	1.01278	0.902646	1.13635
eqtl-a-ENSG00000065491	ebi-a-GCST90018799	breast cancer	TBC1D22B	Inverse variance weighted	5	-0.00506864	0.0476968	0.91537	-0.0985543	0.0884171	0.994944	0.906146	1.09244
eqtl-a-ENSG00000065491	ebi-a-GCST90018799	breast cancer	TBC1D22B	Simple mode	5	0.00971228	0.0776455	0.906491	-0.142473	0.161898	1.00976	0.867211	1.17574
eqtl-a-ENSG00000065491	ebi-a-GCST90018799	breast cancer	TBC1D22B	Weighted mode	5	0.0224258	0.0670363	0.754784	-0.108965	0.153817	1.02268	0.896761	1.16628
eqtl-a-ENSG00000065534	ebi-a-GCST90018799	breast cancer	MYLK	MR Egger	11	0.00466113	0.0947771	0.96185	-0.181102	0.190424	1.00467	0.83435	1.20976
eqtl-a-ENSG00000065534	ebi-a-GCST90018799	breast cancer	MYLK	Weighted median	11	0.0561451	0.0437219	0.199092	-0.0295498	0.14184	1.05775	0.970883	1.15239
eqtl-a-ENSG00000065534	ebi-a-GCST90018799	breast cancer	MYLK	Inverse variance weighted	11	0.0451538	0.0322852	0.161935	-0.0181252	0.108433	1.04619	0.982038	1.11453
eqtl-a-ENSG00000065534	ebi-a-GCST90018799	breast cancer	MYLK	Simple mode	11	0.0556389	0.0671233	0.4265	-0.0759228	0.187201	1.05722	0.926888	1.20587
eqtl-a-ENSG00000065534	ebi-a-GCST90018799	breast cancer	MYLK	Weighted mode	11	0.0484615	0.0600943	0.438756	-0.0693233	0.166246	1.04965	0.933025	1.18086
eqtl-a-ENSG00000065613	ebi-a-GCST90018799	breast cancer	SLK	MR Egger	6	0.0271221	0.0781266	0.74597	-0.126006	0.18025	1.02749	0.88161	1.19752
eqtl-a-ENSG00000065613	ebi-a-GCST90018799	breast cancer	SLK	Weighted median	6	0.0794884	0.034358	0.0206933	0.0121467	0.14683	1.08273	1.01222	1.15816
eqtl-a-ENSG00000065613	ebi-a-GCST90018799	breast cancer	SLK	Inverse variance weighted	6	0.0972366	0.0389476	0.012539	0.0208993	0.173574	1.10212	1.02112	1.18955
eqtl-a-ENSG00000065613	ebi-a-GCST90018799	breast cancer	SLK	Simple mode	6	0.0951726	0.0692534	0.227761	-0.040564	0.230909	1.09985	0.960248	1.25974
eqtl-a-ENSG00000065613	ebi-a-GCST90018799	breast cancer	SLK	Weighted mode	6	0.0752242	0.0339763	0.0777106	0.00863062	0.141818	1.07813	1.00867	1.15237
eqtl-a-ENSG00000065618	ebi-a-GCST90018799	breast cancer	COL17A1	MR Egger	4	-0.0646715	0.0762609	0.485727	-0.214143	0.0848	0.937375	0.807233	1.0885
eqtl-a-ENSG00000065618	ebi-a-GCST90018799	breast cancer	COL17A1	Weighted median	4	0.0657951	0.039901	0.0991564	-0.0124109	0.144001	1.06801	0.987666	1.15489
eqtl-a-ENSG00000065618	ebi-a-GCST90018799	breast cancer	COL17A1	Inverse variance weighted	4	0.0628649	0.0503126	0.211488	-0.0357478	0.161478	1.06488	0.964884	1.17525
eqtl-a-ENSG00000065618	ebi-a-GCST90018799	breast cancer	COL17A1	Simple mode	4	0.203236	0.122858	0.196655	-0.037567	0.444038	1.22536	0.96313	1.55899
eqtl-a-ENSG00000065618	ebi-a-GCST90018799	breast cancer	COL17A1	Weighted mode	4	0.010337	0.0454951	0.834862	-0.0788333	0.0995074	1.01039	0.924194	1.10463
eqtl-a-ENSG00000065665	ebi-a-GCST90018799	breast cancer	SEC61A2	MR Egger	4	0.0770142	0.138643	0.634403	-0.194725	0.348754	1.08006	0.823061	1.4173
eqtl-a-ENSG00000065665	ebi-a-GCST90018799	breast cancer	SEC61A2	Weighted median	4	0.0112247	0.026711	0.674319	-0.0411288	0.0635782	1.01129	0.959705	1.06564
eqtl-a-ENSG00000065665	ebi-a-GCST90018799	breast cancer	SEC61A2	Inverse variance weighted	4	0.00404598	0.0258164	0.875464	-0.0465542	0.0546462	1.00405	0.954513	1.05617
eqtl-a-ENSG00000065665	ebi-a-GCST90018799	breast cancer	SEC61A2	Simple mode	4	-0.0158461	0.0482991	0.764414	-0.110512	0.0788202	0.984279	0.895375	1.08201
eqtl-a-ENSG00000065665	ebi-a-GCST90018799	breast cancer	SEC61A2	Weighted mode	4	0.0147798	0.0270648	0.622995	-0.0382673	0.0678269	1.01489	0.962456	1.07018
eqtl-a-ENSG00000065675	ebi-a-GCST90018799	breast cancer	PRKCQ	MR Egger	3	-0.0497187	0.154706	0.802043	-0.352943	0.253506	0.951497	0.702617	1.28853
eqtl-a-ENSG00000065675	ebi-a-GCST90018799	breast cancer	PRKCQ	Weighted median	3	-0.0117843	0.0442515	0.790006	-0.0985172	0.0749486	0.988285	0.90618	1.07783
eqtl-a-ENSG00000065675	ebi-a-GCST90018799	breast cancer	PRKCQ	Inverse variance weighted	3	0.00157396	0.0523738	0.976025	-0.101079	0.104227	1.00158	0.903862	1.10985
eqtl-a-ENSG00000065675	ebi-a-GCST90018799	breast cancer	PRKCQ	Simple mode	3	-0.0468778	0.0617647	0.52712	-0.167937	0.074181	0.954204	0.845407	1.077
eqtl-a-ENSG00000065675	ebi-a-GCST90018799	breast cancer	PRKCQ	Weighted mode	3	-0.0165653	0.0438932	0.742161	-0.102596	0.0694654	0.983571	0.902491	1.07193
eqtl-a-ENSG00000065802	ebi-a-GCST90018799	breast cancer	ASB1	MR Egger	3	-0.0131813	0.046578	0.824431	-0.104474	0.0781117	0.986905	0.900798	1.08124
eqtl-a-ENSG00000065802	ebi-a-GCST90018799	breast cancer	ASB1	Weighted median	3	-0.0277795	0.0200132	0.165118	-0.0670053	0.0114463	0.972603	0.93519	1.01151
eqtl-a-ENSG00000065802	ebi-a-GCST90018799	breast cancer	ASB1	Inverse variance weighted	3	-0.0278768	0.0194226	0.151208	-0.0659451	0.0101914	0.972508	0.936182	1.01024
eqtl-a-ENSG00000065802	ebi-a-GCST90018799	breast cancer	ASB1	Simple mode	3	-0.0246463	0.0459681	0.645499	-0.114744	0.0654512	0.975655	0.891595	1.06764
eqtl-a-ENSG00000065802	ebi-a-GCST90018799	breast cancer	ASB1	Weighted mode	3	-0.0284727	0.0208047	0.304586	-0.06925	0.0123046	0.971929	0.933093	1.01238
eqtl-a-ENSG00000065809	ebi-a-GCST90018799	breast cancer	FAM107B	MR Egger	5	0.106169	0.0630766	0.190929	-0.0174606	0.229799	1.11201	0.982691	1.25835
eqtl-a-ENSG00000065809	ebi-a-GCST90018799	breast cancer	FAM107B	Weighted median	5	0.00758364	0.0191641	0.692311	-0.029978	0.0451453	1.00761	0.970467	1.04618
eqtl-a-ENSG00000065809	ebi-a-GCST90018799	breast cancer	FAM107B	Inverse variance weighted	5	0.00164696	0.018929	0.930665	-0.0354538	0.0387478	1.00165	0.965167	1.03951
eqtl-a-ENSG00000065809	ebi-a-GCST90018799	breast cancer	FAM107B	Simple mode	5	0.00302729	0.022739	0.900518	-0.0415411	0.0475957	1.00303	0.95931	1.04875
eqtl-a-ENSG00000065809	ebi-a-GCST90018799	breast cancer	FAM107B	Weighted mode	5	0.00915942	0.0202806	0.674937	-0.0305905	0.0489094	1.0092	0.969873	1.05013
eqtl-a-ENSG00000065882	ebi-a-GCST90018799	breast cancer	TBC1D1	MR Egger	4	0.0492555	0.113342	0.706264	-0.172894	0.271405	1.05049	0.841227	1.31181
eqtl-a-ENSG00000065882	ebi-a-GCST90018799	breast cancer	TBC1D1	Weighted median	4	0.0344142	0.0376653	0.360883	-0.0394098	0.108238	1.03501	0.961357	1.11431
eqtl-a-ENSG00000065882	ebi-a-GCST90018799	breast cancer	TBC1D1	Inverse variance weighted	4	0.0352419	0.0503965	0.48437	-0.0635353	0.134019	1.03587	0.938441	1.14341
eqtl-a-ENSG00000065882	ebi-a-GCST90018799	breast cancer	TBC1D1	Simple mode	4	0.023237	0.0681553	0.755628	-0.110347	0.156821	1.02351	0.895523	1.16979
eqtl-a-ENSG00000065882	ebi-a-GCST90018799	breast cancer	TBC1D1	Weighted mode	4	0.0386507	0.0400171	0.405364	-0.0397829	0.117084	1.03941	0.960998	1.12421
eqtl-a-ENSG00000065978	ebi-a-GCST90018799	breast cancer	YBX1	MR Egger	3	-0.175131	0.748718	0.85372	-1.64262	1.29236	0.839347	0.193473	3.64136
eqtl-a-ENSG00000065978	ebi-a-GCST90018799	breast cancer	YBX1	Weighted median	3	0.0534816	0.108059	0.620649	-0.158314	0.265277	1.05494	0.853582	1.30379
eqtl-a-ENSG00000065978	ebi-a-GCST90018799	breast cancer	YBX1	Inverse variance weighted	3	0.062631	0.181328	0.729792	-0.292771	0.418033	1.06463	0.746193	1.51897
eqtl-a-ENSG00000065978	ebi-a-GCST90018799	breast cancer	YBX1	Simple mode	3	0.178604	0.188387	0.443162	-0.190634	0.547842	1.19555	0.826435	1.72952
eqtl-a-ENSG00000065978	ebi-a-GCST90018799	breast cancer	YBX1	Weighted mode	3	0.0086021	0.193756	0.968622	-0.371159	0.388364	1.00864	0.689934	1.47457
eqtl-a-ENSG00000065989	ebi-a-GCST90018799	breast cancer	PDE4A	MR Egger	3	-0.0298538	0.0812074	0.775726	-0.18902	0.129313	0.970587	0.82777	1.13805
eqtl-a-ENSG00000065989	ebi-a-GCST90018799	breast cancer	PDE4A	Weighted median	3	0.00631171	0.0503163	0.900175	-0.0923083	0.104932	1.00633	0.911824	1.11063
eqtl-a-ENSG00000065989	ebi-a-GCST90018799	breast cancer	PDE4A	Inverse variance weighted	3	0.0172127	0.0470973	0.71476	-0.0750981	0.109523	1.01736	0.927652	1.11575
eqtl-a-ENSG00000065989	ebi-a-GCST90018799	breast cancer	PDE4A	Simple mode	3	0.00100917	0.066349	0.989246	-0.129035	0.131053	1.00101	0.878943	1.14003
eqtl-a-ENSG00000065989	ebi-a-GCST90018799	breast cancer	PDE4A	Weighted mode	3	0.00477977	0.054054	0.937595	-0.101166	0.110726	1.00479	0.903783	1.11709
eqtl-a-ENSG00000066027	ebi-a-GCST90018799	breast cancer	PPP2R5A	MR Egger	10	0.0221674	0.0206884	0.315206	-0.0183818	0.0627167	1.02241	0.981786	1.06473
eqtl-a-ENSG00000066027	ebi-a-GCST90018799	breast cancer	PPP2R5A	Weighted median	10	0.0212209	0.0161132	0.187843	-0.010361	0.0528027	1.02145	0.989693	1.05422
eqtl-a-ENSG00000066027	ebi-a-GCST90018799	breast cancer	PPP2R5A	Inverse variance weighted	10	0.0181442	0.0148351	0.221308	-0.0109326	0.0472209	1.01831	0.989127	1.04835
eqtl-a-ENSG00000066027	ebi-a-GCST90018799	breast cancer	PPP2R5A	Simple mode	10	0.026326	0.0319861	0.431749	-0.0363667	0.0890187	1.02668	0.964287	1.0931
eqtl-a-ENSG00000066027	ebi-a-GCST90018799	breast cancer	PPP2R5A	Weighted mode	10	0.0214706	0.0159805	0.211986	-0.00985125	0.0527924	1.0217	0.990197	1.05421
eqtl-a-ENSG00000066084	ebi-a-GCST90018799	breast cancer	DIP2B	MR Egger	5	-0.0554341	0.0547422	0.385809	-0.162729	0.0518606	0.946074	0.849822	1.05323
eqtl-a-ENSG00000066084	ebi-a-GCST90018799	breast cancer	DIP2B	Weighted median	5	0.00482666	0.0327298	0.882761	-0.0593237	0.068977	1.00484	0.942402	1.07141
eqtl-a-ENSG00000066084	ebi-a-GCST90018799	breast cancer	DIP2B	Inverse variance weighted	5	0.0219396	0.029623	0.45892	-0.0361215	0.0800006	1.02218	0.964523	1.08329
eqtl-a-ENSG00000066084	ebi-a-GCST90018799	breast cancer	DIP2B	Simple mode	5	0.00598746	0.0546288	0.918003	-0.101085	0.11306	1.00601	0.903856	1.1197
eqtl-a-ENSG00000066084	ebi-a-GCST90018799	breast cancer	DIP2B	Weighted mode	5	0.0055525	0.0324185	0.872322	-0.0579877	0.0690927	1.00557	0.943662	1.07154
eqtl-a-ENSG00000066230	ebi-a-GCST90018799	breast cancer	SLC9A3	MR Egger	6	-0.154762	0.0926107	0.170021	-0.336279	0.0267548	0.856619	0.714424	1.02712
eqtl-a-ENSG00000066230	ebi-a-GCST90018799	breast cancer	SLC9A3	Weighted median	6	-0.0150174	0.0280438	0.592305	-0.0699832	0.0399483	0.985095	0.93241	1.04076
eqtl-a-ENSG00000066230	ebi-a-GCST90018799	breast cancer	SLC9A3	Inverse variance weighted	6	-0.0142715	0.0261735	0.58557	-0.0655715	0.0370285	0.98583	0.936532	1.03772
eqtl-a-ENSG00000066230	ebi-a-GCST90018799	breast cancer	SLC9A3	Simple mode	6	0.029465	0.0500908	0.581941	-0.068713	0.127643	1.0299	0.933595	1.13615
eqtl-a-ENSG00000066230	ebi-a-GCST90018799	breast cancer	SLC9A3	Weighted mode	6	-0.00507621	0.0294706	0.869999	-0.0628386	0.0526862	0.994937	0.939095	1.0541
eqtl-a-ENSG00000066294	ebi-a-GCST90018799	breast cancer	CD84	MR Egger	3	0.00919602	0.083585	0.93024	-0.154631	0.173023	1.00924	0.856732	1.18889
eqtl-a-ENSG00000066294	ebi-a-GCST90018799	breast cancer	CD84	Weighted median	3	-0.0252849	0.0261262	0.333145	-0.0764923	0.0259224	0.975032	0.92636	1.02626
eqtl-a-ENSG00000066294	ebi-a-GCST90018799	breast cancer	CD84	Inverse variance weighted	3	-0.0172297	0.0383661	0.65337	-0.0924272	0.0579678	0.982918	0.911716	1.05968
eqtl-a-ENSG00000066294	ebi-a-GCST90018799	breast cancer	CD84	Simple mode	3	-0.0565571	0.040867	0.300586	-0.136656	0.0235421	0.945012	0.87227	1.02382
eqtl-a-ENSG00000066294	ebi-a-GCST90018799	breast cancer	CD84	Weighted mode	3	-0.0442161	0.0269093	0.242066	-0.0969583	0.00852611	0.956747	0.907594	1.00856
eqtl-a-ENSG00000066336	ebi-a-GCST90018799	breast cancer	SPI1	MR Egger	3	0.0262832	0.0726013	0.778874	-0.116015	0.168582	1.02663	0.890462	1.18362
eqtl-a-ENSG00000066336	ebi-a-GCST90018799	breast cancer	SPI1	Weighted median	3	0.0217679	0.0303339	0.472998	-0.0376865	0.0812224	1.02201	0.963015	1.08461
eqtl-a-ENSG00000066336	ebi-a-GCST90018799	breast cancer	SPI1	Inverse variance weighted	3	0.0248109	0.0306528	0.418275	-0.0352686	0.0848904	1.02512	0.965346	1.0886
eqtl-a-ENSG00000066336	ebi-a-GCST90018799	breast cancer	SPI1	Simple mode	3	-0.0137375	0.0506873	0.811782	-0.113085	0.0856097	0.986356	0.893075	1.08938
eqtl-a-ENSG00000066336	ebi-a-GCST90018799	breast cancer	SPI1	Weighted mode	3	0.0228162	0.0310555	0.538993	-0.0380525	0.0836849	1.02308	0.962662	1.08729
eqtl-a-ENSG00000066379	ebi-a-GCST90018799	breast cancer	POLR1H	MR Egger	3	0.0400979	0.0378434	0.481591	-0.0340752	0.114271	1.04091	0.966499	1.12106
eqtl-a-ENSG00000066379	ebi-a-GCST90018799	breast cancer	POLR1H	Weighted median	3	0.0358663	0.0264744	0.175496	-0.0160236	0.0877561	1.03652	0.984104	1.09172
eqtl-a-ENSG00000066379	ebi-a-GCST90018799	breast cancer	POLR1H	Inverse variance weighted	3	0.0343736	0.0253027	0.174307	-0.0152197	0.0839669	1.03497	0.984895	1.08759
eqtl-a-ENSG00000066379	ebi-a-GCST90018799	breast cancer	POLR1H	Simple mode	3	0.0301413	0.0451509	0.573126	-0.0583544	0.118637	1.0306	0.943316	1.12596
eqtl-a-ENSG00000066379	ebi-a-GCST90018799	breast cancer	POLR1H	Weighted mode	3	0.0367513	0.0256371	0.288116	-0.0134975	0.087	1.03743	0.986593	1.0909
eqtl-a-ENSG00000066382	ebi-a-GCST90018799	breast cancer	MPPED2	MR Egger	3	-0.0965704	0.0723522	0.409347	-0.238381	0.04524	0.907946	0.787903	1.04628
eqtl-a-ENSG00000066382	ebi-a-GCST90018799	breast cancer	MPPED2	Weighted median	3	-0.0753037	0.0417451	0.0712478	-0.157124	0.00651662	0.927462	0.854598	1.00654
eqtl-a-ENSG00000066382	ebi-a-GCST90018799	breast cancer	MPPED2	Inverse variance weighted	3	-0.067862	0.0388731	0.0808575	-0.144053	0.00832926	0.934389	0.865842	1.00836
eqtl-a-ENSG00000066382	ebi-a-GCST90018799	breast cancer	MPPED2	Simple mode	3	-0.0853611	0.0599006	0.290201	-0.202766	0.0320441	0.918181	0.816469	1.03256
eqtl-a-ENSG00000066382	ebi-a-GCST90018799	breast cancer	MPPED2	Weighted mode	3	-0.078395	0.0404268	0.192037	-0.157631	0.000841487	0.924599	0.854165	1.00084
eqtl-a-ENSG00000066583	ebi-a-GCST90018799	breast cancer	ISOC1	MR Egger	8	-0.0733352	0.0423597	0.134123	-0.15636	0.00968985	0.929289	0.855251	1.00974
eqtl-a-ENSG00000066583	ebi-a-GCST90018799	breast cancer	ISOC1	Weighted median	8	-0.0252258	0.0189798	0.183819	-0.0624262	0.0119746	0.97509	0.939482	1.01205
eqtl-a-ENSG00000066583	ebi-a-GCST90018799	breast cancer	ISOC1	Inverse variance weighted	8	-0.0172057	0.0162466	0.289584	-0.049049	0.0146376	0.982941	0.952134	1.01475
eqtl-a-ENSG00000066583	ebi-a-GCST90018799	breast cancer	ISOC1	Simple mode	8	-0.0239541	0.0247291	0.364984	-0.0724232	0.0245149	0.97633	0.930137	1.02482
eqtl-a-ENSG00000066583	ebi-a-GCST90018799	breast cancer	ISOC1	Weighted mode	8	-0.0247022	0.018203	0.2169	-0.0603801	0.0109758	0.9756	0.941407	1.01104
eqtl-a-ENSG00000066855	ebi-a-GCST90018799	breast cancer	MTFR1	MR Egger	5	0.118044	0.0806843	0.239648	-0.0400978	0.276185	1.12529	0.960696	1.31809
eqtl-a-ENSG00000066855	ebi-a-GCST90018799	breast cancer	MTFR1	Weighted median	5	0.0246736	0.0275964	0.371275	-0.0294153	0.0787625	1.02498	0.971013	1.08195
eqtl-a-ENSG00000066855	ebi-a-GCST90018799	breast cancer	MTFR1	Inverse variance weighted	5	0.0211381	0.0230446	0.359002	-0.0240294	0.0663056	1.02136	0.976257	1.06855
eqtl-a-ENSG00000066855	ebi-a-GCST90018799	breast cancer	MTFR1	Simple mode	5	0.0203815	0.0343719	0.585102	-0.0469874	0.0877505	1.02059	0.954099	1.09172
eqtl-a-ENSG00000066855	ebi-a-GCST90018799	breast cancer	MTFR1	Weighted mode	5	0.0244743	0.0275625	0.424735	-0.0295482	0.0784968	1.02478	0.970884	1.08166
eqtl-a-ENSG00000066923	ebi-a-GCST90018799	breast cancer	STAG3	MR Egger	5	-0.0350512	0.0353481	0.39449	-0.104333	0.0342311	0.965556	0.900925	1.03482
eqtl-a-ENSG00000066923	ebi-a-GCST90018799	breast cancer	STAG3	Weighted median	5	-0.00655941	0.0217683	0.763164	-0.0492253	0.0361065	0.993462	0.951967	1.03677
eqtl-a-ENSG00000066923	ebi-a-GCST90018799	breast cancer	STAG3	Inverse variance weighted	5	-0.0166581	0.0192672	0.387265	-0.0544218	0.0211055	0.98348	0.947033	1.02133
eqtl-a-ENSG00000066923	ebi-a-GCST90018799	breast cancer	STAG3	Simple mode	5	-0.0180478	0.0408396	0.68139	-0.0980935	0.061998	0.982114	0.906564	1.06396
eqtl-a-ENSG00000066923	ebi-a-GCST90018799	breast cancer	STAG3	Weighted mode	5	-0.00866677	0.0212476	0.704239	-0.050312	0.0329784	0.991371	0.950933	1.03353
eqtl-a-ENSG00000066926	ebi-a-GCST90018799	breast cancer	FECH	MR Egger	10	0.038327	0.0237065	0.144598	-0.0081377	0.0847917	1.03907	0.991895	1.08849
eqtl-a-ENSG00000066926	ebi-a-GCST90018799	breast cancer	FECH	Weighted median	10	0.0161196	0.0181839	0.37536	-0.0195208	0.05176	1.01625	0.980669	1.05312
eqtl-a-ENSG00000066926	ebi-a-GCST90018799	breast cancer	FECH	Inverse variance weighted	10	0.00587517	0.0225259	0.794233	-0.0382757	0.050026	1.00589	0.962448	1.0513
eqtl-a-ENSG00000066926	ebi-a-GCST90018799	breast cancer	FECH	Simple mode	10	-0.0322345	0.0710622	0.66085	-0.171516	0.107048	0.96828	0.842386	1.11299
eqtl-a-ENSG00000066926	ebi-a-GCST90018799	breast cancer	FECH	Weighted mode	10	0.0171255	0.0176609	0.35754	-0.0174899	0.0517408	1.01727	0.982662	1.0531
eqtl-a-ENSG00000067057	ebi-a-GCST90018799	breast cancer	PFKP	MR Egger	8	-0.0235457	0.0190722	0.263148	-0.0609272	0.0138357	0.976729	0.940892	1.01393
eqtl-a-ENSG00000067057	ebi-a-GCST90018799	breast cancer	PFKP	Weighted median	8	-0.0231247	0.0134904	0.0864988	-0.0495658	0.00331643	0.977141	0.951643	1.00332
eqtl-a-ENSG00000067057	ebi-a-GCST90018799	breast cancer	PFKP	Inverse variance weighted	8	-0.0234366	0.0119651	0.0501428	-0.0468883	1.50298e-05	0.976836	0.954194	1.00002
eqtl-a-ENSG00000067057	ebi-a-GCST90018799	breast cancer	PFKP	Simple mode	8	-0.0401628	0.0190689	0.0731988	-0.0775378	-0.00278774	0.960633	0.925392	0.997216
eqtl-a-ENSG00000067057	ebi-a-GCST90018799	breast cancer	PFKP	Weighted mode	8	-0.0242799	0.0125334	0.0939193	-0.0488454	0.000285567	0.976012	0.952328	1.00029
eqtl-a-ENSG00000067082	ebi-a-GCST90018799	breast cancer	KLF6	MR Egger	4	0.399791	0.280273	0.289858	-0.149544	0.949127	1.49151	0.861101	2.58345
eqtl-a-ENSG00000067082	ebi-a-GCST90018799	breast cancer	KLF6	Weighted median	4	0.0922004	0.071725	0.198628	-0.0483807	0.232781	1.09658	0.952771	1.26211
eqtl-a-ENSG00000067082	ebi-a-GCST90018799	breast cancer	KLF6	Inverse variance weighted	4	0.0992439	0.0594919	0.0952778	-0.0173603	0.215848	1.10434	0.98279	1.24091
eqtl-a-ENSG00000067082	ebi-a-GCST90018799	breast cancer	KLF6	Simple mode	4	0.0799029	0.10449	0.500101	-0.124897	0.284703	1.08318	0.882588	1.32937
eqtl-a-ENSG00000067082	ebi-a-GCST90018799	breast cancer	KLF6	Weighted mode	4	0.0845748	0.0940476	0.434781	-0.0997586	0.268908	1.08825	0.905056	1.30853
eqtl-a-ENSG00000067141	ebi-a-GCST90018799	breast cancer	NEO1	MR Egger	4	-0.299583	0.115989	0.122874	-0.526922	-0.072244	0.741127	0.590419	0.930304
eqtl-a-ENSG00000067141	ebi-a-GCST90018799	breast cancer	NEO1	Weighted median	4	-0.0101474	0.0313015	0.745799	-0.0714984	0.0512035	0.989904	0.930998	1.05254
eqtl-a-ENSG00000067141	ebi-a-GCST90018799	breast cancer	NEO1	Inverse variance weighted	4	-0.00556313	0.0409044	0.891819	-0.0857357	0.0746095	0.994452	0.917837	1.07746
eqtl-a-ENSG00000067141	ebi-a-GCST90018799	breast cancer	NEO1	Simple mode	4	0.0866082	0.0835419	0.376102	-0.0771338	0.25035	1.09047	0.925766	1.28448
eqtl-a-ENSG00000067141	ebi-a-GCST90018799	breast cancer	NEO1	Weighted mode	4	-0.0573758	0.0332082	0.18248	-0.122464	0.0077122	0.944239	0.884738	1.00774
eqtl-a-ENSG00000067167	ebi-a-GCST90018799	breast cancer	TRAM1	Inverse variance weighted	2	0.0156006	0.046775	0.738738	-0.0760783	0.10728	1.01572	0.926744	1.11325
eqtl-a-ENSG00000067182	ebi-a-GCST90018799	breast cancer	TNFRSF1A	MR Egger	5	0.0377885	0.0397067	0.411464	-0.0400367	0.115614	1.03851	0.960754	1.12256
eqtl-a-ENSG00000067182	ebi-a-GCST90018799	breast cancer	TNFRSF1A	Weighted median	5	0.0210702	0.0274857	0.443327	-0.0328018	0.0749423	1.02129	0.96773	1.07782
eqtl-a-ENSG00000067182	ebi-a-GCST90018799	breast cancer	TNFRSF1A	Inverse variance weighted	5	0.0170293	0.0256226	0.506292	-0.0331909	0.0672495	1.01718	0.967354	1.06956
eqtl-a-ENSG00000067182	ebi-a-GCST90018799	breast cancer	TNFRSF1A	Simple mode	5	0.00797723	0.0584155	0.897976	-0.106517	0.122472	1.00801	0.89896	1.13029
eqtl-a-ENSG00000067182	ebi-a-GCST90018799	breast cancer	TNFRSF1A	Weighted mode	5	0.0233697	0.0262775	0.424072	-0.0281342	0.0748736	1.02364	0.972258	1.07775
eqtl-a-ENSG00000067365	ebi-a-GCST90018799	breast cancer	METTL22	MR Egger	6	0.0564246	0.0576957	0.383464	-0.056659	0.169508	1.05805	0.944916	1.18472
eqtl-a-ENSG00000067365	ebi-a-GCST90018799	breast cancer	METTL22	Weighted median	6	0.0197794	0.0314724	0.529697	-0.0419066	0.0814654	1.01998	0.958959	1.08488
eqtl-a-ENSG00000067365	ebi-a-GCST90018799	breast cancer	METTL22	Inverse variance weighted	6	0.0251381	0.0291345	0.388231	-0.0319655	0.0822417	1.02546	0.96854	1.08572
eqtl-a-ENSG00000067365	ebi-a-GCST90018799	breast cancer	METTL22	Simple mode	6	-0.0278702	0.059091	0.657041	-0.143689	0.0879481	0.972515	0.866157	1.09193
eqtl-a-ENSG00000067365	ebi-a-GCST90018799	breast cancer	METTL22	Weighted mode	6	0.0185468	0.0313321	0.579639	-0.042864	0.0799576	1.01872	0.958042	1.08324
eqtl-a-ENSG00000067836	ebi-a-GCST90018799	breast cancer	ROGDI	MR Egger	12	0.00730728	0.0313533	0.820414	-0.0541452	0.0687598	1.00733	0.947295	1.07118
eqtl-a-ENSG00000067836	ebi-a-GCST90018799	breast cancer	ROGDI	Weighted median	12	0.00380389	0.016678	0.819585	-0.028885	0.0364928	1.00381	0.971528	1.03717
eqtl-a-ENSG00000067836	ebi-a-GCST90018799	breast cancer	ROGDI	Inverse variance weighted	12	-0.0184842	0.0206498	0.37072	-0.0589579	0.0219895	0.981686	0.942746	1.02223
eqtl-a-ENSG00000067836	ebi-a-GCST90018799	breast cancer	ROGDI	Simple mode	12	-0.0949873	0.0575747	0.127216	-0.207834	0.0178592	0.909385	0.812342	1.01802
eqtl-a-ENSG00000067836	ebi-a-GCST90018799	breast cancer	ROGDI	Weighted mode	12	0.00824075	0.0169512	0.636404	-0.0249836	0.0414651	1.00827	0.975326	1.04234
eqtl-a-ENSG00000068024	ebi-a-GCST90018799	breast cancer	HDAC4	MR Egger	4	0.0558624	0.0903603	0.599453	-0.121244	0.232969	1.05745	0.885818	1.26234
eqtl-a-ENSG00000068024	ebi-a-GCST90018799	breast cancer	HDAC4	Weighted median	4	0.000738318	0.0323295	0.98178	-0.0626276	0.0641042	1.00074	0.939293	1.0662
eqtl-a-ENSG00000068024	ebi-a-GCST90018799	breast cancer	HDAC4	Inverse variance weighted	4	0.0182905	0.0564128	0.745766	-0.0922786	0.12886	1.01846	0.911851	1.13753
eqtl-a-ENSG00000068024	ebi-a-GCST90018799	breast cancer	HDAC4	Simple mode	4	0.00962524	0.0559629	0.874391	-0.100062	0.119312	1.00967	0.904781	1.12672
eqtl-a-ENSG00000068024	ebi-a-GCST90018799	breast cancer	HDAC4	Weighted mode	4	0.00962524	0.034119	0.796203	-0.057248	0.0764985	1.00967	0.94436	1.0795
eqtl-a-ENSG00000068028	ebi-a-GCST90018799	breast cancer	RASSF1	MR Egger	3	0.219606	0.371839	0.660379	-0.509198	0.948409	1.24559	0.600977	2.5816
eqtl-a-ENSG00000068028	ebi-a-GCST90018799	breast cancer	RASSF1	Weighted median	3	-0.0387781	0.049555	0.433905	-0.135906	0.0583496	0.961964	0.872925	1.06009
eqtl-a-ENSG00000068028	ebi-a-GCST90018799	breast cancer	RASSF1	Inverse variance weighted	3	-0.0454847	0.0474282	0.337548	-0.138444	0.0474746	0.955534	0.870712	1.04862
eqtl-a-ENSG00000068028	ebi-a-GCST90018799	breast cancer	RASSF1	Simple mode	3	-0.07463	0.0820763	0.459184	-0.2355	0.0862396	0.928087	0.790176	1.09007
eqtl-a-ENSG00000068028	ebi-a-GCST90018799	breast cancer	RASSF1	Weighted mode	3	-0.028478	0.0508987	0.632116	-0.12824	0.0712835	0.971924	0.879643	1.07389
eqtl-a-ENSG00000068079	ebi-a-GCST90018799	breast cancer	IFI35	MR Egger	3	0.0663699	0.0672208	0.504055	-0.0653829	0.198123	1.06862	0.936709	1.21911
eqtl-a-ENSG00000068079	ebi-a-GCST90018799	breast cancer	IFI35	Weighted median	3	0.0116855	0.0500395	0.815354	-0.0863919	0.109763	1.01175	0.917235	1.11601
eqtl-a-ENSG00000068079	ebi-a-GCST90018799	breast cancer	IFI35	Inverse variance weighted	3	0.0176671	0.0483735	0.714945	-0.077145	0.112479	1.01782	0.925756	1.11905
eqtl-a-ENSG00000068079	ebi-a-GCST90018799	breast cancer	IFI35	Simple mode	3	-0.0795803	0.0948655	0.489827	-0.265517	0.106356	0.923504	0.76681	1.11222
eqtl-a-ENSG00000068079	ebi-a-GCST90018799	breast cancer	IFI35	Weighted mode	3	0.0548792	0.0549094	0.422861	-0.0527432	0.162502	1.05641	0.948624	1.17645
eqtl-a-ENSG00000068097	ebi-a-GCST90018799	breast cancer	HEATR6	MR Egger	6	-0.00489198	0.0203542	0.82188	-0.0447862	0.0350022	0.99512	0.956202	1.03562
eqtl-a-ENSG00000068097	ebi-a-GCST90018799	breast cancer	HEATR6	Weighted median	6	0.0130276	0.0168431	0.439248	-0.019985	0.0460401	1.01311	0.980213	1.04712
eqtl-a-ENSG00000068097	ebi-a-GCST90018799	breast cancer	HEATR6	Inverse variance weighted	6	0.0172399	0.016452	0.294689	-0.015006	0.0494858	1.01739	0.985106	1.05073
eqtl-a-ENSG00000068097	ebi-a-GCST90018799	breast cancer	HEATR6	Simple mode	6	0.0260863	0.0285627	0.402975	-0.0298966	0.0820692	1.02643	0.970546	1.08553
eqtl-a-ENSG00000068097	ebi-a-GCST90018799	breast cancer	HEATR6	Weighted mode	6	0.0103157	0.0175434	0.582078	-0.0240693	0.0447007	1.01037	0.976218	1.04571
eqtl-a-ENSG00000068305	ebi-a-GCST90018799	breast cancer	MEF2A	MR Egger	5	0.00338372	0.123206	0.979815	-0.238101	0.244868	1.00339	0.788123	1.27745
eqtl-a-ENSG00000068305	ebi-a-GCST90018799	breast cancer	MEF2A	Weighted median	5	0.0372487	0.0412292	0.366284	-0.0435605	0.118058	1.03795	0.957375	1.12531
eqtl-a-ENSG00000068305	ebi-a-GCST90018799	breast cancer	MEF2A	Inverse variance weighted	5	0.0504996	0.0315653	0.109632	-0.0113683	0.112368	1.0518	0.988696	1.11892
eqtl-a-ENSG00000068305	ebi-a-GCST90018799	breast cancer	MEF2A	Simple mode	5	-0.00628963	0.0677132	0.93046	-0.139007	0.126428	0.99373	0.870222	1.13477
eqtl-a-ENSG00000068305	ebi-a-GCST90018799	breast cancer	MEF2A	Weighted mode	5	0.0991817	0.0453854	0.0941828	0.0102263	0.188137	1.10427	1.01028	1.207
eqtl-a-ENSG00000068615	ebi-a-GCST90018799	breast cancer	REEP1	MR Egger	5	0.0196389	0.0276377	0.528603	-0.0345311	0.0738088	1.01983	0.966058	1.0766
eqtl-a-ENSG00000068615	ebi-a-GCST90018799	breast cancer	REEP1	Weighted median	5	0.0301249	0.0217814	0.166648	-0.0125666	0.0728164	1.03058	0.987512	1.07553
eqtl-a-ENSG00000068615	ebi-a-GCST90018799	breast cancer	REEP1	Inverse variance weighted	5	0.0310967	0.0194329	0.109551	-0.00699171	0.0691852	1.03159	0.993033	1.07163
eqtl-a-ENSG00000068615	ebi-a-GCST90018799	breast cancer	REEP1	Simple mode	5	0.0132656	0.0294587	0.675814	-0.0444734	0.0710045	1.01335	0.956501	1.07359
eqtl-a-ENSG00000068615	ebi-a-GCST90018799	breast cancer	REEP1	Weighted mode	5	0.0300596	0.021536	0.235271	-0.012151	0.0722702	1.03052	0.987922	1.07495
eqtl-a-ENSG00000068745	ebi-a-GCST90018799	breast cancer	IP6K2	MR Egger	3	-0.00284263	0.038599	0.953201	-0.0784967	0.0728115	0.997161	0.924505	1.07553
eqtl-a-ENSG00000068745	ebi-a-GCST90018799	breast cancer	IP6K2	Weighted median	3	0.00470854	0.0258371	0.855395	-0.0459322	0.0553493	1.00472	0.955107	1.05691
eqtl-a-ENSG00000068745	ebi-a-GCST90018799	breast cancer	IP6K2	Inverse variance weighted	3	0.00584159	0.0253258	0.81758	-0.0437969	0.0554801	1.00586	0.957148	1.05705
eqtl-a-ENSG00000068745	ebi-a-GCST90018799	breast cancer	IP6K2	Simple mode	3	-0.0032609	0.0357624	0.935658	-0.0733553	0.0668335	0.996744	0.929271	1.06912
eqtl-a-ENSG00000068745	ebi-a-GCST90018799	breast cancer	IP6K2	Weighted mode	3	0.00533535	0.0251011	0.85137	-0.0438627	0.0545334	1.00535	0.957085	1.05605
eqtl-a-ENSG00000068784	ebi-a-GCST90018799	breast cancer	SRBD1	MR Egger	4	0.0651073	0.0558486	0.363923	-0.0443559	0.174571	1.06727	0.956613	1.19073
eqtl-a-ENSG00000068784	ebi-a-GCST90018799	breast cancer	SRBD1	Weighted median	4	-0.00945947	0.0279664	0.735179	-0.0642736	0.0453547	0.990585	0.937748	1.0464
eqtl-a-ENSG00000068784	ebi-a-GCST90018799	breast cancer	SRBD1	Inverse variance weighted	4	-0.0155115	0.0281283	0.581322	-0.070643	0.03962	0.984608	0.931795	1.04042
eqtl-a-ENSG00000068784	ebi-a-GCST90018799	breast cancer	SRBD1	Simple mode	4	-0.139425	0.0896462	0.217727	-0.315131	0.0362819	0.869859	0.729693	1.03695
eqtl-a-ENSG00000068784	ebi-a-GCST90018799	breast cancer	SRBD1	Weighted mode	4	0.000834728	0.0290007	0.978845	-0.0560067	0.0576761	1.00084	0.945533	1.05937
eqtl-a-ENSG00000068796	ebi-a-GCST90018799	breast cancer	KIF2A	MR Egger	4	-0.00218658	0.109097	0.985829	-0.216016	0.211643	0.997816	0.805722	1.23571
eqtl-a-ENSG00000068796	ebi-a-GCST90018799	breast cancer	KIF2A	Weighted median	4	-0.00592015	0.0392822	0.880206	-0.0829133	0.071073	0.994097	0.920431	1.07366
eqtl-a-ENSG00000068796	ebi-a-GCST90018799	breast cancer	KIF2A	Inverse variance weighted	4	-0.00827037	0.0363548	0.820042	-0.0795258	0.062985	0.991764	0.923554	1.06501
eqtl-a-ENSG00000068796	ebi-a-GCST90018799	breast cancer	KIF2A	Simple mode	4	-0.00139335	0.0522814	0.980412	-0.103865	0.101078	0.998608	0.901347	1.10636
eqtl-a-ENSG00000068796	ebi-a-GCST90018799	breast cancer	KIF2A	Weighted mode	4	-0.00550623	0.0450956	0.910539	-0.0938936	0.0828811	0.994509	0.91038	1.08641
eqtl-a-ENSG00000068878	ebi-a-GCST90018799	breast cancer	PSME4	MR Egger	3	0.0586616	0.0388106	0.372096	-0.0174072	0.13473	1.06042	0.982743	1.14423
eqtl-a-ENSG00000068878	ebi-a-GCST90018799	breast cancer	PSME4	Weighted median	3	0.0494029	0.0275732	0.0731812	-0.0046406	0.103446	1.05064	0.99537	1.10899
eqtl-a-ENSG00000068878	ebi-a-GCST90018799	breast cancer	PSME4	Inverse variance weighted	3	0.0488511	0.027219	0.0726947	-0.00449814	0.1022	1.05006	0.995512	1.10761
eqtl-a-ENSG00000068878	ebi-a-GCST90018799	breast cancer	PSME4	Simple mode	3	0.0181915	0.0536684	0.76692	-0.0869986	0.123382	1.01836	0.916678	1.13132
eqtl-a-ENSG00000068878	ebi-a-GCST90018799	breast cancer	PSME4	Weighted mode	3	0.051439	0.0275249	0.202588	-0.00250975	0.105388	1.05278	0.997493	1.11114
eqtl-a-ENSG00000068971	ebi-a-GCST90018799	breast cancer	PPP2R5B	MR Egger	11	0.0445313	0.0459991	0.358294	-0.045627	0.13469	1.04554	0.955398	1.14418
eqtl-a-ENSG00000068971	ebi-a-GCST90018799	breast cancer	PPP2R5B	Weighted median	11	0.0163161	0.0258675	0.528198	-0.0343841	0.0670164	1.01645	0.9662	1.06931
eqtl-a-ENSG00000068971	ebi-a-GCST90018799	breast cancer	PPP2R5B	Inverse variance weighted	11	-0.000383603	0.0273843	0.988823	-0.0540568	0.0532896	0.999616	0.947378	1.05474
eqtl-a-ENSG00000068971	ebi-a-GCST90018799	breast cancer	PPP2R5B	Simple mode	11	0.0113647	0.0669293	0.868553	-0.119817	0.142546	1.01143	0.887083	1.15321
eqtl-a-ENSG00000068971	ebi-a-GCST90018799	breast cancer	PPP2R5B	Weighted mode	11	0.0168449	0.0280518	0.56154	-0.0381367	0.0718264	1.01699	0.962581	1.07447
eqtl-a-ENSG00000069020	ebi-a-GCST90018799	breast cancer	MAST4	MR Egger	3	-0.0481098	0.0558842	0.547504	-0.157643	0.0614232	0.953029	0.854155	1.06335
eqtl-a-ENSG00000069020	ebi-a-GCST90018799	breast cancer	MAST4	Weighted median	3	-0.0304716	0.032096	0.342422	-0.0933798	0.0324365	0.969988	0.910848	1.03297
eqtl-a-ENSG00000069020	ebi-a-GCST90018799	breast cancer	MAST4	Inverse variance weighted	3	-0.0248419	0.0314839	0.43009	-0.0865503	0.0368664	0.975464	0.917089	1.03755
eqtl-a-ENSG00000069020	ebi-a-GCST90018799	breast cancer	MAST4	Simple mode	3	-0.0432879	0.0633592	0.564997	-0.167472	0.0808961	0.957636	0.8458	1.08426
eqtl-a-ENSG00000069020	ebi-a-GCST90018799	breast cancer	MAST4	Weighted mode	3	-0.0345699	0.0327448	0.401788	-0.0987498	0.02961	0.966021	0.905969	1.03005
eqtl-a-ENSG00000069188	ebi-a-GCST90018799	breast cancer	SDK2	MR Egger	4	-0.00975615	0.0394782	0.827863	-0.0871334	0.0676211	0.990291	0.916555	1.06996
eqtl-a-ENSG00000069188	ebi-a-GCST90018799	breast cancer	SDK2	Weighted median	4	-0.000346405	0.0223682	0.987644	-0.0441881	0.0434953	0.999654	0.956774	1.04446
eqtl-a-ENSG00000069188	ebi-a-GCST90018799	breast cancer	SDK2	Inverse variance weighted	4	-0.000476648	0.0215224	0.982331	-0.0426606	0.0417073	0.999523	0.958237	1.04259
eqtl-a-ENSG00000069188	ebi-a-GCST90018799	breast cancer	SDK2	Simple mode	4	0.0137207	0.0330838	0.706215	-0.0511235	0.0785649	1.01382	0.950161	1.08173
eqtl-a-ENSG00000069188	ebi-a-GCST90018799	breast cancer	SDK2	Weighted mode	4	-0.0023245	0.0229823	0.925818	-0.0473698	0.0427208	0.997678	0.953735	1.04365
eqtl-a-ENSG00000069275	ebi-a-GCST90018799	breast cancer	NUCKS1	MR Egger	3	-0.362634	0.202721	0.324514	-0.759966	0.0346992	0.695841	0.467682	1.03531
eqtl-a-ENSG00000069275	ebi-a-GCST90018799	breast cancer	NUCKS1	Weighted median	3	-0.0103536	0.0283005	0.71448	-0.0658226	0.0451153	0.9897	0.936297	1.04615
eqtl-a-ENSG00000069275	ebi-a-GCST90018799	breast cancer	NUCKS1	Inverse variance weighted	3	-0.011845	0.032985	0.719518	-0.0764955	0.0528055	0.988225	0.926357	1.05422
eqtl-a-ENSG00000069275	ebi-a-GCST90018799	breast cancer	NUCKS1	Simple mode	3	0.0788126	0.0771383	0.414386	-0.0723785	0.230004	1.082	0.930179	1.2586
eqtl-a-ENSG00000069275	ebi-a-GCST90018799	breast cancer	NUCKS1	Weighted mode	3	-0.0353734	0.0294293	0.352383	-0.0930549	0.022308	0.965245	0.911143	1.02256
eqtl-a-ENSG00000069399	ebi-a-GCST90018799	breast cancer	BCL3	MR Egger	3	-0.527822	0.371745	0.390634	-1.25644	0.200799	0.589888	0.284665	1.22238
eqtl-a-ENSG00000069399	ebi-a-GCST90018799	breast cancer	BCL3	Weighted median	3	-0.0570959	0.0806141	0.478782	-0.215099	0.100908	0.944503	0.806461	1.10617
eqtl-a-ENSG00000069399	ebi-a-GCST90018799	breast cancer	BCL3	Inverse variance weighted	3	0.0250141	0.115809	0.828992	-0.201972	0.252	1.02533	0.817118	1.2866
eqtl-a-ENSG00000069399	ebi-a-GCST90018799	breast cancer	BCL3	Simple mode	3	-0.0572889	0.0963597	0.612456	-0.246154	0.131576	0.944321	0.781802	1.14062
eqtl-a-ENSG00000069399	ebi-a-GCST90018799	breast cancer	BCL3	Weighted mode	3	-0.0572889	0.0785548	0.54167	-0.211256	0.0966786	0.944321	0.809567	1.10151
eqtl-a-ENSG00000069667	ebi-a-GCST90018799	breast cancer	RORA	MR Egger	3	0.0508549	0.131214	0.764611	-0.206324	0.308034	1.05217	0.81357	1.36075
eqtl-a-ENSG00000069667	ebi-a-GCST90018799	breast cancer	RORA	Weighted median	3	-0.00386186	0.0661985	0.95348	-0.133611	0.125887	0.996146	0.87493	1.13415
eqtl-a-ENSG00000069667	ebi-a-GCST90018799	breast cancer	RORA	Inverse variance weighted	3	-0.00857573	0.0619521	0.889904	-0.130002	0.11285	0.991461	0.878094	1.11946
eqtl-a-ENSG00000069667	ebi-a-GCST90018799	breast cancer	RORA	Simple mode	3	-0.0327491	0.092655	0.75753	-0.214353	0.148855	0.967781	0.807064	1.1605
eqtl-a-ENSG00000069667	ebi-a-GCST90018799	breast cancer	RORA	Weighted mode	3	0.00852745	0.0747738	0.91962	-0.138029	0.155084	1.00856	0.871073	1.16776
eqtl-a-ENSG00000069696	ebi-a-GCST90018799	breast cancer	DRD4	MR Egger	3	0.0880278	0.106491	0.560245	-0.120694	0.296749	1.09202	0.886305	1.34548
eqtl-a-ENSG00000069696	ebi-a-GCST90018799	breast cancer	DRD4	Weighted median	3	0.0798195	0.0503086	0.112604	-0.0187854	0.178424	1.08309	0.98139	1.19533
eqtl-a-ENSG00000069696	ebi-a-GCST90018799	breast cancer	DRD4	Inverse variance weighted	3	0.087101	0.052348	0.0961357	-0.0155011	0.189703	1.09101	0.984618	1.20889
eqtl-a-ENSG00000069696	ebi-a-GCST90018799	breast cancer	DRD4	Simple mode	3	0.0505885	0.0828984	0.603802	-0.111892	0.213069	1.05189	0.894141	1.23747
eqtl-a-ENSG00000069696	ebi-a-GCST90018799	breast cancer	DRD4	Weighted mode	3	0.0793781	0.0550967	0.286362	-0.0286114	0.187368	1.08261	0.971794	1.20607
eqtl-a-ENSG00000069702	ebi-a-GCST90018799	breast cancer	TGFBR3	MR Egger	4	0.179861	0.158522	0.374216	-0.130843	0.490565	1.19705	0.877356	1.63324
eqtl-a-ENSG00000069702	ebi-a-GCST90018799	breast cancer	TGFBR3	Weighted median	4	0.0131543	0.059104	0.823876	-0.10269	0.128998	1.01324	0.902407	1.13769
eqtl-a-ENSG00000069702	ebi-a-GCST90018799	breast cancer	TGFBR3	Inverse variance weighted	4	-0.0300973	0.0570404	0.597743	-0.141897	0.0817019	0.970351	0.867711	1.08513
eqtl-a-ENSG00000069702	ebi-a-GCST90018799	breast cancer	TGFBR3	Simple mode	4	0.00270645	0.0912386	0.978199	-0.176121	0.181534	1.00271	0.838516	1.19906
eqtl-a-ENSG00000069702	ebi-a-GCST90018799	breast cancer	TGFBR3	Weighted mode	4	0.0233133	0.0621318	0.732452	-0.098465	0.145092	1.02359	0.906227	1.15615
eqtl-a-ENSG00000069869	ebi-a-GCST90018799	breast cancer	NEDD4	MR Egger	6	0.00350597	0.0313606	0.916371	-0.0579608	0.0649727	1.00351	0.943687	1.06713
eqtl-a-ENSG00000069869	ebi-a-GCST90018799	breast cancer	NEDD4	Weighted median	6	0.0141757	0.0160935	0.378409	-0.0173676	0.045719	1.01428	0.982782	1.04678
eqtl-a-ENSG00000069869	ebi-a-GCST90018799	breast cancer	NEDD4	Inverse variance weighted	6	0.01271	0.0155416	0.413466	-0.0177514	0.0431715	1.01279	0.982405	1.04412
eqtl-a-ENSG00000069869	ebi-a-GCST90018799	breast cancer	NEDD4	Simple mode	6	-0.00554808	0.0338667	0.876288	-0.0719268	0.0608306	0.994467	0.930599	1.06272
eqtl-a-ENSG00000069869	ebi-a-GCST90018799	breast cancer	NEDD4	Weighted mode	6	0.0120871	0.0154634	0.469792	-0.0182212	0.0423953	1.01216	0.981944	1.04331
eqtl-a-ENSG00000069943	ebi-a-GCST90018799	breast cancer	PIGB	MR Egger	8	-0.0760507	0.0651598	0.287435	-0.203764	0.0516624	0.926769	0.815655	1.05302
eqtl-a-ENSG00000069943	ebi-a-GCST90018799	breast cancer	PIGB	Weighted median	8	-0.0191188	0.0346628	0.581246	-0.0870579	0.0488203	0.981063	0.916624	1.05003
eqtl-a-ENSG00000069943	ebi-a-GCST90018799	breast cancer	PIGB	Inverse variance weighted	8	0.023866	0.0356343	0.50302	-0.0459774	0.0937093	1.02415	0.955064	1.09824
eqtl-a-ENSG00000069943	ebi-a-GCST90018799	breast cancer	PIGB	Simple mode	8	-0.0134548	0.0853887	0.879244	-0.180817	0.153907	0.986635	0.834588	1.16638
eqtl-a-ENSG00000069943	ebi-a-GCST90018799	breast cancer	PIGB	Weighted mode	8	-0.0211729	0.0359126	0.574009	-0.0915615	0.0492158	0.97905	0.912505	1.05045
eqtl-a-ENSG00000069966	ebi-a-GCST90018799	breast cancer	GNB5	MR Egger	4	-0.0544544	0.037885	0.287177	-0.128709	0.0198002	0.947002	0.87923	1.02
eqtl-a-ENSG00000069966	ebi-a-GCST90018799	breast cancer	GNB5	Weighted median	4	-0.0285897	0.027068	0.290869	-0.081643	0.0244636	0.971815	0.921601	1.02477
eqtl-a-ENSG00000069966	ebi-a-GCST90018799	breast cancer	GNB5	Inverse variance weighted	4	-0.0216481	0.0269723	0.422203	-0.0745138	0.0312176	0.978585	0.928195	1.03171
eqtl-a-ENSG00000069966	ebi-a-GCST90018799	breast cancer	GNB5	Simple mode	4	-0.000989853	0.0495257	0.985309	-0.0980602	0.0960805	0.999011	0.906594	1.10085
eqtl-a-ENSG00000069966	ebi-a-GCST90018799	breast cancer	GNB5	Weighted mode	4	-0.0307211	0.02863	0.361889	-0.0868359	0.0253937	0.969746	0.916828	1.02572
eqtl-a-ENSG00000069998	ebi-a-GCST90018799	breast cancer	HDHD5	MR Egger	4	0.00878161	0.0521662	0.881801	-0.0934642	0.111027	1.00882	0.910771	1.11743
eqtl-a-ENSG00000069998	ebi-a-GCST90018799	breast cancer	HDHD5	Weighted median	4	0.00468794	0.0349047	0.89316	-0.0637253	0.0731012	1.0047	0.938263	1.07584
eqtl-a-ENSG00000069998	ebi-a-GCST90018799	breast cancer	HDHD5	Inverse variance weighted	4	0.0245907	0.0276327	0.373512	-0.0295694	0.0787507	1.0249	0.970864	1.08193
eqtl-a-ENSG00000069998	ebi-a-GCST90018799	breast cancer	HDHD5	Simple mode	4	-0.00882689	0.0564566	0.885688	-0.119482	0.101828	0.991212	0.88738	1.10719
eqtl-a-ENSG00000069998	ebi-a-GCST90018799	breast cancer	HDHD5	Weighted mode	4	0.063992	0.0421021	0.225856	-0.0185282	0.146512	1.06608	0.981642	1.15779
eqtl-a-ENSG00000070018	ebi-a-GCST90018799	breast cancer	LRP6	MR Egger	3	-0.114453	0.204036	0.674555	-0.514363	0.285457	0.891854	0.597881	1.33037
eqtl-a-ENSG00000070018	ebi-a-GCST90018799	breast cancer	LRP6	Weighted median	3	0.0354841	0.0438083	0.417949	-0.0503802	0.121348	1.03612	0.950868	1.12902
eqtl-a-ENSG00000070018	ebi-a-GCST90018799	breast cancer	LRP6	Inverse variance weighted	3	0.0436571	0.061644	0.478813	-0.0771652	0.164479	1.04462	0.925737	1.17878
eqtl-a-ENSG00000070018	ebi-a-GCST90018799	breast cancer	LRP6	Simple mode	3	0.004892	0.0677928	0.949041	-0.127982	0.137766	1.0049	0.879869	1.14771
eqtl-a-ENSG00000070018	ebi-a-GCST90018799	breast cancer	LRP6	Weighted mode	3	0.0374042	0.0443295	0.487627	-0.0494815	0.12429	1.03811	0.951723	1.13234
eqtl-a-ENSG00000070019	ebi-a-GCST90018799	breast cancer	GUCY2C	MR Egger	3	-1.76963	1.2251	0.385494	-4.17082	0.631559	0.170396	0.0154396	1.88054
eqtl-a-ENSG00000070019	ebi-a-GCST90018799	breast cancer	GUCY2C	Weighted median	3	-0.0202968	0.03169	0.52186	-0.0824092	0.0418156	0.979908	0.920895	1.0427
eqtl-a-ENSG00000070019	ebi-a-GCST90018799	breast cancer	GUCY2C	Inverse variance weighted	3	-0.0138258	0.0324417	0.669981	-0.0774115	0.0497599	0.986269	0.925509	1.05102
eqtl-a-ENSG00000070019	ebi-a-GCST90018799	breast cancer	GUCY2C	Simple mode	3	-0.0363346	0.072827	0.667309	-0.179076	0.106406	0.964318	0.836043	1.11227
eqtl-a-ENSG00000070019	ebi-a-GCST90018799	breast cancer	GUCY2C	Weighted mode	3	-0.0230162	0.0321811	0.548701	-0.0860912	0.0400587	0.977247	0.917511	1.04087
eqtl-a-ENSG00000070087	ebi-a-GCST90018799	breast cancer	PFN2	MR Egger	5	-0.0726794	0.122839	0.5957	-0.313443	0.168085	0.929899	0.730926	1.18304
eqtl-a-ENSG00000070087	ebi-a-GCST90018799	breast cancer	PFN2	Weighted median	5	-0.0405679	0.0242452	0.0942813	-0.0880885	0.00695271	0.960244	0.91568	1.00698
eqtl-a-ENSG00000070087	ebi-a-GCST90018799	breast cancer	PFN2	Inverse variance weighted	5	-0.0282376	0.0227306	0.214137	-0.0727896	0.0163144	0.972157	0.929796	1.01645
eqtl-a-ENSG00000070087	ebi-a-GCST90018799	breast cancer	PFN2	Simple mode	5	-0.0282167	0.0367835	0.485793	-0.100312	0.0438789	0.972178	0.904555	1.04486
eqtl-a-ENSG00000070087	ebi-a-GCST90018799	breast cancer	PFN2	Weighted mode	5	-0.0380119	0.0239894	0.18825	-0.0850311	0.0090073	0.962701	0.918484	1.00905
eqtl-a-ENSG00000070214	ebi-a-GCST90018799	breast cancer	SLC44A1	MR Egger	3	0.117149	0.450562	0.83806	-0.765952	1.00025	1.12429	0.464891	2.71896
eqtl-a-ENSG00000070214	ebi-a-GCST90018799	breast cancer	SLC44A1	Weighted median	3	0.0153158	0.0709992	0.829208	-0.123843	0.154474	1.01543	0.883519	1.16704
eqtl-a-ENSG00000070214	ebi-a-GCST90018799	breast cancer	SLC44A1	Inverse variance weighted	3	0.0657296	0.0681992	0.335153	-0.0679409	0.1994	1.06794	0.934316	1.22067
eqtl-a-ENSG00000070214	ebi-a-GCST90018799	breast cancer	SLC44A1	Simple mode	3	0.00864667	0.0845474	0.927872	-0.157066	0.17436	1.00868	0.854647	1.19048
eqtl-a-ENSG00000070214	ebi-a-GCST90018799	breast cancer	SLC44A1	Weighted mode	3	0.00791747	0.0843808	0.933798	-0.157469	0.173304	1.00795	0.854303	1.18923
eqtl-a-ENSG00000070371	ebi-a-GCST90018799	breast cancer	CLTCL1	MR Egger	4	-0.0519656	0.0586212	0.46889	-0.166863	0.0629321	0.949362	0.846315	1.06495
eqtl-a-ENSG00000070371	ebi-a-GCST90018799	breast cancer	CLTCL1	Weighted median	4	-0.037814	0.0246772	0.125437	-0.0861813	0.0105533	0.962892	0.917428	1.01061
eqtl-a-ENSG00000070371	ebi-a-GCST90018799	breast cancer	CLTCL1	Inverse variance weighted	4	-0.036298	0.0254321	0.153508	-0.086145	0.013549	0.964353	0.917461	1.01364
eqtl-a-ENSG00000070371	ebi-a-GCST90018799	breast cancer	CLTCL1	Simple mode	4	-0.0958053	0.0479473	0.139578	-0.189782	-0.00182851	0.908641	0.827139	0.998173
eqtl-a-ENSG00000070371	ebi-a-GCST90018799	breast cancer	CLTCL1	Weighted mode	4	-0.0351299	0.0260327	0.269995	-0.0861539	0.0158941	0.96548	0.917453	1.01602
eqtl-a-ENSG00000070413	ebi-a-GCST90018799	breast cancer	DGCR2	MR Egger	3	-0.0658668	0.0770198	0.549591	-0.216826	0.085092	0.936256	0.80507	1.08882
eqtl-a-ENSG00000070413	ebi-a-GCST90018799	breast cancer	DGCR2	Weighted median	3	-0.0227374	0.038342	0.553171	-0.0978878	0.052413	0.977519	0.906751	1.05381
eqtl-a-ENSG00000070413	ebi-a-GCST90018799	breast cancer	DGCR2	Inverse variance weighted	3	-0.0183041	0.0367982	0.618894	-0.0904287	0.0538204	0.981862	0.913539	1.0553
eqtl-a-ENSG00000070413	ebi-a-GCST90018799	breast cancer	DGCR2	Simple mode	3	-0.0109719	0.0674284	0.885695	-0.143132	0.121188	0.989088	0.86664	1.12884
eqtl-a-ENSG00000070413	ebi-a-GCST90018799	breast cancer	DGCR2	Weighted mode	3	-0.0254902	0.0397134	0.586715	-0.103329	0.0523481	0.974832	0.901831	1.05374
eqtl-a-ENSG00000070495	ebi-a-GCST90018799	breast cancer	JMJD6	MR Egger	3	0.0500994	0.0829626	0.654145	-0.112507	0.212706	1.05138	0.893591	1.23702
eqtl-a-ENSG00000070495	ebi-a-GCST90018799	breast cancer	JMJD6	Weighted median	3	0.013116	0.0322834	0.684538	-0.0501594	0.0763914	1.0132	0.951078	1.07938
eqtl-a-ENSG00000070495	ebi-a-GCST90018799	breast cancer	JMJD6	Inverse variance weighted	3	0.00613064	0.0317842	0.84705	-0.0561664	0.0684276	1.00615	0.945382	1.07082
eqtl-a-ENSG00000070495	ebi-a-GCST90018799	breast cancer	JMJD6	Simple mode	3	0.00553154	0.0607529	0.935751	-0.113544	0.124607	1.00555	0.892665	1.1327
eqtl-a-ENSG00000070495	ebi-a-GCST90018799	breast cancer	JMJD6	Weighted mode	3	0.0144843	0.0319594	0.69482	-0.0481561	0.0771248	1.01459	0.952985	1.08018
eqtl-a-ENSG00000070501	ebi-a-GCST90018799	breast cancer	POLB	MR Egger	5	0.0641324	0.0843687	0.502449	-0.10123	0.229495	1.06623	0.903725	1.25796
eqtl-a-ENSG00000070501	ebi-a-GCST90018799	breast cancer	POLB	Weighted median	5	-0.00935625	0.0351317	0.789993	-0.0782144	0.0595019	0.990687	0.924766	1.06131
eqtl-a-ENSG00000070501	ebi-a-GCST90018799	breast cancer	POLB	Inverse variance weighted	5	-0.0255299	0.0555927	0.646068	-0.134492	0.0834317	0.974793	0.87416	1.08701
eqtl-a-ENSG00000070501	ebi-a-GCST90018799	breast cancer	POLB	Simple mode	5	-0.0651632	0.0631497	0.360429	-0.188936	0.0586102	0.936915	0.827839	1.06036
eqtl-a-ENSG00000070501	ebi-a-GCST90018799	breast cancer	POLB	Weighted mode	5	-0.0157979	0.0382932	0.701089	-0.0908525	0.0592567	0.984326	0.913152	1.06105
eqtl-a-ENSG00000070526	ebi-a-GCST90018799	breast cancer	ST6GALNAC1	MR Egger	3	0.00146926	0.0384381	0.975678	-0.0738694	0.0768079	1.00147	0.928793	1.07983
eqtl-a-ENSG00000070526	ebi-a-GCST90018799	breast cancer	ST6GALNAC1	Weighted median	3	-0.0100042	0.0242046	0.679373	-0.0574452	0.0374368	0.990046	0.944174	1.03815
eqtl-a-ENSG00000070526	ebi-a-GCST90018799	breast cancer	ST6GALNAC1	Inverse variance weighted	3	-0.0112095	0.0238131	0.637835	-0.0578832	0.0354642	0.988853	0.94376	1.0361
eqtl-a-ENSG00000070526	ebi-a-GCST90018799	breast cancer	ST6GALNAC1	Simple mode	3	0.00043582	0.0390994	0.992119	-0.076199	0.0770706	1.00044	0.926632	1.08012
eqtl-a-ENSG00000070526	ebi-a-GCST90018799	breast cancer	ST6GALNAC1	Weighted mode	3	-0.0102318	0.0245044	0.716833	-0.0582603	0.0377968	0.98982	0.943404	1.03852
eqtl-a-ENSG00000070540	ebi-a-GCST90018799	breast cancer	WIPI1	MR Egger	5	-0.039997	0.0458242	0.446991	-0.129813	0.0498185	0.960792	0.87826	1.05108
eqtl-a-ENSG00000070540	ebi-a-GCST90018799	breast cancer	WIPI1	Weighted median	5	-0.0202395	0.0225155	0.368699	-0.0643698	0.0238909	0.979964	0.937658	1.02418
eqtl-a-ENSG00000070540	ebi-a-GCST90018799	breast cancer	WIPI1	Inverse variance weighted	5	-0.0177066	0.0216588	0.413629	-0.0601579	0.0247446	0.982449	0.941616	1.02505
eqtl-a-ENSG00000070540	ebi-a-GCST90018799	breast cancer	WIPI1	Simple mode	5	-0.0175013	0.0428919	0.704146	-0.101569	0.0665668	0.982651	0.903419	1.06883
eqtl-a-ENSG00000070540	ebi-a-GCST90018799	breast cancer	WIPI1	Weighted mode	5	-0.0216657	0.0245331	0.427051	-0.0697506	0.0264191	0.978567	0.932626	1.02677
eqtl-a-ENSG00000070610	ebi-a-GCST90018799	breast cancer	GBA2	MR Egger	5	-0.00490442	0.0721075	0.950053	-0.146235	0.136426	0.995108	0.863955	1.14617
eqtl-a-ENSG00000070610	ebi-a-GCST90018799	breast cancer	GBA2	Weighted median	5	0.0323333	0.0284205	0.255256	-0.0233708	0.0880374	1.03286	0.9769	1.09203
eqtl-a-ENSG00000070610	ebi-a-GCST90018799	breast cancer	GBA2	Inverse variance weighted	5	0.0369888	0.0347668	0.287368	-0.031154	0.105132	1.03768	0.969326	1.11086
eqtl-a-ENSG00000070610	ebi-a-GCST90018799	breast cancer	GBA2	Simple mode	5	0.124585	0.068975	0.145181	-0.0106056	0.259776	1.13268	0.98945	1.29664
eqtl-a-ENSG00000070610	ebi-a-GCST90018799	breast cancer	GBA2	Weighted mode	5	0.0216397	0.0295763	0.504935	-0.0363298	0.0796092	1.02188	0.964322	1.08286
eqtl-a-ENSG00000070614	ebi-a-GCST90018799	breast cancer	NDST1	MR Egger	7	-0.0300645	0.0183218	0.161739	-0.0659753	0.00584628	0.970383	0.936154	1.00586
eqtl-a-ENSG00000070614	ebi-a-GCST90018799	breast cancer	NDST1	Weighted median	7	-0.0169495	0.0146172	0.246227	-0.0455992	0.0117002	0.983193	0.955425	1.01177
eqtl-a-ENSG00000070614	ebi-a-GCST90018799	breast cancer	NDST1	Inverse variance weighted	7	-0.0171877	0.0153282	0.262155	-0.0472309	0.0128556	0.982959	0.953867	1.01294
eqtl-a-ENSG00000070614	ebi-a-GCST90018799	breast cancer	NDST1	Simple mode	7	-0.0226307	0.022818	0.359595	-0.067354	0.0220925	0.977623	0.934864	1.02234
eqtl-a-ENSG00000070614	ebi-a-GCST90018799	breast cancer	NDST1	Weighted mode	7	-0.0175314	0.0142295	0.26402	-0.0454213	0.0103584	0.982621	0.955595	1.01041
eqtl-a-ENSG00000070669	ebi-a-GCST90018799	breast cancer	ASNS	MR Egger	4	0.00137741	0.0346799	0.971926	-0.0665952	0.06935	1.00138	0.935574	1.07181
eqtl-a-ENSG00000070669	ebi-a-GCST90018799	breast cancer	ASNS	Weighted median	4	0.0161591	0.0184134	0.380176	-0.0199312	0.0522493	1.01629	0.980266	1.05364
eqtl-a-ENSG00000070669	ebi-a-GCST90018799	breast cancer	ASNS	Inverse variance weighted	4	0.013209	0.0149775	0.377819	-0.0161469	0.042565	1.0133	0.983983	1.04348
eqtl-a-ENSG00000070669	ebi-a-GCST90018799	breast cancer	ASNS	Simple mode	4	0.0123141	0.0278397	0.688202	-0.0422517	0.06688	1.01239	0.958628	1.06917
eqtl-a-ENSG00000070669	ebi-a-GCST90018799	breast cancer	ASNS	Weighted mode	4	0.0179373	0.0197566	0.430857	-0.0207856	0.0566601	1.0181	0.979429	1.0583
eqtl-a-ENSG00000070718	ebi-a-GCST90018799	breast cancer	AP3M2	MR Egger	4	-1.54056	7.44837	0.855287	-16.1394	13.0582	0.214261	9.78956e-08	468946
eqtl-a-ENSG00000070718	ebi-a-GCST90018799	breast cancer	AP3M2	Weighted median	4	0.0463023	0.0943752	0.623695	-0.138673	0.231278	1.04739	0.870513	1.26021
eqtl-a-ENSG00000070718	ebi-a-GCST90018799	breast cancer	AP3M2	Inverse variance weighted	4	0.032045	0.0829344	0.699208	-0.130506	0.194596	1.03256	0.877651	1.21482
eqtl-a-ENSG00000070718	ebi-a-GCST90018799	breast cancer	AP3M2	Simple mode	4	0.05668	0.117349	0.662149	-0.173324	0.286684	1.05832	0.840865	1.332
eqtl-a-ENSG00000070718	ebi-a-GCST90018799	breast cancer	AP3M2	Weighted mode	4	0.0531115	0.125582	0.700838	-0.19303	0.299253	1.05455	0.824457	1.34885
eqtl-a-ENSG00000070731	ebi-a-GCST90018799	breast cancer	ST6GALNAC2	MR Egger	6	0.0209529	0.0196657	0.346712	-0.0175919	0.0594978	1.02117	0.982562	1.0613
eqtl-a-ENSG00000070731	ebi-a-GCST90018799	breast cancer	ST6GALNAC2	Weighted median	6	0.002517	0.0145344	0.862513	-0.0259704	0.0310044	1.00252	0.974364	1.03149
eqtl-a-ENSG00000070731	ebi-a-GCST90018799	breast cancer	ST6GALNAC2	Inverse variance weighted	6	-0.000521561	0.0173021	0.975952	-0.0344337	0.0333906	0.999479	0.966152	1.03395
eqtl-a-ENSG00000070731	ebi-a-GCST90018799	breast cancer	ST6GALNAC2	Simple mode	6	-0.046376	0.035848	0.25231	-0.116638	0.0238861	0.954683	0.889907	1.02417
eqtl-a-ENSG00000070731	ebi-a-GCST90018799	breast cancer	ST6GALNAC2	Weighted mode	6	0.00288766	0.0138686	0.843277	-0.0242949	0.0300702	1.00289	0.975998	1.03053
eqtl-a-ENSG00000070759	ebi-a-GCST90018799	breast cancer	TESK2	MR Egger	4	-0.0761867	0.0840636	0.460439	-0.240951	0.0885779	0.926643	0.78588	1.09262
eqtl-a-ENSG00000070759	ebi-a-GCST90018799	breast cancer	TESK2	Weighted median	4	-0.0489221	0.025026	0.0506004	-0.097973	0.000128801	0.952255	0.906673	1.00013
eqtl-a-ENSG00000070759	ebi-a-GCST90018799	breast cancer	TESK2	Inverse variance weighted	4	-0.0500425	0.0423672	0.237538	-0.133082	0.0329971	0.951189	0.875393	1.03355
eqtl-a-ENSG00000070759	ebi-a-GCST90018799	breast cancer	TESK2	Simple mode	4	-0.0187204	0.0597496	0.774562	-0.13583	0.0983887	0.981454	0.872991	1.10339
eqtl-a-ENSG00000070759	ebi-a-GCST90018799	breast cancer	TESK2	Weighted mode	4	-0.0485863	0.0259788	0.158218	-0.0995048	0.00233225	0.952575	0.905286	1.00233
eqtl-a-ENSG00000070831	ebi-a-GCST90018799	breast cancer	CDC42	MR Egger	4	-0.0799873	0.126458	0.591717	-0.327845	0.167871	0.923128	0.720475	1.18278
eqtl-a-ENSG00000070831	ebi-a-GCST90018799	breast cancer	CDC42	Weighted median	4	-0.0382626	0.0244208	0.11716	-0.0861273	0.00960214	0.96246	0.917477	1.00965
eqtl-a-ENSG00000070831	ebi-a-GCST90018799	breast cancer	CDC42	Inverse variance weighted	4	-0.0361451	0.022332	0.105547	-0.0799158	0.0076255	0.9645	0.923194	1.00765
eqtl-a-ENSG00000070831	ebi-a-GCST90018799	breast cancer	CDC42	Simple mode	4	-0.0401555	0.030092	0.274309	-0.0991358	0.0188248	0.96064	0.90562	1.019
eqtl-a-ENSG00000070831	ebi-a-GCST90018799	breast cancer	CDC42	Weighted mode	4	-0.0387164	0.0289938	0.274047	-0.0955443	0.0181115	0.962024	0.908878	1.01828
eqtl-a-ENSG00000070882	ebi-a-GCST90018799	breast cancer	OSBPL3	MR Egger	4	0.105979	0.0537359	0.187338	0.000656281	0.211301	1.1118	1.00066	1.23528
eqtl-a-ENSG00000070882	ebi-a-GCST90018799	breast cancer	OSBPL3	Weighted median	4	0.00882094	0.0248838	0.722975	-0.0399512	0.0575931	1.00886	0.960836	1.05928
eqtl-a-ENSG00000070882	ebi-a-GCST90018799	breast cancer	OSBPL3	Inverse variance weighted	4	0.00220427	0.0330336	0.946798	-0.0625416	0.0669501	1.00221	0.939374	1.06924
eqtl-a-ENSG00000070882	ebi-a-GCST90018799	breast cancer	OSBPL3	Simple mode	4	0.0115018	0.0727076	0.884354	-0.131005	0.154009	1.01157	0.877213	1.1665
eqtl-a-ENSG00000070882	ebi-a-GCST90018799	breast cancer	OSBPL3	Weighted mode	4	0.0177853	0.0258477	0.540833	-0.0328763	0.0684469	1.01794	0.967658	1.07084
eqtl-a-ENSG00000070915	ebi-a-GCST90018799	breast cancer	SLC12A3	MR Egger	3	-0.666797	0.41459	0.354132	-1.47939	0.1458	0.51335	0.227776	1.15696
eqtl-a-ENSG00000070915	ebi-a-GCST90018799	breast cancer	SLC12A3	Weighted median	3	0.0484058	0.0847789	0.568023	-0.117761	0.214572	1.0496	0.888909	1.23933
eqtl-a-ENSG00000070915	ebi-a-GCST90018799	breast cancer	SLC12A3	Inverse variance weighted	3	0.058102	0.0964052	0.546718	-0.130852	0.247056	1.05982	0.877347	1.28025
eqtl-a-ENSG00000070915	ebi-a-GCST90018799	breast cancer	SLC12A3	Simple mode	3	0.165929	0.139931	0.35749	-0.108335	0.440193	1.18049	0.897327	1.55301
eqtl-a-ENSG00000070915	ebi-a-GCST90018799	breast cancer	SLC12A3	Weighted mode	3	-0.00827599	0.0951659	0.938623	-0.194801	0.178249	0.991758	0.822998	1.19512
eqtl-a-ENSG00000071189	ebi-a-GCST90018799	breast cancer	SNX13	MR Egger	3	0.204433	0.128118	0.356393	-0.0466784	0.455544	1.22683	0.954394	1.57703
eqtl-a-ENSG00000071189	ebi-a-GCST90018799	breast cancer	SNX13	Weighted median	3	0.0905407	0.0711711	0.203318	-0.0489546	0.230036	1.09477	0.952224	1.25865
eqtl-a-ENSG00000071189	ebi-a-GCST90018799	breast cancer	SNX13	Inverse variance weighted	3	0.0658975	0.0624014	0.290956	-0.0564092	0.188204	1.06812	0.945152	1.20708
eqtl-a-ENSG00000071189	ebi-a-GCST90018799	breast cancer	SNX13	Simple mode	3	0.107633	0.0912099	0.359321	-0.0711387	0.286404	1.11364	0.931333	1.33163
eqtl-a-ENSG00000071189	ebi-a-GCST90018799	breast cancer	SNX13	Weighted mode	3	0.0951406	0.0744747	0.329675	-0.0508298	0.241111	1.09981	0.95044	1.27266
eqtl-a-ENSG00000071205	ebi-a-GCST90018799	breast cancer	ARHGAP10	MR Egger	3	0.0534434	0.106532	0.703986	-0.15536	0.262246	1.0549	0.856107	1.29985
eqtl-a-ENSG00000071205	ebi-a-GCST90018799	breast cancer	ARHGAP10	Weighted median	3	0.00672804	0.0415273	0.871294	-0.0746654	0.0881215	1.00675	0.928054	1.09212
eqtl-a-ENSG00000071205	ebi-a-GCST90018799	breast cancer	ARHGAP10	Inverse variance weighted	3	0.000586749	0.0391897	0.988054	-0.076225	0.0773985	1.00059	0.926608	1.08047
eqtl-a-ENSG00000071205	ebi-a-GCST90018799	breast cancer	ARHGAP10	Simple mode	3	0.00657108	0.0524018	0.911677	-0.0961364	0.109279	1.00659	0.90834	1.11547
eqtl-a-ENSG00000071205	ebi-a-GCST90018799	breast cancer	ARHGAP10	Weighted mode	3	0.00674398	0.0446926	0.893902	-0.0808534	0.0943414	1.00677	0.922329	1.09893
eqtl-a-ENSG00000071242	ebi-a-GCST90018799	breast cancer	RPS6KA2	MR Egger	6	0.0181156	0.0430817	0.695732	-0.0663245	0.102556	1.01828	0.935827	1.108
eqtl-a-ENSG00000071242	ebi-a-GCST90018799	breast cancer	RPS6KA2	Weighted median	6	0.00722201	0.0233659	0.757258	-0.0385752	0.0530192	1.00725	0.962159	1.05445
eqtl-a-ENSG00000071242	ebi-a-GCST90018799	breast cancer	RPS6KA2	Inverse variance weighted	6	0.00171705	0.0217271	0.93701	-0.0408681	0.0443022	1.00172	0.959956	1.0453
eqtl-a-ENSG00000071242	ebi-a-GCST90018799	breast cancer	RPS6KA2	Simple mode	6	-0.0114257	0.0355669	0.761018	-0.0811369	0.0582855	0.988639	0.922067	1.06002
eqtl-a-ENSG00000071242	ebi-a-GCST90018799	breast cancer	RPS6KA2	Weighted mode	6	0.00620511	0.0248614	0.812835	-0.0425231	0.0549334	1.00622	0.958368	1.05647
eqtl-a-ENSG00000071246	ebi-a-GCST90018799	breast cancer	VASH1	MR Egger	7	0.0120944	0.0128578	0.390082	-0.0131069	0.0372958	1.01217	0.986979	1.038
eqtl-a-ENSG00000071246	ebi-a-GCST90018799	breast cancer	VASH1	Weighted median	7	0.00988458	0.0102801	0.336288	-0.0102644	0.0300336	1.00993	0.989788	1.03049
eqtl-a-ENSG00000071246	ebi-a-GCST90018799	breast cancer	VASH1	Inverse variance weighted	7	0.0083904	0.00972441	0.388237	-0.0106694	0.0274503	1.00843	0.989387	1.02783
eqtl-a-ENSG00000071246	ebi-a-GCST90018799	breast cancer	VASH1	Simple mode	7	0.00451529	0.0244256	0.85943	-0.0433589	0.0523895	1.00453	0.957568	1.05379
eqtl-a-ENSG00000071246	ebi-a-GCST90018799	breast cancer	VASH1	Weighted mode	7	0.00900122	0.00999304	0.402427	-0.0105851	0.0285876	1.00904	0.989471	1.029
eqtl-a-ENSG00000071575	ebi-a-GCST90018799	breast cancer	TRIB2	MR Egger	5	-0.0079869	0.0462165	0.873799	-0.0985713	0.0825975	0.992045	0.906131	1.0861
eqtl-a-ENSG00000071575	ebi-a-GCST90018799	breast cancer	TRIB2	Weighted median	5	0.0104493	0.027583	0.704813	-0.0436133	0.0645119	1.0105	0.957324	1.06664
eqtl-a-ENSG00000071575	ebi-a-GCST90018799	breast cancer	TRIB2	Inverse variance weighted	5	0.014554	0.0243509	0.550054	-0.0331738	0.0622818	1.01466	0.96737	1.06426
eqtl-a-ENSG00000071575	ebi-a-GCST90018799	breast cancer	TRIB2	Simple mode	5	0.00652207	0.034276	0.858356	-0.0606589	0.0737031	1.00654	0.941144	1.07649
eqtl-a-ENSG00000071575	ebi-a-GCST90018799	breast cancer	TRIB2	Weighted mode	5	0.0120999	0.0297561	0.705091	-0.046222	0.0704219	1.01217	0.95483	1.07296
eqtl-a-ENSG00000071894	ebi-a-GCST90018799	breast cancer	CPSF1	MR Egger	5	0.0286988	0.0688556	0.704854	-0.106258	0.163656	1.02911	0.899192	1.17781
eqtl-a-ENSG00000071894	ebi-a-GCST90018799	breast cancer	CPSF1	Weighted median	5	-0.0148063	0.0228971	0.517861	-0.0596846	0.030072	0.985303	0.942062	1.03053
eqtl-a-ENSG00000071894	ebi-a-GCST90018799	breast cancer	CPSF1	Inverse variance weighted	5	-0.0144161	0.0213106	0.498738	-0.0561848	0.0273526	0.985687	0.945364	1.02773
eqtl-a-ENSG00000071894	ebi-a-GCST90018799	breast cancer	CPSF1	Simple mode	5	0.0237518	0.0388422	0.573918	-0.0523788	0.0998824	1.02404	0.948969	1.10504
eqtl-a-ENSG00000071894	ebi-a-GCST90018799	breast cancer	CPSF1	Weighted mode	5	-0.0133	0.0240378	0.609529	-0.060414	0.033814	0.986788	0.941375	1.03439
eqtl-a-ENSG00000071967	ebi-a-GCST90018799	breast cancer	CYBRD1	MR Egger	9	-0.00851399	0.0312183	0.792935	-0.0697018	0.0526739	0.991522	0.932672	1.05409
eqtl-a-ENSG00000071967	ebi-a-GCST90018799	breast cancer	CYBRD1	Weighted median	9	-0.0116712	0.0259755	0.653205	-0.0625832	0.0392409	0.988397	0.939335	1.04002
eqtl-a-ENSG00000071967	ebi-a-GCST90018799	breast cancer	CYBRD1	Inverse variance weighted	9	-0.0270146	0.0219686	0.218812	-0.0700731	0.0160438	0.973347	0.932326	1.01617
eqtl-a-ENSG00000071967	ebi-a-GCST90018799	breast cancer	CYBRD1	Simple mode	9	0.00141813	0.0523285	0.979043	-0.101146	0.103982	1.00142	0.903801	1.10958
eqtl-a-ENSG00000071967	ebi-a-GCST90018799	breast cancer	CYBRD1	Weighted mode	9	-0.00988658	0.0257612	0.711141	-0.0603785	0.0406053	0.990162	0.941408	1.04144
eqtl-a-ENSG00000071994	ebi-a-GCST90018799	breast cancer	PDCD2	Inverse variance weighted	2	-0.00878326	0.0705937	0.900983	-0.147147	0.12958	0.991255	0.863167	1.13835
eqtl-a-ENSG00000072042	ebi-a-GCST90018799	breast cancer	RDH11	MR Egger	3	0.160235	0.497463	0.801622	-0.814793	1.13526	1.17379	0.442731	3.11199
eqtl-a-ENSG00000072042	ebi-a-GCST90018799	breast cancer	RDH11	Weighted median	3	-0.0481443	0.0537533	0.370438	-0.153501	0.0572122	0.952996	0.8577	1.05888
eqtl-a-ENSG00000072042	ebi-a-GCST90018799	breast cancer	RDH11	Inverse variance weighted	3	-0.0757218	0.0983277	0.441243	-0.268444	0.117001	0.927074	0.764568	1.12412
eqtl-a-ENSG00000072042	ebi-a-GCST90018799	breast cancer	RDH11	Simple mode	3	0.0279876	0.0763793	0.749178	-0.121716	0.177691	1.02838	0.8854	1.19446
eqtl-a-ENSG00000072042	ebi-a-GCST90018799	breast cancer	RDH11	Weighted mode	3	0.00472547	0.0615903	0.945827	-0.115992	0.125442	1.00474	0.890483	1.13365
eqtl-a-ENSG00000072110	ebi-a-GCST90018799	breast cancer	ACTN1	MR Egger	4	-0.0894252	0.248793	0.753672	-0.57706	0.39821	0.914457	0.561547	1.48916
eqtl-a-ENSG00000072110	ebi-a-GCST90018799	breast cancer	ACTN1	Weighted median	4	-0.025861	0.0450556	0.565983	-0.11417	0.0624481	0.974471	0.892106	1.06444
eqtl-a-ENSG00000072110	ebi-a-GCST90018799	breast cancer	ACTN1	Inverse variance weighted	4	-0.0185876	0.0389708	0.63339	-0.0949704	0.0577952	0.981584	0.9094	1.0595
eqtl-a-ENSG00000072110	ebi-a-GCST90018799	breast cancer	ACTN1	Simple mode	4	-0.0480016	0.0583174	0.470776	-0.162304	0.0663004	0.953132	0.850183	1.06855
eqtl-a-ENSG00000072110	ebi-a-GCST90018799	breast cancer	ACTN1	Weighted mode	4	-0.0277904	0.0541163	0.643008	-0.133858	0.0782776	0.972592	0.874714	1.08142
eqtl-a-ENSG00000072121	ebi-a-GCST90018799	breast cancer	ZFYVE26	MR Egger	3	-0.299942	0.334617	0.534754	-0.955792	0.355908	0.740861	0.384507	1.42748
eqtl-a-ENSG00000072121	ebi-a-GCST90018799	breast cancer	ZFYVE26	Weighted median	3	-0.0891557	0.0600343	0.137523	-0.206823	0.0285115	0.914703	0.813164	1.02892
eqtl-a-ENSG00000072121	ebi-a-GCST90018799	breast cancer	ZFYVE26	Inverse variance weighted	3	-0.0693404	0.069072	0.315434	-0.204722	0.0660408	0.933009	0.814874	1.06827
eqtl-a-ENSG00000072121	ebi-a-GCST90018799	breast cancer	ZFYVE26	Simple mode	3	-0.135881	0.0901428	0.27071	-0.312561	0.0407984	0.872946	0.731571	1.04164
eqtl-a-ENSG00000072121	ebi-a-GCST90018799	breast cancer	ZFYVE26	Weighted mode	3	-0.114533	0.0666158	0.227698	-0.2451	0.016034	0.891783	0.782626	1.01616
eqtl-a-ENSG00000072163	ebi-a-GCST90018799	breast cancer	LIMS2	MR Egger	3	0.0171288	0.0597953	0.822392	-0.10007	0.134328	1.01728	0.904774	1.14377
eqtl-a-ENSG00000072163	ebi-a-GCST90018799	breast cancer	LIMS2	Weighted median	3	0.0121657	0.0286616	0.671231	-0.0440111	0.0683425	1.01224	0.956943	1.07073
eqtl-a-ENSG00000072163	ebi-a-GCST90018799	breast cancer	LIMS2	Inverse variance weighted	3	0.00244066	0.0269412	0.927817	-0.050364	0.0552453	1.00244	0.950883	1.0568
eqtl-a-ENSG00000072163	ebi-a-GCST90018799	breast cancer	LIMS2	Simple mode	3	0.00827819	0.0534632	0.891163	-0.0965096	0.113066	1.00831	0.908001	1.11971
eqtl-a-ENSG00000072163	ebi-a-GCST90018799	breast cancer	LIMS2	Weighted mode	3	0.0139031	0.0289196	0.678146	-0.0427793	0.0705856	1.014	0.958123	1.07314
eqtl-a-ENSG00000072274	ebi-a-GCST90018799	breast cancer	TFRC	MR Egger	4	0.00648021	0.0494298	0.907695	-0.0904022	0.103363	1.0065	0.913564	1.10889
eqtl-a-ENSG00000072274	ebi-a-GCST90018799	breast cancer	TFRC	Weighted median	4	0.005014	0.0261583	0.847994	-0.0462563	0.0562843	1.00503	0.954797	1.0579
eqtl-a-ENSG00000072274	ebi-a-GCST90018799	breast cancer	TFRC	Inverse variance weighted	4	0.00386671	0.0243402	0.873778	-0.0438401	0.0515735	1.00387	0.957107	1.05293
eqtl-a-ENSG00000072274	ebi-a-GCST90018799	breast cancer	TFRC	Simple mode	4	-0.034143	0.0519512	0.557965	-0.135967	0.0676813	0.966433	0.872871	1.07002
eqtl-a-ENSG00000072274	ebi-a-GCST90018799	breast cancer	TFRC	Weighted mode	4	0.00635481	0.0257581	0.821051	-0.0441311	0.0568408	1.00638	0.956828	1.05849
eqtl-a-ENSG00000072310	ebi-a-GCST90018799	breast cancer	SREBF1	MR Egger	3	-0.359069	0.958289	0.771768	-2.23732	1.51918	0.698326	0.106745	4.56847
eqtl-a-ENSG00000072310	ebi-a-GCST90018799	breast cancer	SREBF1	Weighted median	3	0.0233044	0.0283627	0.411272	-0.0322864	0.0788953	1.02358	0.968229	1.08209
eqtl-a-ENSG00000072310	ebi-a-GCST90018799	breast cancer	SREBF1	Inverse variance weighted	3	0.00806027	0.0309423	0.794483	-0.0525867	0.0687072	1.00809	0.948772	1.07112
eqtl-a-ENSG00000072310	ebi-a-GCST90018799	breast cancer	SREBF1	Simple mode	3	0.0269756	0.0403284	0.572432	-0.0520681	0.106019	1.02734	0.949264	1.11184
eqtl-a-ENSG00000072310	ebi-a-GCST90018799	breast cancer	SREBF1	Weighted mode	3	0.023993	0.0279186	0.480685	-0.0307274	0.0787135	1.02428	0.96974	1.08189
eqtl-a-ENSG00000072401	ebi-a-GCST90018799	breast cancer	UBE2D1	MR Egger	5	0.0174824	0.0331442	0.634391	-0.0474802	0.0824451	1.01764	0.953629	1.08594
eqtl-a-ENSG00000072401	ebi-a-GCST90018799	breast cancer	UBE2D1	Weighted median	5	0.00956461	0.0221814	0.666323	-0.0339109	0.0530401	1.00961	0.966658	1.05447
eqtl-a-ENSG00000072401	ebi-a-GCST90018799	breast cancer	UBE2D1	Inverse variance weighted	5	0.0154147	0.0192027	0.422129	-0.0222226	0.0530519	1.01553	0.978022	1.05448
eqtl-a-ENSG00000072401	ebi-a-GCST90018799	breast cancer	UBE2D1	Simple mode	5	-0.0124084	0.0332528	0.727967	-0.0775838	0.052767	0.987668	0.925349	1.05418
eqtl-a-ENSG00000072401	ebi-a-GCST90018799	breast cancer	UBE2D1	Weighted mode	5	-0.00182232	0.0230919	0.94089	-0.0470824	0.0434378	0.998179	0.954009	1.0444
eqtl-a-ENSG00000072422	ebi-a-GCST90018799	breast cancer	RHOBTB1	MR Egger	9	-0.156337	0.0601256	0.0354163	-0.274183	-0.0384907	0.855271	0.760193	0.962241
eqtl-a-ENSG00000072422	ebi-a-GCST90018799	breast cancer	RHOBTB1	Weighted median	9	-0.020174	0.0322342	0.531409	-0.0833531	0.0430051	0.980028	0.920026	1.04394
eqtl-a-ENSG00000072422	ebi-a-GCST90018799	breast cancer	RHOBTB1	Inverse variance weighted	9	-0.00423041	0.0347513	0.90311	-0.0723431	0.0638822	0.995779	0.930212	1.06597
eqtl-a-ENSG00000072422	ebi-a-GCST90018799	breast cancer	RHOBTB1	Simple mode	9	0.00702204	0.0524714	0.896845	-0.0958218	0.109866	1.00705	0.908626	1.11613
eqtl-a-ENSG00000072422	ebi-a-GCST90018799	breast cancer	RHOBTB1	Weighted mode	9	-0.0331579	0.0317123	0.326314	-0.095314	0.0289982	0.967386	0.909087	1.02942
eqtl-a-ENSG00000072518	ebi-a-GCST90018799	breast cancer	MARK2	MR Egger	3	0.0775017	0.177138	0.737439	-0.269688	0.424692	1.08058	0.763618	1.52912
eqtl-a-ENSG00000072518	ebi-a-GCST90018799	breast cancer	MARK2	Weighted median	3	0.0295309	0.0881816	0.737711	-0.143305	0.202367	1.02997	0.86649	1.2243
eqtl-a-ENSG00000072518	ebi-a-GCST90018799	breast cancer	MARK2	Inverse variance weighted	3	0.0375706	0.0805795	0.641033	-0.120365	0.195506	1.03829	0.886597	1.21593
eqtl-a-ENSG00000072518	ebi-a-GCST90018799	breast cancer	MARK2	Simple mode	3	0.0210826	0.108273	0.863601	-0.191133	0.233298	1.02131	0.826023	1.26276
eqtl-a-ENSG00000072518	ebi-a-GCST90018799	breast cancer	MARK2	Weighted mode	3	0.0248698	0.105237	0.83518	-0.181394	0.231134	1.02518	0.834106	1.26003
eqtl-a-ENSG00000072694	ebi-a-GCST90018799	breast cancer	FCGR2B	MR Egger	8	-0.00262997	0.0339957	0.940851	-0.0692615	0.0640016	0.997373	0.933083	1.06609
eqtl-a-ENSG00000072694	ebi-a-GCST90018799	breast cancer	FCGR2B	Weighted median	8	0.00449533	0.0220297	0.838308	-0.0386828	0.0476735	1.00451	0.962056	1.04883
eqtl-a-ENSG00000072694	ebi-a-GCST90018799	breast cancer	FCGR2B	Inverse variance weighted	8	0.009099	0.0174562	0.602195	-0.0251152	0.0433132	1.00914	0.975198	1.04426
eqtl-a-ENSG00000072694	ebi-a-GCST90018799	breast cancer	FCGR2B	Simple mode	8	-0.0202534	0.0362937	0.594206	-0.0913891	0.0508823	0.97995	0.912663	1.0522
eqtl-a-ENSG00000072694	ebi-a-GCST90018799	breast cancer	FCGR2B	Weighted mode	8	0.00516458	0.01916	0.79528	-0.0323891	0.0427182	1.00518	0.96813	1.04364
eqtl-a-ENSG00000072756	ebi-a-GCST90018799	breast cancer	TRNT1	MR Egger	3	0.0129328	0.0512444	0.84262	-0.0875061	0.113372	1.01302	0.916213	1.12005
eqtl-a-ENSG00000072756	ebi-a-GCST90018799	breast cancer	TRNT1	Weighted median	3	0.00779381	0.017774	0.661027	-0.0270432	0.0426308	1.00782	0.973319	1.04355
eqtl-a-ENSG00000072756	ebi-a-GCST90018799	breast cancer	TRNT1	Inverse variance weighted	3	0.00609922	0.0174962	0.727388	-0.0281934	0.0403918	1.00612	0.9722	1.04122
eqtl-a-ENSG00000072756	ebi-a-GCST90018799	breast cancer	TRNT1	Simple mode	3	0.00670801	0.0273751	0.829274	-0.0469472	0.0603632	1.00673	0.954138	1.06222
eqtl-a-ENSG00000072756	ebi-a-GCST90018799	breast cancer	TRNT1	Weighted mode	3	0.00783751	0.0179148	0.704467	-0.0272755	0.0429505	1.00787	0.973093	1.04389
eqtl-a-ENSG00000072778	ebi-a-GCST90018799	breast cancer	ACADVL	MR Egger	4	0.0629436	0.185806	0.767051	-0.301236	0.427123	1.06497	0.739903	1.53284
eqtl-a-ENSG00000072778	ebi-a-GCST90018799	breast cancer	ACADVL	Weighted median	4	-0.0181798	0.0256876	0.479115	-0.0685274	0.0321678	0.981984	0.933768	1.03269
eqtl-a-ENSG00000072778	ebi-a-GCST90018799	breast cancer	ACADVL	Inverse variance weighted	4	-0.0281694	0.0513834	0.583541	-0.128881	0.0725421	0.972224	0.879079	1.07524
eqtl-a-ENSG00000072778	ebi-a-GCST90018799	breast cancer	ACADVL	Simple mode	4	-0.0121223	0.0418081	0.79074	-0.0940662	0.0698216	0.987951	0.910223	1.07232
eqtl-a-ENSG00000072778	ebi-a-GCST90018799	breast cancer	ACADVL	Weighted mode	4	-0.0148038	0.0262739	0.612503	-0.0663006	0.036693	0.985305	0.93585	1.03737
eqtl-a-ENSG00000072786	ebi-a-GCST90018799	breast cancer	STK10	MR Egger	4	-0.0530422	0.0615551	0.479667	-0.17369	0.0676059	0.94834	0.840557	1.06994
eqtl-a-ENSG00000072786	ebi-a-GCST90018799	breast cancer	STK10	Weighted median	4	-0.0130935	0.0339898	0.700075	-0.0797135	0.0535265	0.986992	0.923381	1.05498
eqtl-a-ENSG00000072786	ebi-a-GCST90018799	breast cancer	STK10	Inverse variance weighted	4	-0.013543	0.0307809	0.659951	-0.0738735	0.0467875	0.986548	0.928789	1.0479
eqtl-a-ENSG00000072786	ebi-a-GCST90018799	breast cancer	STK10	Simple mode	4	0.0285628	0.0525114	0.624306	-0.0743595	0.131485	1.02897	0.928338	1.14052
eqtl-a-ENSG00000072786	ebi-a-GCST90018799	breast cancer	STK10	Weighted mode	4	-0.0416694	0.0387324	0.360821	-0.117585	0.0342461	0.959187	0.889065	1.03484
eqtl-a-ENSG00000072818	ebi-a-GCST90018799	breast cancer	ACAP1	MR Egger	4	0.00882762	0.0729671	0.914765	-0.134188	0.151843	1.00887	0.874426	1.16398
eqtl-a-ENSG00000072818	ebi-a-GCST90018799	breast cancer	ACAP1	Weighted median	4	0.0514066	0.0277716	0.0641624	-0.00302572	0.105839	1.05275	0.996979	1.11164
eqtl-a-ENSG00000072818	ebi-a-GCST90018799	breast cancer	ACAP1	Inverse variance weighted	4	0.0541484	0.0270737	0.0454959	0.00108404	0.107213	1.05564	1.00108	1.11317
eqtl-a-ENSG00000072818	ebi-a-GCST90018799	breast cancer	ACAP1	Simple mode	4	0.0437263	0.06032	0.520935	-0.074501	0.161954	1.0447	0.928207	1.17581
eqtl-a-ENSG00000072818	ebi-a-GCST90018799	breast cancer	ACAP1	Weighted mode	4	0.0451043	0.0295566	0.224427	-0.0128265	0.103035	1.04614	0.987255	1.10853
eqtl-a-ENSG00000072858	ebi-a-GCST90018799	breast cancer	SIDT1	Inverse variance weighted	2	-0.125175	0.0778156	0.107701	-0.277694	0.0273433	0.882342	0.757529	1.02772
eqtl-a-ENSG00000072864	ebi-a-GCST90018799	breast cancer	NDE1	MR Egger	6	-0.000373615	0.0921153	0.996958	-0.18092	0.180172	0.999626	0.834502	1.19742
eqtl-a-ENSG00000072864	ebi-a-GCST90018799	breast cancer	NDE1	Weighted median	6	0.112199	0.0409771	0.00617959	0.0318841	0.192514	1.11874	1.0324	1.21229
eqtl-a-ENSG00000072864	ebi-a-GCST90018799	breast cancer	NDE1	Inverse variance weighted	6	0.102422	0.0369473	0.00556925	0.0300056	0.174839	1.10785	1.03046	1.19105
eqtl-a-ENSG00000072864	ebi-a-GCST90018799	breast cancer	NDE1	Simple mode	6	0.113359	0.0653352	0.143259	-0.0146984	0.241416	1.12003	0.985409	1.27305
eqtl-a-ENSG00000072864	ebi-a-GCST90018799	breast cancer	NDE1	Weighted mode	6	0.113359	0.0448989	0.0528671	0.0253568	0.20136	1.12003	1.02568	1.22307
eqtl-a-ENSG00000072952	ebi-a-GCST90018799	breast cancer	IRAG1	MR Egger	12	-0.0114232	0.0231489	0.632338	-0.056795	0.0339485	0.988642	0.944788	1.03453
eqtl-a-ENSG00000072952	ebi-a-GCST90018799	breast cancer	IRAG1	Weighted median	12	0.00511069	0.0175763	0.771226	-0.0293389	0.0395603	1.00512	0.971087	1.04035
eqtl-a-ENSG00000072952	ebi-a-GCST90018799	breast cancer	IRAG1	Inverse variance weighted	12	0.0120398	0.0161798	0.4568	-0.0196726	0.0437523	1.01211	0.98052	1.04472
eqtl-a-ENSG00000072952	ebi-a-GCST90018799	breast cancer	IRAG1	Simple mode	12	-0.0187563	0.0441652	0.679255	-0.10532	0.0678076	0.981419	0.900036	1.07016
eqtl-a-ENSG00000072952	ebi-a-GCST90018799	breast cancer	IRAG1	Weighted mode	12	0.00199515	0.0184712	0.91593	-0.0342085	0.0381988	1.002	0.96637	1.03894
eqtl-a-ENSG00000072954	ebi-a-GCST90018799	breast cancer	TMEM38A	MR Egger	3	-0.809515	0.396969	0.290248	-1.58757	-0.0314559	0.445074	0.204421	0.969034
eqtl-a-ENSG00000072954	ebi-a-GCST90018799	breast cancer	TMEM38A	Weighted median	3	0.0367846	0.0680348	0.588733	-0.0965635	0.170133	1.03747	0.907952	1.18546
eqtl-a-ENSG00000072954	ebi-a-GCST90018799	breast cancer	TMEM38A	Inverse variance weighted	3	-0.0115549	0.137654	0.933103	-0.281357	0.258247	0.988512	0.754759	1.29466
eqtl-a-ENSG00000072954	ebi-a-GCST90018799	breast cancer	TMEM38A	Simple mode	3	0.0545331	0.0964561	0.62879	-0.134521	0.243587	1.05605	0.874135	1.27582
eqtl-a-ENSG00000072954	ebi-a-GCST90018799	breast cancer	TMEM38A	Weighted mode	3	0.0611451	0.0754489	0.5028	-0.0867347	0.209025	1.06305	0.91692	1.23248
eqtl-a-ENSG00000073008	ebi-a-GCST90018799	breast cancer	PVR	MR Egger	5	-0.0883901	0.2	0.688443	-0.48039	0.30361	0.915404	0.618542	1.35474
eqtl-a-ENSG00000073008	ebi-a-GCST90018799	breast cancer	PVR	Weighted median	5	-0.0782289	0.0571192	0.17082	-0.190182	0.0337248	0.924753	0.826808	1.0343
eqtl-a-ENSG00000073008	ebi-a-GCST90018799	breast cancer	PVR	Inverse variance weighted	5	-0.0185062	0.0840338	0.825697	-0.183212	0.1462	0.981664	0.832591	1.15743
eqtl-a-ENSG00000073008	ebi-a-GCST90018799	breast cancer	PVR	Simple mode	5	-0.114768	0.0828897	0.238405	-0.277232	0.0476957	0.891573	0.757879	1.04885
eqtl-a-ENSG00000073008	ebi-a-GCST90018799	breast cancer	PVR	Weighted mode	5	-0.0919851	0.0641252	0.224754	-0.21767	0.0337002	0.912119	0.804391	1.03427
eqtl-a-ENSG00000073060	ebi-a-GCST90018799	breast cancer	SCARB1	MR Egger	3	0.0876313	0.0590799	0.377637	-0.0281654	0.203428	1.09159	0.972228	1.2256
eqtl-a-ENSG00000073060	ebi-a-GCST90018799	breast cancer	SCARB1	Weighted median	3	0.0330297	0.0249202	0.185031	-0.0158138	0.0818733	1.03358	0.984311	1.08532
eqtl-a-ENSG00000073060	ebi-a-GCST90018799	breast cancer	SCARB1	Inverse variance weighted	3	0.0306892	0.0243613	0.207759	-0.0170589	0.0784372	1.03116	0.983086	1.0816
eqtl-a-ENSG00000073060	ebi-a-GCST90018799	breast cancer	SCARB1	Simple mode	3	0.00605633	0.0431479	0.901234	-0.0785136	0.0906262	1.00607	0.92449	1.09486
eqtl-a-ENSG00000073060	ebi-a-GCST90018799	breast cancer	SCARB1	Weighted mode	3	0.0387398	0.0280675	0.301543	-0.0162726	0.0937521	1.0395	0.983859	1.09829
eqtl-a-ENSG00000073150	ebi-a-GCST90018799	breast cancer	PANX2	MR Egger	6	-0.0734057	0.0424593	0.158896	-0.156626	0.00981449	0.929224	0.855024	1.00986
eqtl-a-ENSG00000073150	ebi-a-GCST90018799	breast cancer	PANX2	Weighted median	6	-0.0406661	0.0271187	0.133729	-0.0938189	0.0124866	0.96015	0.910448	1.01256
eqtl-a-ENSG00000073150	ebi-a-GCST90018799	breast cancer	PANX2	Inverse variance weighted	6	-0.0299787	0.0250966	0.23227	-0.079168	0.0192107	0.970466	0.923885	1.0194
eqtl-a-ENSG00000073150	ebi-a-GCST90018799	breast cancer	PANX2	Simple mode	6	-0.0403837	0.0522691	0.47467	-0.142831	0.0620637	0.960421	0.866901	1.06403
eqtl-a-ENSG00000073150	ebi-a-GCST90018799	breast cancer	PANX2	Weighted mode	6	-0.0440139	0.0287791	0.186722	-0.100421	0.0123932	0.956941	0.904457	1.01247
eqtl-a-ENSG00000073331	ebi-a-GCST90018799	breast cancer	ALPK1	MR Egger	5	-0.0673263	0.0660381	0.383015	-0.196761	0.0621084	0.93489	0.821387	1.06408
eqtl-a-ENSG00000073331	ebi-a-GCST90018799	breast cancer	ALPK1	Weighted median	5	-0.0720304	0.0289649	0.0128892	-0.128802	-0.0152592	0.930503	0.879148	0.984857
eqtl-a-ENSG00000073331	ebi-a-GCST90018799	breast cancer	ALPK1	Inverse variance weighted	5	-0.0673237	0.0283152	0.0174231	-0.122821	-0.011826	0.934893	0.884422	0.988244
eqtl-a-ENSG00000073331	ebi-a-GCST90018799	breast cancer	ALPK1	Simple mode	5	-0.0242163	0.0650252	0.728477	-0.151666	0.103233	0.976075	0.859275	1.10875
eqtl-a-ENSG00000073331	ebi-a-GCST90018799	breast cancer	ALPK1	Weighted mode	5	-0.0843775	0.0315424	0.0555134	-0.146201	-0.0225545	0.919084	0.863984	0.977698
eqtl-a-ENSG00000073584	ebi-a-GCST90018799	breast cancer	SMARCE1	MR Egger	6	0.0436357	0.0289604	0.206352	-0.0131268	0.100398	1.0446	0.986959	1.10561
eqtl-a-ENSG00000073584	ebi-a-GCST90018799	breast cancer	SMARCE1	Weighted median	6	0.011395	0.0162165	0.482256	-0.0203893	0.0431793	1.01146	0.979817	1.04413
eqtl-a-ENSG00000073584	ebi-a-GCST90018799	breast cancer	SMARCE1	Inverse variance weighted	6	0.00747073	0.017822	0.67508	-0.0274604	0.0424018	1.0075	0.972913	1.04331
eqtl-a-ENSG00000073584	ebi-a-GCST90018799	breast cancer	SMARCE1	Simple mode	6	-0.00761265	0.0342595	0.832945	-0.0747614	0.0595361	0.992416	0.927965	1.06134
eqtl-a-ENSG00000073584	ebi-a-GCST90018799	breast cancer	SMARCE1	Weighted mode	6	0.00961006	0.0153632	0.559065	-0.0205018	0.0397219	1.00966	0.979707	1.04052
eqtl-a-ENSG00000073605	ebi-a-GCST90018799	breast cancer	GSDMB	MR Egger	5	-0.0412062	0.0405771	0.38464	-0.120737	0.0383248	0.959631	0.886267	1.03907
eqtl-a-ENSG00000073605	ebi-a-GCST90018799	breast cancer	GSDMB	Weighted median	5	-0.0255923	0.0136002	0.0598683	-0.0522486	0.00106404	0.974732	0.949093	1.00106
eqtl-a-ENSG00000073605	ebi-a-GCST90018799	breast cancer	GSDMB	Inverse variance weighted	5	-0.0252625	0.0191571	0.187267	-0.0628104	0.0122853	0.975054	0.939122	1.01236
eqtl-a-ENSG00000073605	ebi-a-GCST90018799	breast cancer	GSDMB	Simple mode	5	-0.0185178	0.018731	0.378815	-0.0552305	0.0181949	0.981653	0.946267	1.01836
eqtl-a-ENSG00000073605	ebi-a-GCST90018799	breast cancer	GSDMB	Weighted mode	5	-0.023247	0.0148707	0.193027	-0.0523935	0.00589958	0.977021	0.948955	1.00592
eqtl-a-ENSG00000073614	ebi-a-GCST90018799	breast cancer	KDM5A	MR Egger	3	-0.0871571	0.0741111	0.448612	-0.232415	0.0581008	0.916533	0.792617	1.05982
eqtl-a-ENSG00000073614	ebi-a-GCST90018799	breast cancer	KDM5A	Weighted median	3	0.00269367	0.0263741	0.918651	-0.0489995	0.0543868	1.0027	0.952182	1.05589
eqtl-a-ENSG00000073614	ebi-a-GCST90018799	breast cancer	KDM5A	Inverse variance weighted	3	0.0100573	0.0361984	0.781137	-0.0608917	0.0810062	1.01011	0.940925	1.08438
eqtl-a-ENSG00000073614	ebi-a-GCST90018799	breast cancer	KDM5A	Simple mode	3	-0.0278883	0.0453946	0.601559	-0.116862	0.0610851	0.972497	0.889708	1.06299
eqtl-a-ENSG00000073614	ebi-a-GCST90018799	breast cancer	KDM5A	Weighted mode	3	-0.0046003	0.0262368	0.876959	-0.0560244	0.0468238	0.99541	0.945516	1.04794
eqtl-a-ENSG00000073737	ebi-a-GCST90018799	breast cancer	DHRS9	MR Egger	10	-0.0302521	0.0350242	0.412873	-0.0988995	0.0383954	0.970201	0.905834	1.03914
eqtl-a-ENSG00000073737	ebi-a-GCST90018799	breast cancer	DHRS9	Weighted median	10	-0.00515308	0.0230536	0.823126	-0.0503382	0.040032	0.99486	0.950908	1.04084
eqtl-a-ENSG00000073737	ebi-a-GCST90018799	breast cancer	DHRS9	Inverse variance weighted	10	-0.00765884	0.0186852	0.681888	-0.0442819	0.0289642	0.99237	0.956684	1.02939
eqtl-a-ENSG00000073737	ebi-a-GCST90018799	breast cancer	DHRS9	Simple mode	10	-0.0114392	0.0401229	0.782016	-0.0900801	0.0672016	0.988626	0.913858	1.06951
eqtl-a-ENSG00000073737	ebi-a-GCST90018799	breast cancer	DHRS9	Weighted mode	10	-0.0114392	0.0233316	0.63566	-0.0571691	0.0342906	0.988626	0.944434	1.03489
[truncated: 24,432 more rows]
