# Supplementary material for: Exploring Novel Therapeutic Targets in Breast Cancer via Comprehensive Omics Profiling and Experimental Verification
Source: Biology (Basel). 2025 Apr 11;14(4):405. doi: 10.3390/biology14040405 (PMC12025194; doi:10.3390/biology14040405)
Supplement: Supplementary file 1 [file biology-14-00405-s001.zip › Supplementary Table S4.xlsx]

## Sheet: Sheet1
Supplementary Table 4 Results of GO and KEGG analyses
ONTOLOGY	ID	Description	GeneRatio	BgRatio	pvalue	p.adjust	qvalue	geneID	Count
BP	GO:0043276	anoikis	45334	35/18903	0.000217269	0.0836484	0.0535167	CEACAM6/BMF	2
BP	GO:0046626	regulation of insulin receptor signaling pathway	45334	72/18903	0.000921241	0.109283	0.0699175	ADIPOR1/PIK3R1	2
BP	GO:0034644	cellular response to UV	45334	89/18903	0.00140298	0.109283	0.0699175	BMF/PIK3R1	2
BP	GO:0008286	insulin receptor signaling pathway	45334	122/18903	0.00261379	0.109283	0.0699175	ADIPOR1/PIK3R1	2
BP	GO:0071482	cellular response to light stimulus	45334	123/18903	0.00265606	0.109283	0.0699175	BMF/PIK3R1	2
BP	GO:0001952	regulation of cell-matrix adhesion	45334	125/18903	0.00274156	0.109283	0.0699175	CEACAM6/PIK3R1	2
BP	GO:0022411	cellular component disassembly	45363	483/18903	0.00307082	0.109283	0.0699175	DNASE2/PIK3R1/PNPLA2	3
BP	GO:0009411	response to UV	45334	149/18903	0.00386758	0.109283	0.0699175	BMF/PIK3R1	2
BP	GO:0071478	cellular response to radiation	45334	189/18903	0.00614452	0.109283	0.0699175	BMF/PIK3R1	2
BP	GO:0043353	enucleate erythrocyte differentiation	45303	10/18903	0.0063316	0.109283	0.0699175	DNASE2	1
BP	GO:0033210	leptin-mediated signaling pathway	45303	11/18903	0.00696273	0.109283	0.0699175	ADIPOR1	1
BP	GO:0032869	cellular response to insulin stimulus	45334	208/18903	0.00739595	0.109283	0.0699175	ADIPOR1/PIK3R1	2
BP	GO:0032494	response to peptidoglycan	45303	13/18903	0.0082239	0.109283	0.0699175	CAMP	1
BP	GO:1900103	positive regulation of endoplasmic reticulum unfolded protein response	45303	13/18903	0.0082239	0.109283	0.0699175	PIK3R1	1
BP	GO:0010810	regulation of cell-substrate adhesion	45334	222/18903	0.00838616	0.109283	0.0699175	CEACAM6/PIK3R1	2
BP	GO:0010896	regulation of triglyceride catabolic process	45303	14/18903	0.00885393	0.109283	0.0699175	PNPLA2	1
BP	GO:0010889	regulation of sequestering of triglyceride	45303	15/18903	0.0094836	0.109283	0.0699175	PNPLA2	1
BP	GO:0034116	positive regulation of heterotypic cell-cell adhesion	45303	15/18903	0.0094836	0.109283	0.0699175	CEACAM6	1
BP	GO:0007160	cell-matrix adhesion	45334	238/18903	0.00958727	0.109283	0.0699175	CEACAM6/PIK3R1	2
BP	GO:1901741	positive regulation of myoblast fusion	45303	16/18903	0.0101129	0.109283	0.0699175	CD53	1
BP	GO:0042593	glucose homeostasis	45334	248/18903	0.010375	0.109283	0.0699175	ADIPOR1/PIK3R1	2
BP	GO:0033500	carbohydrate homeostasis	45334	249/18903	0.0104553	0.109283	0.0699175	ADIPOR1/PIK3R1	2
BP	GO:0045017	glycerolipid biosynthetic process	45334	254/18903	0.0108611	0.109283	0.0699175	PIK3R1/PNPLA2	2
BP	GO:0006309	apoptotic DNA fragmentation	45303	18/18903	0.0113704	0.109283	0.0699175	DNASE2	1
BP	GO:0030730	sequestering of triglyceride	45303	18/18903	0.0113704	0.109283	0.0699175	PNPLA2	1
BP	GO:0044320	cellular response to leptin stimulus	45303	18/18903	0.0113704	0.109283	0.0699175	ADIPOR1	1
BP	GO:2000811	negative regulation of anoikis	45303	18/18903	0.0113704	0.109283	0.0699175	CEACAM6	1
BP	GO:0045603	positive regulation of endothelial cell differentiation	45303	19/18903	0.0119986	0.109283	0.0699175	ATOH8	1
BP	GO:0032868	response to insulin	45334	269/18903	0.0121203	0.109283	0.0699175	ADIPOR1/PIK3R1	2
BP	GO:1901739	regulation of myoblast fusion	45303	21/18903	0.0132539	0.109283	0.0699175	CD53	1
BP	GO:0010888	negative regulation of lipid storage	45303	22/18903	0.013881	0.109283	0.0699175	PNPLA2	1
BP	GO:0044321	response to leptin	45303	22/18903	0.013881	0.109283	0.0699175	ADIPOR1	1
BP	GO:0046628	positive regulation of insulin receptor signaling pathway	45303	22/18903	0.013881	0.109283	0.0699175	ADIPOR1	1
BP	GO:0010632	regulation of epithelial cell migration	45334	292/18903	0.0141705	0.109283	0.0699175	ADIPOR1/ATOH8	2
BP	GO:0150146	cell junction disassembly	45303	23/18903	0.0145077	0.109283	0.0699175	PIK3R1	1
BP	GO:0060143	positive regulation of syncytium formation by plasma membrane fusion	45303	24/18903	0.0151341	0.109283	0.0699175	CD53	1
BP	GO:0090208	positive regulation of triglyceride metabolic process	45303	24/18903	0.0151341	0.109283	0.0699175	PNPLA2	1
BP	GO:0071375	cellular response to peptide hormone stimulus	45334	306/18903	0.0154877	0.109283	0.0699175	ADIPOR1/PIK3R1	2
BP	GO:0034114	regulation of heterotypic cell-cell adhesion	45303	25/18903	0.0157601	0.109283	0.0699175	CEACAM6	1
BP	GO:0060396	growth hormone receptor signaling pathway	45303	25/18903	0.0157601	0.109283	0.0699175	PIK3R1	1
BP	GO:0071378	cellular response to growth hormone stimulus	45303	25/18903	0.0157601	0.109283	0.0699175	PIK3R1	1
BP	GO:1900078	positive regulation of cellular response to insulin stimulus	45303	25/18903	0.0157601	0.109283	0.0699175	ADIPOR1	1
BP	GO:2000209	regulation of anoikis	45303	25/18903	0.0157601	0.109283	0.0699175	CEACAM6	1
BP	GO:0000737	DNA catabolic process, endonucleolytic	45303	26/18903	0.0163858	0.109283	0.0699175	DNASE2	1
BP	GO:0046339	diacylglycerol metabolic process	45303	26/18903	0.0163858	0.109283	0.0699175	PNPLA2	1
BP	GO:0046426	negative regulation of receptor signaling pathway via JAK-STAT	45303	26/18903	0.0163858	0.109283	0.0699175	ADIPOR1	1
BP	GO:0009416	response to light stimulus	45334	321/18903	0.0169562	0.109283	0.0699175	BMF/PIK3R1	2
BP	GO:0030262	apoptotic nuclear changes	45303	27/18903	0.017011	0.109283	0.0699175	DNASE2	1
BP	GO:0090200	positive regulation of release of cytochrome c from mitochondria	45303	27/18903	0.017011	0.109283	0.0699175	BMF	1
BP	GO:0002227	innate immune response in mucosa	45303	28/18903	0.0176359	0.109283	0.0699175	CAMP	1
BP	GO:0050996	positive regulation of lipid catabolic process	45303	28/18903	0.0176359	0.109283	0.0699175	PNPLA2	1
BP	GO:0006921	cellular component disassembly involved in execution phase of apoptosis	45303	29/18903	0.0182605	0.109283	0.0699175	DNASE2	1
BP	GO:0010592	positive regulation of lamellipodium assembly	45303	29/18903	0.0182605	0.109283	0.0699175	PIK3R1	1
BP	GO:0051873	killing by host of symbiont cells	45303	29/18903	0.0182605	0.109283	0.0699175	CAMP	1
BP	GO:0071214	cellular response to abiotic stimulus	45334	335/18903	0.0183791	0.109283	0.0699175	BMF/PIK3R1	2
BP	GO:0104004	cellular response to environmental stimulus	45334	335/18903	0.0183791	0.109283	0.0699175	BMF/PIK3R1	2
BP	GO:0060142	regulation of syncytium formation by plasma membrane fusion	45303	30/18903	0.0188847	0.109283	0.0699175	CD53	1
BP	GO:1900101	regulation of endoplasmic reticulum unfolded protein response	45303	30/18903	0.0188847	0.109283	0.0699175	PIK3R1	1
BP	GO:0019433	triglyceride catabolic process	45303	31/18903	0.0195085	0.109283	0.0699175	PNPLA2	1
BP	GO:0051491	positive regulation of filopodium assembly	45303	31/18903	0.0195085	0.109283	0.0699175	PIK3R1	1
BP	GO:0150117	positive regulation of cell-substrate junction organization	45303	31/18903	0.0195085	0.109283	0.0699175	PIK3R1	1
BP	GO:0019216	regulation of lipid metabolic process	45334	347/18903	0.0196382	0.109283	0.0699175	ADIPOR1/PNPLA2	2
BP	GO:0006308	DNA catabolic process	45303	32/18903	0.020132	0.109283	0.0699175	DNASE2	1
BP	GO:0034389	lipid droplet organization	45303	32/18903	0.020132	0.109283	0.0699175	PNPLA2	1
BP	GO:0045671	negative regulation of osteoclast differentiation	45303	32/18903	0.020132	0.109283	0.0699175	PIK3R1	1
BP	GO:0051497	negative regulation of stress fiber assembly	45303	33/18903	0.0207551	0.109283	0.0699175	PIK3R1	1
BP	GO:1904893	negative regulation of receptor signaling pathway via STAT	45303	33/18903	0.0207551	0.109283	0.0699175	ADIPOR1	1
BP	GO:0051450	myoblast proliferation	45303	34/18903	0.0213778	0.109283	0.0699175	ATOH8	1
BP	GO:0010631	epithelial cell migration	45334	366/18903	0.0217053	0.109283	0.0699175	ADIPOR1/ATOH8	2
BP	GO:1905898	positive regulation of response to endoplasmic reticulum stress	45303	35/18903	0.0220002	0.109283	0.0699175	PIK3R1	1
BP	GO:0031589	cell-substrate adhesion	45334	369/18903	0.0220398	0.109283	0.0699175	CEACAM6/PIK3R1	2
BP	GO:0090132	epithelium migration	45334	369/18903	0.0220398	0.109283	0.0699175	ADIPOR1/ATOH8	2
BP	GO:1901653	cellular response to peptide	45334	373/18903	0.0224892	0.109283	0.0699175	ADIPOR1/PIK3R1	2
BP	GO:0090130	tissue migration	45334	374/18903	0.0226021	0.109283	0.0699175	ADIPOR1/ATOH8	2
BP	GO:0032232	negative regulation of actin filament bundle assembly	45303	36/18903	0.0226222	0.109283	0.0699175	PIK3R1	1
BP	GO:0045880	positive regulation of smoothened signaling pathway	45303	37/18903	0.0232438	0.109283	0.0699175	TTC23	1
BP	GO:0046326	positive regulation of glucose import	45303	37/18903	0.0232438	0.109283	0.0699175	PIK3R1	1
BP	GO:0060416	response to growth hormone	45303	37/18903	0.0232438	0.109283	0.0699175	PIK3R1	1
BP	GO:1902745	positive regulation of lamellipodium organization	45303	37/18903	0.0232438	0.109283	0.0699175	PIK3R1	1
BP	GO:0048009	insulin-like growth factor receptor signaling pathway	45303	38/18903	0.0238651	0.109283	0.0699175	PIK3R1	1
BP	GO:0002385	mucosal immune response	45303	39/18903	0.024486	0.109283	0.0699175	CAMP	1
BP	GO:0001953	negative regulation of cell-matrix adhesion	45303	40/18903	0.0251066	0.109283	0.0699175	PIK3R1	1
BP	GO:0033120	positive regulation of RNA splicing	45303	40/18903	0.0251066	0.109283	0.0699175	PIK3R1	1
BP	GO:0042307	positive regulation of protein import into nucleus	45303	40/18903	0.0251066	0.109283	0.0699175	PIK3R1	1
BP	GO:0046486	glycerolipid metabolic process	45334	399/18903	0.0255037	0.109283	0.0699175	PIK3R1/PNPLA2	2
BP	GO:0010719	negative regulation of epithelial to mesenchymal transition	45303	41/18903	0.0257268	0.109283	0.0699175	ADIPOR1	1
BP	GO:0042119	neutrophil activation	45303	41/18903	0.0257268	0.109283	0.0699175	CAMP	1
BP	GO:0046461	neutral lipid catabolic process	45303	41/18903	0.0257268	0.109283	0.0699175	PNPLA2	1
BP	GO:0046464	acylglycerol catabolic process	45303	41/18903	0.0257268	0.109283	0.0699175	PNPLA2	1
BP	GO:1901223	negative regulation of NIK/NF-kappaB signaling	45303	41/18903	0.0257268	0.109283	0.0699175	ADIPOR1	1
BP	GO:0010591	regulation of lamellipodium assembly	45303	42/18903	0.0263466	0.109283	0.0699175	PIK3R1	1
BP	GO:0071354	cellular response to interleukin-6	45303	42/18903	0.0263466	0.109283	0.0699175	CAMP	1
BP	GO:0030099	myeloid cell differentiation	45334	407/18903	0.0264634	0.109283	0.0699175	DNASE2/PIK3R1	2
BP	GO:0002251	organ or tissue specific immune response	45303	43/18903	0.0269661	0.109283	0.0699175	CAMP	1
BP	GO:0090207	regulation of triglyceride metabolic process	45303	43/18903	0.0269661	0.109283	0.0699175	PNPLA2	1
BP	GO:0010828	positive regulation of glucose transmembrane transport	45303	44/18903	0.0275852	0.109682	0.0701724	PIK3R1	1
BP	GO:0043434	response to peptide hormone	45334	421/18903	0.0281785	0.109682	0.0701724	ADIPOR1/PIK3R1	2
BP	GO:0046427	positive regulation of receptor signaling pathway via JAK-STAT	45303	45/18903	0.0282039	0.109682	0.0701724	ADIPOR1	1
BP	GO:0070741	response to interleukin-6	45303	45/18903	0.0282039	0.109682	0.0701724	CAMP	1
BP	GO:0036230	granulocyte activation	45303	47/18903	0.0294403	0.110044	0.0704041	CAMP	1
BP	GO:0045601	regulation of endothelial cell differentiation	45303	47/18903	0.0294403	0.110044	0.0704041	ATOH8	1
BP	GO:0090199	regulation of release of cytochrome c from mitochondria	45303	47/18903	0.0294403	0.110044	0.0704041	BMF	1
BP	GO:1902895	positive regulation of miRNA transcription	45303	47/18903	0.0294403	0.110044	0.0704041	ATOH8	1
BP	GO:0046460	neutral lipid biosynthetic process	45303	49/18903	0.0306753	0.111415	0.0712812	PNPLA2	1
BP	GO:0046463	acylglycerol biosynthetic process	45303	49/18903	0.0306753	0.111415	0.0712812	PNPLA2	1
BP	GO:1904894	positive regulation of receptor signaling pathway via STAT	45303	49/18903	0.0306753	0.111415	0.0712812	ADIPOR1	1
BP	GO:0007520	myoblast fusion	45303	50/18903	0.0312922	0.112469	0.0719554	CD53	1
BP	GO:0007157	heterophilic cell-cell adhesion via plasma membrane cell adhesion molecules	45303	51/18903	0.0319088	0.112469	0.0719554	CEACAM6	1
BP	GO:0051489	regulation of filopodium assembly	45303	51/18903	0.0319088	0.112469	0.0719554	PIK3R1	1
BP	GO:0009314	response to radiation	45334	452/18903	0.032134	0.112469	0.0719554	BMF/PIK3R1	2
BP	GO:0002762	negative regulation of myeloid leukocyte differentiation	45303	52/18903	0.0325251	0.112812	0.0721751	PIK3R1	1
BP	GO:0010883	regulation of lipid storage	45303	54/18903	0.0337564	0.113191	0.0724176	PNPLA2	1
BP	GO:0042572	retinol metabolic process	45303	54/18903	0.0337564	0.113191	0.0724176	PNPLA2	1
BP	GO:1902743	regulation of lamellipodium organization	45303	54/18903	0.0337564	0.113191	0.0724176	PIK3R1	1
BP	GO:0008380	RNA splicing	45334	469/18903	0.0343931	0.113191	0.0724176	PIK3R1/CWF19L2	2
BP	GO:0001836	release of cytochrome c from mitochondria	45303	56/18903	0.0349864	0.113191	0.0724176	BMF	1
BP	GO:0001954	positive regulation of cell-matrix adhesion	45303	56/18903	0.0349864	0.113191	0.0724176	CEACAM6	1
BP	GO:0043551	regulation of phosphatidylinositol 3-kinase activity	45303	56/18903	0.0349864	0.113191	0.0724176	PIK3R1	1
BP	GO:2000630	positive regulation of miRNA metabolic process	45303	56/18903	0.0349864	0.113191	0.0724176	ATOH8	1
BP	GO:0042306	regulation of protein import into nucleus	45303	59/18903	0.0368286	0.115624	0.073974	PIK3R1	1
BP	GO:0046324	regulation of glucose import	45303	59/18903	0.0368286	0.115624	0.073974	PIK3R1	1
BP	GO:1903078	positive regulation of protein localization to plasma membrane	45303	59/18903	0.0368286	0.115624	0.073974	PIK3R1	1
BP	GO:0001667	ameboidal-type cell migration	45334	492/18903	0.0375479	0.115624	0.073974	ADIPOR1/ATOH8	2
BP	GO:0034113	heterotypic cell-cell adhesion	45303	61/18903	0.0380549	0.115624	0.073974	CEACAM6	1
BP	GO:1902893	regulation of miRNA transcription	45303	61/18903	0.0380549	0.115624	0.073974	ATOH8	1
BP	GO:0044089	positive regulation of cellular component biogenesis	45334	498/18903	0.0383892	0.115624	0.073974	BMF/PIK3R1	2
BP	GO:0046824	positive regulation of nucleocytoplasmic transport	45303	62/18903	0.0386676	0.115624	0.073974	PIK3R1	1
BP	GO:0061614	miRNA transcription	45303	62/18903	0.0386676	0.115624	0.073974	ATOH8	1
BP	GO:0019731	antibacterial humoral response	45303	63/18903	0.0392799	0.115624	0.073974	CAMP	1
BP	GO:0050994	regulation of lipid catabolic process	45303	63/18903	0.0392799	0.115624	0.073974	PNPLA2	1
BP	GO:0000768	syncytium formation by plasma membrane fusion	45303	64/18903	0.0398918	0.115624	0.073974	CD53	1
BP	GO:0140253	cell-cell fusion	45303	64/18903	0.0398918	0.115624	0.073974	CD53	1
BP	GO:1905953	negative regulation of lipid localization	45303	65/18903	0.0405033	0.115624	0.073974	PNPLA2	1
BP	GO:0010812	negative regulation of cell-substrate adhesion	45303	66/18903	0.0411146	0.115624	0.073974	PIK3R1	1
BP	GO:1904377	positive regulation of protein localization to cell periphery	45303	67/18903	0.0417254	0.115624	0.073974	PIK3R1	1
BP	GO:0006949	syncytium formation	45303	68/18903	0.0423359	0.115624	0.073974	CD53	1
BP	GO:0043550	regulation of lipid kinase activity	45303	68/18903	0.0423359	0.115624	0.073974	PIK3R1	1
BP	GO:0045670	regulation of osteoclast differentiation	45303	68/18903	0.0423359	0.115624	0.073974	PIK3R1	1
BP	GO:0046503	glycerolipid catabolic process	45303	68/18903	0.0423359	0.115624	0.073974	PNPLA2	1
BP	GO:0046854	phosphatidylinositol phosphate biosynthetic process	45303	68/18903	0.0423359	0.115624	0.073974	PIK3R1	1
BP	GO:0030858	positive regulation of epithelial cell differentiation	45303	69/18903	0.042946	0.115624	0.073974	ATOH8	1
BP	GO:0046847	filopodium assembly	45303	69/18903	0.042946	0.115624	0.073974	PIK3R1	1
BP	GO:0150116	regulation of cell-substrate junction organization	45303	69/18903	0.042946	0.115624	0.073974	PIK3R1	1
BP	GO:1900076	regulation of cellular response to insulin stimulus	45303	72/18903	0.0447743	0.119709	0.0765877	ADIPOR1	1
BP	GO:0030032	lamellipodium assembly	45303	73/18903	0.045383	0.1205	0.0770935	PIK3R1	1
BP	GO:2000628	regulation of miRNA metabolic process	45303	74/18903	0.0459914	0.121279	0.0775918	ATOH8	1
BP	GO:0046323	glucose import	45303	75/18903	0.0465994	0.121911	0.0779962	PIK3R1	1
BP	GO:0001937	negative regulation of endothelial cell proliferation	45303	76/18903	0.047207	0.121911	0.0779962	ATOH8	1
BP	GO:0010822	positive regulation of mitochondrion organization	45303	76/18903	0.047207	0.121911	0.0779962	BMF	1
BP	GO:0010827	regulation of glucose transmembrane transport	45303	77/18903	0.0478143	0.121911	0.0779962	PIK3R1	1
BP	GO:0030968	endoplasmic reticulum unfolded protein response	45303	77/18903	0.0478143	0.121911	0.0779962	PIK3R1	1
CC	GO:0042581	specific granule	45363	160/19869	0.000106889	0.00212757	0.00139215	OLR1/CD53/CAMP	3
CC	GO:0070820	tertiary granule	45363	164/19869	0.000115004	0.00212757	0.00139215	OLR1/CD53/CAMP	3
CC	GO:0030667	secretory granule membrane	45363	313/19869	0.000766558	0.00793713	0.00519357	OLR1/CEACAM6/CD53	3
CC	GO:0070821	tertiary granule membrane	45334	73/19869	0.000858068	0.00793713	0.00519357	OLR1/CD53	2
CC	GO:0035579	specific granule membrane	45334	91/19869	0.00132901	0.00983466	0.0064352	OLR1/CD53	2
CC	GO:0071014	post-mRNA release spliceosomal complex	45303	12/19869	0.00722544	0.0445569	0.0291553	CWF19L2	1
CC	GO:0097038	perinuclear endoplasmic reticulum	45303	21/19869	0.0126131	0.0666691	0.0436242	PIK3R1	1
CC	GO:0005942	phosphatidylinositol 3-kinase complex	45303	29/19869	0.0173796	0.0803805	0.0525961	PIK3R1	1
CC	GO:0001772	immunological synapse	45303	45/19869	0.0268494	0.104793	0.0685703	CD53	1
CC	GO:1904724	tertiary granule lumen	45303	55/19869	0.0327254	0.104793	0.0685703	CAMP	1
CC	GO:0016459	myosin complex	45303	56/19869	0.0333112	0.104793	0.0685703	BMF	1
CC	GO:0035577	azurophil granule membrane	45303	58/19869	0.0344819	0.104793	0.0685703	CEACAM6	1
CC	GO:0035580	specific granule lumen	45303	62/19869	0.0368193	0.104793	0.0685703	CAMP	1
CC	GO:0005801	cis-Golgi network	45303	76/19869	0.0449594	0.118821	0.0777493	PIK3R1	1
MF	GO:0042562	hormone binding	45334	87/18432	0.00140957	0.050793	0.0230639	ADIPOR1/PIK3R1	2
MF	GO:0004465	lipoprotein lipase activity	45303	11/18432	0.00714012	0.050793	0.0230639	PNPLA2	1
MF	GO:0036312	phosphatidylinositol 3-kinase regulatory subunit binding	45303	11/18432	0.00714012	0.050793	0.0230639	PIK3R1	1
MF	GO:0005165	neurotrophin receptor binding	45303	12/18432	0.0077869	0.050793	0.0230639	PIK3R1	1
MF	GO:0043560	insulin receptor substrate binding	45303	13/18432	0.00843329	0.050793	0.0230639	PIK3R1	1
MF	GO:0005041	low-density lipoprotein particle receptor activity	45303	15/18432	0.00972492	0.050793	0.0230639	OLR1	1
MF	GO:0016894	endonuclease activity, active with either ribo- or deoxyribonucleic acids and producing 3'-phosphomonoesters	45303	15/18432	0.00972492	0.050793	0.0230639	DNASE2	1
MF	GO:0005068	transmembrane receptor protein tyrosine kinase adaptor activity	45303	16/18432	0.0103702	0.050793	0.0230639	PIK3R1	1
MF	GO:0005159	insulin-like growth factor receptor binding	45303	16/18432	0.0103702	0.050793	0.0230639	PIK3R1	1
MF	GO:0046935	1-phosphatidylinositol-3-kinase regulator activity	45303	16/18432	0.0103702	0.050793	0.0230639	PIK3R1	1
MF	GO:0030228	lipoprotein particle receptor activity	45303	18/18432	0.0116595	0.050793	0.0230639	OLR1	1
MF	GO:0035014	phosphatidylinositol 3-kinase regulator activity	45303	19/18432	0.0123036	0.050793	0.0230639	PIK3R1	1
MF	GO:0016500	protein-hormone receptor activity	45303	20/18432	0.0129472	0.050793	0.0230639	ADIPOR1	1
MF	GO:0005158	insulin receptor binding	45303	22/18432	0.0142335	0.0518506	0.0235441	PIK3R1	1
MF	GO:0004806	triglyceride lipase activity	45303	26/18432	0.0168013	0.0566739	0.0257343	PNPLA2	1
MF	GO:0043548	phosphatidylinositol 3-kinase binding	45303	30/18432	0.0193631	0.0566739	0.0257343	PIK3R1	1
MF	GO:0046982	protein heterodimerization activity	45334	341/18432	0.0199269	0.0566739	0.0257343	CEACAM6/PIK3R1	2
MF	GO:0016411	acylglycerol O-acyltransferase activity	45303	31/18432	0.0200026	0.0566739	0.0257343	PNPLA2	1
MF	GO:0004623	phospholipase A2 activity	45303	36/18432	0.0231942	0.0607701	0.0275942	PNPLA2	1
MF	GO:0001530	lipopolysaccharide binding	45303	37/18432	0.0238314	0.0607701	0.0275942	CAMP	1
MF	GO:0004520	endodeoxyribonuclease activity	45303	39/18432	0.0251046	0.0609684	0.0276843	DNASE2	1
MF	GO:0001784	phosphotyrosine residue binding	45303	46/18432	0.0295489	0.0678799	0.0308226	PIK3R1	1
MF	GO:0070888	E-box binding	45303	49/18432	0.031448	0.0678799	0.0308226	ATOH8	1
MF	GO:0017046	peptide hormone binding	45303	52/18432	0.0333436	0.0678799	0.0308226	PIK3R1	1
MF	GO:0030159	signaling receptor complex adaptor activity	45303	52/18432	0.0333436	0.0678799	0.0308226	PIK3R1	1
MF	GO:0008374	O-acyltransferase activity	45303	54/18432	0.0346054	0.0678799	0.0308226	PNPLA2	1
MF	GO:0045309	protein phosphorylated amino acid binding	45303	58/18432	0.0371246	0.0687652	0.0312247	PIK3R1	1
MF	GO:0004536	deoxyribonuclease activity	45303	59/18432	0.0377534	0.0687652	0.0312247	DNASE2	1
MF	GO:0030971	receptor tyrosine kinase binding	45303	77/18432	0.0490086	0.0861875	0.0391357	PIK3R1	1
KEGG analyses
ID	Description	GeneRatio	BgRatio	pvalue	p.adjust	qvalue	geneID	Count
hsa04923	Regulation of lipolysis in adipocytes	45329	58/8664	0.000905242	0.102292	0.0943357	PIK3R1/PNPLA2	2
hsa04211	Longevity regulating pathway	45329	89/8664	0.00211904	0.119726	0.110413	ADIPOR1/PIK3R1	2
hsa04152	AMPK signaling pathway	45329	121/8664	0.00388028	0.146157	0.134789	ADIPOR1/PIK3R1	2
hsa04932	Non-alcoholic fatty liver disease	45329	155/8664	0.00629558	0.165711	0.152822	ADIPOR1/PIK3R1	2
hsa04613	Neutrophil extracellular trap formation	45329	191/8664	0.00943874	0.165711	0.152822	CAMP/PIK3R1	2
hsa05417	Lipid and atherosclerosis	45329	215/8664	0.011856	0.165711	0.152822	OLR1/PIK3R1	2
hsa05206	MicroRNAs in cancer	45329	310/8664	0.0237887	0.165711	0.152822	BMF/PIK3R1	2
hsa04960	Aldosterone-regulated sodium reabsorption	45298	37/8664	0.0295236	0.165711	0.152822	PIK3R1	1
hsa04930	Type II diabetes mellitus	45298	46/8664	0.036591	0.165711	0.152822	PIK3R1	1
hsa04973	Carbohydrate digestion and absorption	45298	47/8664	0.0373735	0.165711	0.152822	PIK3R1	1
hsa05213	Endometrial cancer	45298	58/8664	0.0459455	0.165711	0.152822	PIK3R1	1
hsa04370	VEGF signaling pathway	45298	59/8664	0.0467215	0.165711	0.152822	PIK3R1	1
hsa04213	Longevity regulating pathway - multiple species	45298	61/8664	0.0482719	0.165711	0.152822	PIK3R1	1
hsa00561	Glycerolipid metabolism	45298	63/8664	0.0498202	0.165711	0.152822	PNPLA2	1
